# Supplementary material for: Differential Transcriptome Responses to Aflatoxin B1 in the Cecal Tonsil of Susceptible and Resistant Turkeys
Source: Toxins (Basel). 2019 Jan 18;11(1):55. doi: 10.3390/toxins11010055 (PMC6357151; doi:10.3390/toxins11010055)
Supplement: Supplementary file 1 [file toxins-11-00055-s001.zip]

Archive with 11 entries (9 files):
- toxins-413334-supplementary/
- toxins-413334-supplementary/toxins-413314-supple-final/
- toxins-413334-supplementary/toxins-413314-supple-final/Table S1 RNAseq data.xlsx
- toxins-413334-supplementary/toxins-413314-supple-final/Table S2  Mean raw read counts ceca.xlsx
- toxins-413334-supplementary/toxins-413314-supple-final/Table S3  Pairwise DESeq Ceca.xlsx
- toxins-413334-supplementary/toxins-413314-supple-final/Table S4 Top 50 DE genes AFB vs Cntl.xlsx
- toxins-413334-supplementary/toxins-413314-supple-final/Table S5 DAVID clusters.xlsx
- toxins-413334-supplementary/toxins-413314-supple-final/Table S6 DE genes EW vs DT CNTL.xlsx
- toxins-413334-supplementary/toxins-413314-supple-final/Table S7  DE genes AFB1 EW v DT.xlsx
- toxins-413334-supplementary/toxins-413314-supple-final/toxins-413314-supple-final.docx
- toxins-413334-supplementary/toxins-413314-supple-final/toxins-413314-supple-final.pdf
