# Supplementary material for: Differential Transcriptome Responses to Aflatoxin B1 in the Cecal Tonsil of Susceptible and Resistant Turkeys
Source: Toxins (Basel). 2019 Jan 18;11(1):55. doi: 10.3390/toxins11010055 (PMC6357151; doi:10.3390/toxins11010055)
Supplement: Supplementary file 1 [file toxins-11-00055-s001.zip › toxins-413334-supplementary/toxins-413314-supple-final/Table S1 RNAseq data.xlsx]

## Sheet: Sheet1
Table S1. Summary of RNAseq data for turkey cecal tonsil transcriptomes. For each library the total number of concatenated reads, median read qualities (R1 and R2), estimated mean insert length (bp), number of and percentage of aligned reads, percentage of concordant reads, number of observed genes (mapped reads ≥ 1), and the number and percentage of expressed genes (normalized read count ≥ 3.0) …
Line	Group	Replicate	PE reads	Median read quality R1	Median read quality R2	% mapped	% concordant	Estimated insert mean (bp)	Observed genes	Expressed genes	% expressed genes
Eastern Wild	CNTL	EW9C	14160452	36.9	36.9	90	84	193	18059	16685	79.4183
		EW10C	11606152	36.9	36.9	90	84.1	193	17971	17094	81.3651
		EW12C	11348183	36.5	36.6	90	84.6	173	18119	17245	82.0839
		EW13C	14079927	36.6	36.7	90.3	85	173	17991	16649	79.247
	AFB	EW1C	12402413	36.5	36.5	90	84.7	172	17918	17105	81.4175
		EW2C	13297203	36.9	37	90.8	85.1	193	16442	14858	70.7221
		EW3C	11289603	36.5	36.6	89.8	84.5	172	18027	17143	81.5984
		EW4C	12708438	37	37	91.6	86	194	16144	14515	69.0894
Domesticated	CNTL	N11C	10946562	37.2	37.4	90.6	84.8	209	17835	16961	80.7321
		N12C	11226523	37.2	37.3	90	84.1	206	17910	17065	81.2271
		N13C	9804404	37.1	37.3	90.4	84.4	209	17622	16704	79.5088
		N14C	11787732	36.8	36.9	90.8	85.2	191	17923	17035	81.0843
	AFB	N1C	10617973	37.3	37.5	92.1	86.5	213	15873	14691	69.9272
		N2C	13253327	37.3	37.4	92.2	86.7	214	16213	14497	69.0038
		N3C	11021178	37.4	37.5	92.4	87	213	16059	14911	70.9743
		N4C	11063735	37.3	37.5	92	86.5	209	16082	14955	71.1838
Mean			1.19134e+07	36.9625	37.0625	90.8125	85.2	195.438	17261.8	16132.1	76.7864
SD			1.27001e+06	0.313847	0.353789	0.928709	1.01061	15.8534	913.811	1133.44	5.395
