# Supplementary material for: Differential Transcriptome Responses to Aflatoxin B1 in the Cecal Tonsil of Susceptible and Resistant Turkeys
Source: Toxins (Basel). 2019 Jan 18;11(1):55. doi: 10.3390/toxins11010055 (PMC6357151; doi:10.3390/toxins11010055)
Supplement: Supplementary file 1 [file toxins-11-00055-s001.zip › toxins-413334-supplementary/toxins-413314-supple-final/Table S2 Mean raw read counts ceca.xlsx]

## Sheet: Quality trimmed
Table S2. Mean quality-trimmed RNAseq read counts for genes in the ceca of wild and domesticated turkeys. Only genes with mean mapped read counts > 1.0 in at least one treatment group are included.
	Eastern Wild		Domesticated
Gene	CNTL	AFB	CNTL	AFB	Average	SD	Description
ALB	556.5	483829	736.25	1.27918e+06	441074	603378	albumin
EEF1A1	65984.8	45740.5	79714.5	46584.2	59506	16399.4	eukaryotic translation elongation factor 1 alpha 1
ALDOB	17685.5	25615.2	18411.5	174347	59014.9	76971.5	aldolase B, fructose-bisphosphate
AHSG	67.25	81762.8	86	135473	54347.3	66391.9	alpha-2-HS-glycoprotein
TF	1772.25	92829.8	1876.75	103386	49966.3	55756.2	transferrin
FGB	59.5	69060	68.25	94290.2	40869.5	48231	fibrinogen beta chain
ACTB	70525	39419	42925.5	10491.8	40840.3	24553.2	actin, beta
FGA	59.5	66375.8	71.5	94575.2	40270.5	47830.9	fibrinogen alpha chain
LOC100538505	343	80617.2	338	73018.5	38579.2	44263.1	soluble scavenger receptor cysteine-rich domain-containing protein SSC5D-like
LOC100543636	1022.5	54134.2	683	93956	37448.9	45277.2	ovoinhibitor
FGG	51.25	50891.2	43.25	76144.2	31782.5	38067.3	fibrinogen gamma chain
CD74	46713	25053.5	47896	6947.5	31652.5	19532.5	CD74 molecule, major histocompatibility complex, class II invariant chain
ANPEP	43257	20973.5	40144.2	975.5	26337.6	19569.5	alanyl (membrane) aminopeptidase
APOA1	2556	35252.8	4995.75	60133.2	25734.4	27332.6	apolipoprotein A-I
MYH11	48839.2	23351.2	29779.8	667.5	25659.4	19867.9	myosin, heavy chain 11, smooth muscle
FTH1	26361.2	28158.2	18298.8	29446.2	25566.1	5007.38	ferritin, heavy polypeptide 1
APOH	37	33061.2	44.75	65127	24567.5	31200	apolipoprotein H (beta-2-glycoprotein I)
LOC100548708	49541	15649	28723.5	22.75	23484.1	20962.2	epithelial chloride channel protein-like
LOC100543851	35149.5	16721.8	39745	17.5	22908.4	18217.1	guanylin-like
HSPA8	26114.5	18006	23983	12582.5	20171.5	6113.62	heat shock 70kDa protein 8
UBB	25121	21489.8	20384.5	12193.2	19797.1	5458.1	ubiquitin B
LOC100544583	31750.8	19924.2	20796	6630.75	19775.4	10283.6	actin, cytoplasmic 2-like
VTN	77.5	31715	51.75	45761	19401.3	23052.7	vitronectin
APOB	5069.5	24356.2	5391.75	41321.2	19034.7	17379.7	apolipoprotein B
SPP2	33.75	22485.8	39	52594.8	18788.3	24898.6	secreted phosphoprotein 2, 24kDa
HPX	28.5	33560.2	31.5	39248.5	18217.2	21128.8	hemopexin
SLC25A6	16769.8	14517.5	21939.2	18876.5	18025.8	3158.3	solute carrier family 25 (mitochondrial carrier; adenine nucleotide translocator), member 6
GAPDH	16526.5	19326	14645.2	19957	17613.7	2477.68	glyceraldehyde-3-phosphate dehydrogenase
LOC100546322	28.75	33512.5	27.75	36618.5	17546.9	20268.5	hemopexin-like
PSPH	54.25	10866.8	62.5	58632.2	17403.9	27953.8	phosphoserine phosphatase
LOC100539684	30	24966	22.5	42588.5	16901.8	20771.8	fatty acid-binding protein, liver
HSP90AA1	23232.2	16116.8	16782	9492.25	16405.8	5616.13	heat shock protein 90kDa alpha (cytosolic), class A member 1
ENPEP	24015.8	11629.5	27631	161.25	15859.4	12508.9	glutamyl aminopeptidase (aminopeptidase A)
ENO1	12228	17322	10072.2	21875	15374.3	5293.5	enolase 1, (alpha)
GC	21.75	22267	28.25	38057.5	15093.6	18555.5	group-specific component (vitamin D binding protein)
C3	229.5	28239.5	171.75	30942	14895.7	17004.2	complement component 3
LOC100551088	28222.2	15812.5	13717.5	24.5	14444.2	11549.4	actin, gamma-enteric smooth muscle
B2M	19869.8	14712.8	18254.5	4578.75	14353.9	6863.47	beta-2-microglobulin
RGS5	27704.5	13055	14754	354.75	13967.1	11187.2	regulator of G-protein signaling 5
LOC104914865	14011	11836.5	10863.5	18583.5	13823.6	3435.24	selenoprotein P-like
ATIC	622	7482.25	717.25	46281.5	13775.8	21907.2	5-aminoimidazole-4-carboxamide ribonucleotide formyltransferase/IMP cyclohydrolase
LOC100547689	18369.5	10105.8	25483	18	13494.1	10963.4	zonadhesin-like
LOC100539056	18.5	18389.5	22.5	34447.8	13219.6	16591.1	inter-alpha-trypsin inhibitor heavy chain H3
LOC100548534	27.25	17500	27.25	34136	12922.6	16366	uncharacterized LOC100548534
EIF4A2	15156.2	10262.5	16865	9387.25	12917.8	3656.34	eukaryotic translation initiation factor 4A2
LOC104911959	16.5	21015	18.75	30532.2	12895.6	15369.5	beta-microseminoprotein-like
LDHB	4715.5	12828	4034.25	27858.5	12359.1	11078.2	lactate dehydrogenase B
KNG1	15	13813.2	23.75	34820.8	12168.2	16442.1	kininogen 1
EEF2	12145	10488.5	14890	10783.5	12076.8	2009.48	eukaryotic translation elongation factor 2
RPS6	15019.5	10308.2	14745.2	6830.25	11725.8	3913.28	ribosomal protein S6
LOC100539535	18.75	19799.8	22.5	26705.8	11636.7	13706.2	alpha-2-macroglobulin-like protein 1
ATP1A1	17121.2	9665.75	17274.5	1634.25	11423.9	7430.07	ATPase, Na+/K+ transporting, alpha 1 polypeptide
RBP4	18.25	15423	18.5	29784	11310.9	14296.9	retinol binding protein 4, plasma
LOC100545683	3689.5	14486	2803.25	23987.8	11241.6	10020.5	cytochrome P450 2H1-like
LOC104910050	16	19383.2	19.5	25529	11236.9	13195.5	uncharacterized LOC104910050
A2M	71.5	14349.2	89	30135.2	11161.2	14326.6	alpha-2-macroglobulin
HSP90B1	12401	17470	7341.75	6372.25	10896.2	5117.93	heat shock protein 90kDa beta (Grp94), member 1
COL3A1	18730.8	10013	12866.2	1088.75	10674.7	7349.17	collagen, type III, alpha 1
LOC100547885	9037.25	12044	7613	12724.5	10354.7	2430.52	UDP-glucuronosyltransferase 1-1-like
DSTN	15848.5	8974.5	13545.2	2553	10230.3	5861.49	destrin (actin depolymerizing factor)
TSPAN1	17356.5	9880.25	13363.5	46.25	10161.6	7403.11	tetraspanin 1
CALM2	17215.5	8102.5	13463.2	1639.5	10105.2	6770.32	calmodulin 2 (phosphorylase kinase, delta)
DES	18702.5	10078.8	11457.2	110	10087.1	7651.69	desmin
RPL3	12145.8	8451.25	12143.5	7312.25	10013.2	2504.71	ribosomal protein L3
SERPINC1	28.25	12369.5	37.5	26981.2	9854.12	12813.8	serpin peptidase inhibitor, clade C (antithrombin), member 1
EIF4G2	13948.8	8863.5	10902	4716	9607.56	3873.09	eukaryotic translation initiation factor 4 gamma, 2
CYP3A37	6009.25	6576.5	6375	18987.8	9487.12	6338.1	cytochrome P450 3A37
RPL5	11444	7586	12647.5	5685.5	9340.75	3255.67	ribosomal protein L5
F2	643.25	12711	452	23423.8	9307.5	11020.3	coagulation factor II (thrombin)
RPL4	11155.2	8175	11764	5804	9224.56	2767.56	ribosomal protein L4
HSPA5	10594	11612.8	5927	5941.75	8518.88	3013.17	heat shock 70kDa protein 5 (glucose-regulated protein, 78kDa)
DHRS7	1026.5	9635	1020.75	22367.5	8512.44	10089.4	dehydrogenase/reductase (SDR family) member 7
ITIH2	64.5	7922	81.25	25711.5	8444.81	12091.2	inter-alpha-trypsin inhibitor heavy chain 2
CAT	3458.5	10910.5	3556.5	15473.8	8349.81	5893.74	catalase
HDLBP	8566.25	10005.2	6869.25	7923.25	8341	1311.62	high density lipoprotein binding protein
TPT1	10185	7610.5	9238	5829.75	8215.81	1913.31	tumor protein, translationally-controlled 1
DDX3X	11081.2	7964.25	9885.5	3883.5	8203.62	3153.32	DEAD (Asp-Glu-Ala-Asp) box helicase 3, X-linked
RPSA	10154.2	6694	11003.8	4900	8188	2877.36	ribosomal protein SA
ATP5A1	8055.75	9270.75	6659.25	8505.25	8122.75	1097.05	ATP synthase, H+ transporting, mitochondrial F1 complex, alpha subunit 1, cardiac muscle
SERPIND1	851.75	9688.25	643	21086.8	8067.44	9649.14	serpin peptidase inhibitor, clade D (heparin cofactor), member 1
SLC6A19	12397.5	4220.25	15571.8	7.25	8049.19	7184.02	solute carrier family 6 (neutral amino acid transporter), member 19
TTR	9.75	10277.5	10.75	21849.8	8036.94	10403	transthyretin
LOC100544713	12	14389.8	9.25	17725.2	8034.06	9364.2	alpha-1-antitrypsin-like
CALB1	7159.25	3295	21596.5	20	8017.69	9511.18	calbindin 1, 28kDa
HRG	9.75	11929	13.75	20048.8	8000.31	9801.93	histidine-rich glycoprotein
PRPS2	46.25	7686.5	71.5	23596	7850.06	11096	phosphoribosyl pyrophosphate synthetase 2
LOC104912175	14040.2	4889.5	11976	37.25	7735.75	6457.41	uncharacterized LOC104912175
RHOA	10855	6926	9235.75	3796.25	7703.25	3063.27	ras homolog family member A
PABPC1	9311.5	5792.5	10457.5	4825	7596.62	2711.84	poly(A) binding protein, cytoplasmic 1
AMBP	12.5	9599	19.5	20735.8	7591.69	9858.63	alpha-1-microglobulin/bikunin precursor
LOC100542991	9168.75	6284.75	10149.8	4714.75	7579.5	2517.61	40S ribosomal protein S4-like
LOC100545163	3894.5	6958.25	4306	14611.5	7442.56	4968.4	alcohol dehydrogenase 1
FABP6	11638	14282.2	3614.5	5	7384.94	6691.81	fatty acid binding protein 6, ileal
RPL21	10045	5944.75	9702.25	3838.5	7382.62	3005.4	ribosomal protein L21
GATM	11.75	15455	17.5	13860	7336.06	8479.11	glycine amidinotransferase (L-arginine:glycine amidinotransferase)
LOC100546989	2020.75	7721.5	1673.75	17597	7253.25	7432.41	fructose-1,6-bisphosphatase 1-like
ITM2A	7961.75	7286	7454.75	6307.75	7252.56	692.246	integral membrane protein 2A
CALR	9053	10730.8	5145.5	3800	7182.31	3249.59	calreticulin
SPARC	11438	7501.75	8008.75	1564.75	7128.31	4100.46	secreted protein, acidic, cysteine-rich (osteonectin)
LOC100549453	42.75	8590.75	49.75	19543.8	7056.75	9247.93	coagulation factor X-like
RPL7	8828	5874	8988	4335.75	7006.44	2284.71	ribosomal protein L7
MYL9	13202.8	7848.25	6892.25	69.5	7003.19	5392.5	myosin, light chain 9, regulatory
TAGLN	14421.2	7408.25	5957.75	53	6960.06	5904.3	transgelin
YBX1	9354.25	6621.75	7493	4187	6914	2145.69	Y box binding protein 1
RPL7A	8626.25	6006.5	9046.5	3905	6896.06	2405.25	ribosomal protein L7a
LGALS3	11286.5	7133.25	9053.75	34.25	6876.94	4867.27	lectin, galactoside-binding, soluble, 3
CTSD	8035.25	7348.25	6796.5	4981	6790.25	1308.28	cathepsin D
DDX5	9408.75	6267	7846	3592.25	6778.5	2481.37	DEAD (Asp-Glu-Ala-Asp) box helicase 5
ALDH1A1	8601	7250.75	6137.25	5022.75	6752.94	1531.42	aldehyde dehydrogenase 1 family, member A1
LOC100538976	95.25	10165.2	56.25	16585.5	6725.56	8113.58	complement C4-like
LOC104910329	11.25	8714	12.75	17928	6666.5	8555.28	uncharacterized LOC104910329
CFH	681.25	10314.8	552.5	14817.5	6591.5	7139.8	complement factor H
RPS12	8324.5	6023.25	8940.75	2991	6569.88	2696.1	ribosomal protein S12
LOC100545322	10477.8	5267.25	10311.8	68.75	6531.38	4940.6	keratin, type II cytoskeletal cochleal
RPLP0	7619.5	6075.25	7650.25	4729.25	6518.56	1401.3	ribosomal protein, large, P0
LOC104911955	4524.25	5948.75	7342.5	8130.5	6486.5	1589.03	cytochrome P450 2H2
LOC100540739	3225.25	8543	2661	11496.2	6481.38	4266.02	cytochrome b5
GNB2L1	7847.5	5601.25	8195.25	4013	6414.25	1970.88	guanine nucleotide binding protein (G protein), beta polypeptide 2-like 1
F5	82.25	8555	66.75	16793.5	6374.38	8014.37	coagulation factor V (proaccelerin, labile factor)
RPS8	8113.5	5463	8116.5	3792.25	6371.31	2125.83	ribosomal protein S8
LOC100544448	1366.25	8104.75	4486.75	11495.2	6363.25	4391.72	cytochrome P450 2C9-like
MEP1A	11626	2579	10878	7	6272.5	5852.89	meprin A, alpha (PABA peptide hydrolase)
ATP5B	6413.25	7349.25	4766	6550.75	6269.81	1084.15	ATP synthase, H+ transporting, mitochondrial F1 complex, beta polypeptide
MUC13	7730.75	4902.25	12432.2	11.25	6269.12	5200.96	mucin 13, cell surface associated
RPL9	7382.5	5306.25	7906.75	4448	6260.88	1649.72	ribosomal protein L9
RPS24	8002	5377.5	8013.5	3452.75	6211.44	2218.06	ribosomal protein S24
RPL8	7339.5	4948.25	8225	4311.75	6206.12	1873.62	ribosomal protein L8
EPCAM	9158.25	5550	8445.25	1279.5	6108.25	3577.36	epithelial cell adhesion molecule
RPS3	7865.5	5076.75	7909.75	3537.25	6097.31	2160.78	ribosomal protein S3
TMIGD1	9343.75	4077.75	10860.2	8.75	6072.62	4979.01	transmembrane and immunoglobulin domain containing 1
RPL6	7562.75	5506.25	7012.75	4089.25	6042.75	1565.81	ribosomal protein L6
MYLK	11831.8	5570	6315.25	172.75	5972.44	4769.6	myosin light chain kinase
LOC100544555	8.5	10911.8	8.75	12682.2	5902.81	6844.29	alpha-1-antiproteinase 2-like
RPL13	7028.5	4764.75	8182.25	3520.5	5874	2115.84	ribosomal protein L13
RPS15A	7646.75	4859.25	7983.25	2880	5842.31	2420.83	ribosomal protein S15a
CD164	8302.75	5091.75	8243.25	1701.25	5834.75	3137.4	CD164 molecule, sialomucin
LOC100538588	3377	5704.5	3370.75	10834.5	5821.69	3517.84	cytochrome P450 4B1-like
RPS2	7011	5162.25	7108.5	3820.25	5775.5	1581.39	ribosomal protein S2
LOC100541641	41.5	7957.25	28.5	14734.5	5690.44	7092.29	betaine--homocysteine S-methyltransferase 1
PDIA3	7626.5	7225.25	4796	2995.25	5660.75	2172.9	protein disulfide isomerase family A, member 3
UGDH	6537.75	6534.75	5890.75	3611.25	5643.62	1388.67	UDP-glucose 6-dehydrogenase
RPS7	6967.5	4754.5	7224.75	3503.5	5612.56	1790.66	ribosomal protein S7
VIL1	10272.2	5379	6774.25	8	5608.38	4263.32	villin 1
P4HB	5649.75	7527.25	4136.5	5116.5	5607.5	1425.03	prolyl 4-hydroxylase, beta polypeptide
NPM1	6653	4128.5	7843	3732.25	5589.19	1982.69	nucleophosmin (nucleolar phosphoprotein B23, numatrin)
ALDH2	5742	5080.75	5850.5	5621.25	5573.62	341.664	aldehyde dehydrogenase 2 family (mitochondrial)
PPDPF	1273.5	9500.75	658.75	10654.2	5521.81	5287.45	pancreatic progenitor cell differentiation and proliferation factor
CHCHD2	5181.25	6526.75	4074.75	6171	5488.44	1101.04	coiled-coil-helix-coiled-coil-helix domain containing 2
CRIP1	8148.25	3451.5	10170	105.75	5468.88	4550.18	cysteine-rich protein 1 (intestinal)
EEF1B2	5736	3873	7573.25	4596.5	5444.69	1613	eukaryotic translation elongation factor 1 beta 2
MPC1	2850	3789.5	2273.25	12800.2	5428.25	4954.23	mitochondrial pyruvate carrier 1
LOC100539860	490.25	6902	373.25	13864	5407.38	6410.12	multifunctional protein ADE2
TMEM27	8149.5	3203	10261	9.5	5405.75	4657.37	transmembrane protein 27
LOC100546426	12394.8	4056.5	5151.75	5.5	5402.12	5160.55	fibrinogen-like protein A
RPL19	6847.25	4711.5	7109	2803	5367.69	2019.03	ribosomal protein L19
SLC26A3	8271.5	3407	9770.25	7	5363.94	4486.87	solute carrier family 26 (anion exchanger), member 3
SH3BGRL	8450.5	4532	7816.5	464.75	5315.94	3661.82	SH3 domain binding glutamate-rich protein like
ABCG2	7564.75	4608	7177	1739.25	5272.25	2696.1	ATP-binding cassette, sub-family G (WHITE), member 2 (Junior blood group)
RPS23	6873.25	4308	7240.75	2586	5252	2204.71	ribosomal protein S23
CYP1A5	56.5	5662	40.75	15022.5	5195.44	7065.6	cytochrome P450, family 1, subfamily A, polypeptide 5
COL4A1	8482.5	4664.25	6394.25	1200.75	5185.44	3081.19	collagen, type IV, alpha 1
KRT20	7969.5	4844	7805.25	10.75	5157.38	3719.55	keratin 20
RPL32	6332	4480.75	6351	3413.75	5144.38	1449.35	ribosomal protein L32
RPLP1	6014.75	4615	6361.5	3559	5137.56	1295.17	ribosomal protein, large, P1
RPL26L1	6430.75	4281.5	6740.75	3045.75	5124.69	1765.45	ribosomal protein L26-like 1
FTCD	5271.25	4615.25	8119.75	2477.75	5121	2327.92	formimidoyltransferase cyclodeaminase
CA4	6427.75	5397.25	7491.5	1095.5	5103	2805.15	carbonic anhydrase IV
AHCY	1612.25	4766.25	1835	12177.8	5097.81	4933.91	adenosylhomocysteinase
OAZ1	6249.25	5540	5241.5	3347.5	5094.56	1239.02	ornithine decarboxylase antizyme 1
LOC100542733	841.25	6869	982	11552.5	5061.19	5159.23	pantetheinase-like
PRDX1	8109.5	5032	5202.75	1883.25	5056.88	2543.77	peroxiredoxin 1
EEF1D	6000	4354.25	6059.5	3595.75	5002.38	1226.3	eukaryotic translation elongation factor 1 delta (guanine nucleotide exchange protein)
IDH1	5359.75	4458	3223	6891.5	4983.06	1544.62	isocitrate dehydrogenase 1 (NADP+), soluble
IGLL1	7953.25	4728.25	7140.75	37.5	4964.94	3559.02	immunoglobulin lambda-like polypeptide 1
SERPINF2	95.5	7682	114.5	11943.8	4958.94	5868.68	serpin peptidase inhibitor, clade F (alpha-2 antiplasmin, pigment epithelium derived factor), member 2
OGT	6550	4547.25	6389.5	2277.75	4941.12	1994.57	O-linked N-acetylglucosamine (GlcNAc) transferase
RPL23	6542.75	4146.5	5678.5	3125	4873.19	1529.73	ribosomal protein L23
LOC100551296	4764.5	4718.5	5130.75	4861.75	4868.88	184.514	cystatin
LOC100540000	8781.75	5124.25	5266.75	238.75	4852.88	3510.51	tropomyosin beta chain
ATF4	5733.25	5301.25	4567.75	3719.5	4830.44	883.161	activating transcription factor 4
LAMP1	4556.75	5176.25	4610.5	4938.75	4820.56	291.093	lysosomal-associated membrane protein 1
LOC100549101	3261.5	4577	4194.5	7246.5	4819.88	1709.5	mitochondrial amidoxime reducing component 2-like
CDHR2	7187.5	4570.5	6972.25	520.25	4812.62	3097.69	cadherin-related family member 2
TTC38	6425.25	4581.25	6792.25	1427.75	4806.62	2451.55	tetratricopeptide repeat domain 38
RPS10	6297.75	4227	6182	2508.75	4803.88	1801.04	ribosomal protein S10
ADSL	478.25	4043.5	414.75	14271.8	4802.06	6536.93	adenylosuccinate lyase
GSN	8786.75	4888.25	5281	99.5	4763.88	3569.44	gelsolin
SLC5A1	6767.25	2205.75	10040.8	12.5	4756.56	4508.45	solute carrier family 5 (sodium/glucose cotransporter), member 1
C12H15orf48	6684.5	2866.5	9219.25	67.75	4709.5	4048.91	chromosome 12 open reading frame, human C15orf48
RPS16	6332.5	3993.75	6059.25	2386.5	4693	1858.63	ribosomal protein S16
RPL37A	6376.25	4055.5	5699.25	2497	4657	1738.73	ribosomal protein L37a
RPL27A	5933	3900	6159.25	2582.75	4643.75	1708.78	ribosomal protein L27a
APLP2	6728.75	3870.5	6476	1467	4635.56	2476.14	amyloid beta (A4) precursor-like protein 2
PIGR	7889.75	4338.25	5525.25	668.75	4605.5	3011.18	polymeric immunoglobulin receptor
CA7	9243.25	3575.5	5583	9.75	4602.88	3857.72	carbonic anhydrase VII
CBR1	7673.5	3557.5	6326.5	703	4565.12	3092.77	carbonyl reductase 1
COL6A2	8417	3946	5670.5	105.25	4534.69	3479.89	collagen, type VI, alpha 2
APOC3	14.25	6548	23	11543.2	4532.12	5596.52	apolipoprotein C-III
AQP8	5127.25	4949.5	7997.25	5	4519.75	3318.12	aquaporin 8
RPL10A	5425.5	3727.25	5883.25	3010.5	4511.62	1364.45	ribosomal protein L10a
LOC100545817	5413	6303	5002.5	1206.5	4481.25	2249.64	class I histocompatibility antigen, F10 alpha chain-like
CKB	8613.25	4339	4499.75	102.5	4388.62	3475.3	creatine kinase, brain
RPL27	5382.75	4105.5	5459.25	2442	4347.38	1413.89	ribosomal protein L27
HPD	7	5408.75	6.5	11884.2	4326.62	5645.39	4-hydroxyphenylpyruvate dioxygenase
ACAA2	3038.25	5036	2326.25	6793	4298.38	2020.27	acetyl-CoA acyltransferase 2
ACO1	2247.5	5310	2264.25	7311.25	4283.25	2479.49	aconitase 1, soluble
MYH9	6495	3196.25	6622.25	657	4242.62	2868.65	myosin, heavy chain 9, non-muscle
ITGB1	7216.5	3870	5081	785	4238.12	2685.81	integrin, beta 1 (fibronectin receptor, beta polypeptide, antigen CD29 includes MDF2, MSK12)
RPL11	5115	3742.75	5190	2813	4215.19	1147.35	ribosomal protein L11
LOC100547060	6.75	5870.25	7.25	10811.8	4174	5217.43	ribonuclease CL2
RPL12	4817.75	3189.75	5783.25	2545.25	4084	1482.48	ribosomal protein L12
CTNNB1	4702.25	3916.25	4642.75	3010.25	4067.88	790.458	catenin (cadherin-associated protein), beta 1, 88kDa
PGK1	3991.25	5353	2584.5	4270.5	4049.81	1139.82	phosphoglycerate kinase 1
SLC25A3	4158	3744.25	3736.25	4510.5	4037.25	371.93	solute carrier family 25 (mitochondrial carrier; phosphate carrier), member 3
ACTN1	7123.75	3735	4875.75	391.5	4031.5	2805.49	actinin, alpha 1
LOC100545469	3.75	4024.75	7.25	11934.8	3992.62	5623.54	sulfotransferase 6B1-like
RPL14	4686.25	3411.25	5064.5	2706.75	3967.19	1098.32	ribosomal protein L14
RPN1	4131	4059.5	3759.25	3784.5	3933.56	189.25	ribophorin I
FLNB	5515.75	3294.25	5969.25	942.75	3930.5	2309.47	filamin B, beta
MTHFD1	426.75	4438.75	343.5	10501.8	3927.69	4781.3	methylenetetrahydrofolate dehydrogenase (NADP+ dependent) 1, methenyltetrahydrofolate cyclohydrolase, formyltetrahydrofolate synthetase
SCP2	2935.5	4398.75	3008.5	5243	3896.44	1122.11	sterol carrier protein 2
ARHGDIA	5504.5	3588.5	4938.25	1552.25	3895.88	1757.01	Rho GDP dissociation inhibitor (GDI) alpha
HSPD1	4733.75	4491.5	3101.25	3249.25	3893.94	837.922	heat shock 60kDa protein 1 (chaperonin)
SOD1	2505.75	4882	2253	5928.75	3892.38	1801.52	superoxide dismutase 1, soluble
RPS25	4820.5	3330	4796	2619.75	3891.56	1097.54	ribosomal protein S25
GLUD1	1455.5	6114.5	1005	6973.75	3887.19	3093.43	glutamate dehydrogenase 1
CSRP1	7311.5	4530.75	3512	158.25	3878.12	2954.4	cysteine and glycine-rich protein 1
APOA4	65.5	4632.75	88.75	10708	3873.75	5036.93	apolipoprotein A-IV
TPI1	3810.25	5113.5	2623.25	3943.75	3872.69	1018.11	triosephosphate isomerase 1
PDIA4	4323.25	6133	2359	2589.75	3851.25	1755.69	protein disulfide isomerase family A, member 4
LOC100303709	4802.25	3137.5	5710.75	1700.5	3837.75	1779.19	multidrug resistance protein 1
C8B	13.75	5903.5	18.5	9408.75	3836.12	4637.28	complement component 8, beta polypeptide
GART	237	2639	284.25	12173	3833.31	5671.75	phosphoribosylglycinamide formyltransferase, phosphoribosylglycinamide synthetase, phosphoribosylaminoimidazole synthetase
LOC100539729	8199.75	4048.25	3058.5	10.25	3829.19	3382.7	group IIE secretory phospholipase A2-like
ACOX1	3928.75	3848.5	3205.25	4326.25	3827.19	464.27	acyl-CoA oxidase 1, palmitoyl
RPS14	4961.5	3280.25	4776	2237.5	3813.81	1292.6	ribosomal protein S14
RPS20	5004	3291	4762	2087.25	3786.06	1362.21	ribosomal protein S20
LOC100545120	8957.5	1018.25	5132.5	4.25	3778.12	4103.63	ES1 protein homolog, mitochondrial-like
RPL37	4868.5	3176.25	4510.5	2469.25	3756.12	1125.28	ribosomal protein L37
AGR2	7977.5	3718.25	3310.25	5.5	3752.88	3270.44	anterior gradient 2
LOC104916783	5923	3069.5	5247	751.75	3747.81	2339.2	class II histocompatibility antigen, B-L beta chain-like
RGN	339.25	4904.75	444.75	9297.25	3746.5	4268.62	regucalcin
PPIA	5265.25	3913	3989.75	1810.25	3744.56	1430.91	peptidylprolyl isomerase A (cyclophilin A)
SLC1A1	6172.5	1825.25	6872.5	11.25	3720.38	3331.56	solute carrier family 1 (neuronal/epithelial high affinity glutamate transporter, system Xag), member 1
CNBP	4794	3638.25	4071.5	2376.25	3720	1014.79	CCHC-type zinc finger, nucleic acid binding protein
LOC104911864	5408.75	2570.75	6722	48.75	3687.56	2980.97	uncharacterized LOC104911864
TAT	5	3875	5	10864.5	3687.38	5120.75	tyrosine aminotransferase
SLC7A9	5988	2493	6015	224.25	3680.06	2836.09	solute carrier family 7 (amino acid transporter light chain, bo,+ system), member 9
COL6A1	6450.25	3548.25	4614.75	100.5	3678.44	2669.47	collagen, type VI, alpha 1
LOC100542219	1815.75	5702.75	1359.25	5834.25	3678	2421.68	estradiol 17-beta-dehydrogenase 11-like
LOC100539493	1796.25	4172.25	1709.25	7010.5	3672.06	2501.11	epoxide hydrolase 1-like
DYNC1H1	5283.5	3460.5	4590.5	1327.75	3665.56	1730.19	dynein, cytoplasmic 1, heavy chain 1
LOC100539819	5978.5	2270.25	6326.75	84.5	3665	3011.23	cytochrome b reductase 1
PKM	6650.75	3231.5	4472	226.5	3645.19	2681.76	pyruvate kinase, muscle
RPL15	4631.25	3292	4601.25	2031.25	3638.94	1240.4	ribosomal protein L15
HMGCS2	29.75	3890.5	43.5	10566	3632.44	4966.58	3-hydroxy-3-methylglutaryl-CoA synthase 2 (mitochondrial)
ACE2	5270.5	2145.5	6935	17.25	3592.06	3101.84	angiotensin I converting enzyme 2
RPS17	4449.75	3145.25	4718	2035.75	3587.19	1241.64	ribosomal protein S17
LOC100548331	5551	3070.25	4718.75	935.75	3568.94	2035.76	14-3-3 protein theta
NCL	4496.25	2973	4294.25	2459.25	3555.69	995.294	nucleolin
ALDH9A1	4271.25	4121	3139.75	2655.75	3546.94	777.645	aldehyde dehydrogenase 9 family, member A1
RPL39	3796.25	3071	4346	2884.5	3524.44	674.283	ribosomal protein L39
TMEM59	4443.5	3498.5	3955.25	2154.75	3513	984.288	transmembrane protein 59
LOC100548322	143.5	2930.25	136.25	10765	3493.75	5022.8	cytochrome P450 2D17
DPEP1	6391	2898.75	4648.25	33	3492.75	2711.56	dipeptidase 1 (renal)
MDH1	3341	3919.75	2637.25	4005.5	3475.88	632.195	malate dehydrogenase 1, NAD (soluble)
RPS3A	4731.25	3258.75	3898.25	1922	3452.56	1185.17	ribosomal protein S3A
GHITM	3985.5	3673.75	3312.75	2835.25	3451.81	494.492	growth hormone inducible transmembrane protein
RPS27L	5543.25	2767.5	4703.75	720.75	3433.81	2149.97	ribosomal protein S27-like
RPL10	4219.75	3051.25	4372.75	2087.75	3432.88	1073.55	ribosomal protein L10
TUBB4B	5070	3935.5	3530.5	1193.5	3432.38	1628.61	tubulin, beta 4B class IVb
CIDEA	3911	2793.25	3764	3261	3432.31	508.89	cell death-inducing DFFA-like effector a
HADHB	1513.5	3111.75	1321.5	7674.75	3405.38	2957.22	hydroxyacyl-CoA dehydrogenase/3-ketoacyl-CoA thiolase/enoyl-CoA hydratase (trifunctional protein), beta subunit
UGP2	3165	5110.5	2171.75	3132	3394.81	1233.07	UDP-glucose pyrophosphorylase 2
C1S	445	6064	435.25	6614	3389.56	3413.11	complement component 1, s subcomponent
EIF3E	3633.5	2146.5	5391.25	2384.5	3388.94	1485.67	eukaryotic translation initiation factor 3, subunit E
RPL30	4215.75	2894.75	4256.75	2130.75	3374.5	1042.94	ribosomal protein L30
HNRNPA2B1	4894.5	3385	3686.5	1520	3371.5	1396.06	heterogeneous nuclear ribonucleoprotein A2/B1
RPS15	4059.25	2804.5	4627.25	1994.75	3371.44	1192.59	ribosomal protein S15
PSAP	3927.75	3030.75	3770	2677.5	3351.5	595.641	prosaposin
GPX3	2909.25	4426.5	1903.75	4154.25	3348.44	1167.84	glutathione peroxidase 3 (plasma)
SEPP1	3400.75	2850.75	2681.5	4459.75	3348.19	802.133	selenoprotein P, plasma, 1
GNS	3536	2870.75	3770.75	3146.5	3331	400.531	glucosamine (N-acetyl)-6-sulfatase
LOC100545080	5216	3108.5	3458	1515.5	3324.5	1518.19	lipocalin-like
XDH	683	2374.75	608	9569.25	3308.75	4252.64	xanthine dehydrogenase
RPL18A	4321	2829.25	4275	1807.5	3308.19	1216.82	ribosomal protein L18a
EZR	5355.75	2283.25	5503	89.75	3307.94	2608.87	ezrin
RPS11	4213.75	2768.25	4518.75	1645	3286.44	1334.33	ribosomal protein S11
HNRNPH1	4690.75	3083	3616.25	1741.5	3282.88	1225.97	heterogeneous nuclear ribonucleoprotein H1 (H)
MUC2	5040	4139.75	3898.25	5.25	3270.81	2231.79	mucin 2, oligomeric mucus/gel-forming
PPAT	425.25	4175	379.75	8100	3270	3678.5	phosphoribosyl pyrophosphate amidotransferase
VDAC2	3991.25	3441	3111.5	2500.5	3261.06	623.532	voltage-dependent anion channel 2
PANK3	4628.25	3345.25	3605.5	1446.5	3256.38	1327.59	pantothenate kinase 3
CDC42	4839.75	2887	4291	1002	3254.94	1712.32	cell division cycle 42
SSR1	3345.5	4433.25	2503.75	2664.25	3236.69	877.208	signal sequence receptor, alpha
LOC100546575	6739	2450	3712.25	2.25	3225.88	2803.11	angiopoietin-related protein 1-like
LOC100543743	3283.5	2646.25	4180.25	2754.75	3216.19	700.405	60S ribosomal protein L17-like
RAB1A	4552.5	3378.75	3315.25	1606.25	3213.19	1212.96	RAB1A, member RAS oncogene family
LCP1	3837.5	2581.75	4647.5	1762.5	3207.31	1284.53	lymphocyte cytosolic protein 1 (L-plastin)
RPL23A	3877.5	2935	3671	2263.25	3186.69	736.628	ribosomal protein L23a
LOC100541166	5.5	8177.5	3.25	4551.5	3184.44	3959.17	alpha-1-acid glycoprotein 2-like
IGJ	5116.75	2085.75	5351	166.25	3179.94	2499.62	immunoglobulin J polypeptide, linker protein for immunoglobulin alpha and mu polypeptides
CPT1A	3074	1985.5	4717.75	2882	3164.81	1138.8	carnitine palmitoyltransferase 1A (liver)
IFITM5	5956.25	3371.75	3004	326.75	3164.69	2303.29	interferon induced transmembrane protein 5
PALLD	5932.25	2779.75	3685.5	225.5	3155.75	2360.6	palladin, cytoskeletal associated protein
ZNF706	4170.25	2469.5	4495	1475.25	3152.5	1428.03	zinc finger protein 706
MGP	6395	2846.25	3137.25	153.5	3133	2556.06	matrix Gla protein
LOC100545251	4074.75	3768.25	1839	2846.5	3132.12	1007.79	sulfotransferase 1C1-like
CCNI	3749.25	3115.5	3563.5	2069.75	3124.5	751.801	cyclin I
FN1	4147	3527.25	2055.75	2732.5	3115.62	913.471	fibronectin 1
RPL24	3995.5	2693.5	3839.75	1931.75	3115.12	979.504	ribosomal protein L24
MDH2	3433	3546.5	2391.75	3086.75	3114.5	520.001	malate dehydrogenase 2, NAD (mitochondrial)
ATP5C1	3148.5	3464.75	2386.5	3443.25	3110.75	503.93	ATP synthase, H+ transporting, mitochondrial F1 complex, gamma polypeptide 1
LOC100545362	5.75	8553.25	3.25	3810.5	3093.19	4058.19	uncharacterized LOC100545362
ACTA2	6159	3052.25	2880.25	254.25	3086.44	2415.62	actin, alpha 2, smooth muscle, aorta
CDH17	5535.75	2500	4205.25	20	3065.25	2380.2	cadherin 17, LI cadherin (liver-intestine)
IGFBP7	4831	3016.25	3397.25	993	3059.38	1583.73	insulin-like growth factor binding protein 7
CSDE1	4269	2886.5	3364.25	1700	3054.94	1069.87	cold shock domain containing E1, RNA-binding
LOC100544286	3682.75	2470.5	4968.5	1042.5	3041.06	1677.95	solute carrier family 2, facilitated glucose transporter member 9-like
INSIG1	1989.75	5906	701.5	3565.5	3040.69	2240.66	insulin induced gene 1
LOC100539974	3914	2953.5	3739.25	1517.75	3031.12	1091.98	tubulin alpha-1B chain
CANX	3983.75	3559.75	2653.5	1904.5	3025.38	930.715	calnexin
TAGLN2	4882.25	2790	4205.75	203.5	3020.38	2070.39	transgelin 2
LOC654833	4961	3049.75	3503.5	540.75	3013.75	1839.26	myosin light polypeptide 6
TMEM123	1066.25	3833.5	987.5	6148.75	3009	2476.46	transmembrane protein 123
ACLY	1294.25	5236.25	867.5	4627.75	3006.44	2244.06	ATP citrate lyase
AIF1L	1010.75	3524.25	944	6487.5	2991.62	2621.8	allograft inflammatory factor 1-like
RPLP2	3865.5	2781.75	3444.25	1864.25	2988.94	872.452	ribosomal protein, large, P2
YWHAE	4067.75	3178.25	2932.75	1771.5	2987.56	946.041	tyrosine 3-monooxygenase/tryptophan 5-monooxygenase activation protein, epsilon
RARRES2	181.5	4135.25	129.5	7503.5	2987.44	3547.46	retinoic acid receptor responder (tazarotene induced) 2
GPT2	1797.75	5148.25	1143.5	3854.25	2985.94	1847.15	glutamic pyruvate transaminase (alanine aminotransferase) 2
FKBP1A	4248.5	2845.25	3255.25	1581.75	2982.69	1104.25	FK506 binding protein 1A, 12kDa
LOC104915491	4.25	3731	2.25	8188.5	2981.5	3890.78	uncharacterized LOC104915491
SYNPO2	5670.25	2838.5	3317.5	81	2976.81	2293.14	synaptopodin 2
LOC723983	2709.5	2959	2319.5	3909.5	2974.38	676.687	cytochrome c oxidase subunit VIa
ANXA2	5220	2516	4109.5	37.75	2970.81	2248.34	annexin A2
WDR1	4717	2647.5	3726.75	673.75	2941.25	1731.87	WD repeat domain 1
SELENBP1	3113.75	2872	2925	2772.75	2920.88	143.234	selenium-binding protein 1
ABAT	3439.75	3669.5	2513.25	1999	2905.38	784.16	4-aminobutyrate aminotransferase
APP	4411.5	2768.25	3631.5	791.25	2900.62	1558.19	amyloid beta (A4) precursor protein
COL1A2	5232.75	3068	2852.75	443.25	2899.19	1958.55	collagen, type I, alpha 2
LOC100538694	3171.75	2922.25	2664.25	2837.25	2898.88	211.229	cytochrome c oxidase subunit 4 isoform 1, mitochondrial
MSMO1	2656.5	4441.25	891.5	3591	2895.06	1521.64	methylsterol monooxygenase 1
SI	4115	2448.5	4991	3.5	2889.5	2194.05	sucrase-isomaltase (alpha-glucosidase)
HNRNPA3	3977.75	2697.75	3149.5	1678.5	2875.88	958.199	heterogeneous nuclear ribonucleoprotein A3
LOC104915388	3850.5	2373	3496	1776.25	2873.94	965.486	40S ribosomal protein S3a pseudogene
PHGDH	8.25	4653.25	11.75	6798.25	2867.88	3414.2	phosphoglycerate dehydrogenase
NCOA4	3083.75	2384.75	3173.5	2809.75	2862.94	354.354	nuclear receptor coactivator 4
G6PC	70.25	4409.75	30	6858.75	2842.19	3375.5	glucose-6-phosphatase, catalytic subunit
IVNS1ABP	3859.5	2168	4735	475	2809.38	1886.04	influenza virus NS1A binding protein
PCYOX1	1941.75	2856	1946.5	4467.75	2803	1190.17	prenylcysteine oxidase 1
CNN3	4271	2831.5	3145.75	905.75	2788.5	1399.05	calponin 3, acidic
MYO1A	4940.25	2521	3662.75	5.75	2782.44	2098.37	myosin IA
CD63	3102.75	2512.25	3174.5	2329.5	2779.75	422.073	CD63 molecule
NME2	3293.5	2566.25	3334	1867.5	2765.31	694.762	NME/NM23 nucleoside diphosphate kinase 2
ACE	3863.75	2109	4970	51.25	2748.5	2149.65	angiotensin I converting enzyme
SERPINH1	4983.25	2976.5	2308.75	680.75	2737.31	1780.88	serpin peptidase inhibitor, clade H (heat shock protein 47), member 1, (collagen binding protein 1)
TDO2	6.25	3045	3.75	7840	2723.75	3699.66	tryptophan 2,3-dioxygenase
SERINC3	3724.5	2735.25	3090.75	1326.25	2719.19	1014.77	serine incorporator 3
MGST2	2168.5	2660.25	2016	3967	2702.94	886.413	microsomal glutathione S-transferase 2
ANP32E	3316.5	2574	2919.25	1988	2699.44	563.016	acidic (leucine-rich) nuclear phosphoprotein 32 family, member E
ATP5G1	2314.5	3243.75	1845.5	3381.5	2696.31	739.106	ATP synthase, H+ transporting, mitochondrial Fo complex, subunit C1 (subunit 9)
SPPL2A	3433.25	2340.5	3435.25	1568.25	2694.31	910.717	signal peptide peptidase like 2A
LOC100551269	3610.5	2218.75	3995	930	2688.56	1398.81	tyrosine-protein kinase JAK1-like
PDIA6	3102.25	3964	1997.5	1658	2680.44	1054.71	protein disulfide isomerase family A, member 6
AKR1A1	3650.75	2936.75	2898.75	1200.25	2671.62	1040.11	aldo-keto reductase family 1, member A1 (aldehyde reductase)
RPS27A	3365.75	2409	3209.75	1682.25	2666.69	778.701	ribosomal protein S27a
RPS27	3144.75	2348	3559.25	1566	2654.5	882.74	ribosomal protein S27
SUCLG2	3136	2275.75	3359.5	1809	2645.06	727.286	succinate-CoA ligase, GDP-forming, beta subunit
PGAM1	2269.75	3052.5	2066	3190	2644.56	559.504	phosphoglycerate mutase 1 (brain)
LOC100550679	3067	2711.25	2580	2217.75	2644	350.826	NADH-cytochrome b5 reductase 3
LOC100549463	3661	2775.5	2729.25	1389	2638.69	936.974	uncharacterized LOC100549463
LOC100539142	3359.5	4328.75	2020.5	834.25	2635.75	1529.05	dispanin subfamily A member 2b-like
H3F3B	3451.5	2368.75	3524.5	1176.5	2630.31	1103.92	H3 histone, family 3B (H3.3B)
LOC104912139	3338.75	2403.5	3092.75	1659.25	2623.56	754.974	60S ribosomal protein L36a
OASL	1991.25	7709	665.25	58.5	2606	3496.42	2'-5'-oligoadenylate synthetase-like
RPL31	3557.25	2250.25	3235.25	1377.25	2605	989.48	ribosomal protein L31
SF3B1	3474.75	2346.5	3319.75	1269.5	2602.62	1019.43	splicing factor 3b, subunit 1, 155kDa
FDFT1	2683.5	3766.25	1857.75	2091.25	2599.69	851.836	farnesyl-diphosphate farnesyltransferase 1
ADK	632.5	4010.5	946.5	4808.75	2599.56	2119.21	adenosine kinase
FABP1	3004	3773.25	3078.25	518.5	2593.5	1426.06	fatty acid binding protein 1, liver
SAR1B	2472.75	3400.5	1645.25	2823	2585.38	734.26	secretion associated, Ras related GTPase 1B
SDHA	3240	2553.25	2748.25	1795.25	2584.19	600.107	succinate dehydrogenase complex, subunit A, flavoprotein (Fp)
RPL35A	3082.75	2263.25	3186.75	1799	2582.94	666.123	ribosomal protein L35a
EIF5	3368	2475.75	2593.25	1885.5	2580.62	609.458	eukaryotic translation initiation factor 5
ACO2	3243	2870.75	2344.75	1840.5	2574.75	612.698	aconitase 2, mitochondrial
HSPA9	2986	2779.5	2348	2162.25	2568.94	379.687	heat shock 70kDa protein 9 (mortalin)
LOC100542224	1	2941	3.75	7327.25	2568.25	3461.91	alpha-1-antitrypsin-like
LOC104916160	619.5	3664.5	534	5440.25	2564.56	2407.34	natterin-3-like
RPN2	3439.75	3136.5	2270	1410.5	2564.19	915.003	ribophorin II
CDO1	135	4270.25	76	5773	2563.56	2903.97	cysteine dioxygenase type 1
LOC100541081	3999.25	2779.5	3391.25	62.25	2558.06	1736.79	protein S100-A6
LOC100550517	1547.5	3783.25	1277.75	3618	2556.62	1327.28	corticosteroid 11-beta-dehydrogenase isozyme 1-like
PPIB	3196.75	3418.25	1874.75	1713.25	2550.75	880.957	peptidylprolyl isomerase B (cyclophilin B)
ATP5F1	2900.75	2669.25	2367	2249	2546.5	295.12	ATP synthase, H+ transporting, mitochondrial Fo complex, subunit B1
CDHR5	4312.25	1714.25	4075.25	79.5	2545.31	2019.38	cadherin-related family member 5
C8A	37.75	3989.5	98.25	6040.5	2541.5	2976.46	complement component 8, alpha polypeptide
RPL29	3469.25	2221.5	2944	1493.75	2532.12	860.727	ribosomal protein L29
FAU	2323.25	2592.5	2537	2661.25	2528.5	145.966	Finkel-Biskis-Reilly murine sarcoma virus (FBR-MuSV) ubiquitously expressed
LOC100550906	1842.25	3233.75	1703	3323.75	2525.69	872.192	putative methyltransferase DDB_G0268948
CTSZ	2821.75	2681.25	2511	2080.75	2523.69	321.466	cathepsin Z
SLC51B	449.75	4191.75	158.75	5274.25	2518.62	2597.57	solute carrier family 51, beta subunit
BTG1	3881	2028.25	3649.75	501.25	2515.06	1575.41	B-cell translocation gene 1, anti-proliferative
ATP1B1	3637.5	2406.25	3361.75	634.75	2510.06	1356.96	ATPase, Na+/K+ transporting, beta 1 polypeptide
SLC15A1	4536.75	1734.25	3763.75	5.25	2510	2045.74	solute carrier family 15 (oligopeptide transporter), member 1
CIRBP	3405.25	2353.75	2955.5	1308.75	2505.81	906.879	cold inducible RNA binding protein
IQGAP2	3095	2221.5	2814.75	1889	2505.06	548.9	IQ motif containing GTPase activating protein 2
GSTA4	387	4725.25	177.5	4687	2494.19	2555.6	glutathione S-transferase 4
LOC100545957	725	2761	936.25	5542.75	2491.25	2230.25	uncharacterized LOC100545957
SYNM	4940.75	2087.75	2874.75	61	2491.06	2017.92	synemin, intermediate filament protein
SLC25A1	1228	3930	1184.5	3564.75	2476.81	1474.78	solute carrier family 25 (mitochondrial carrier; citrate transporter), member 1
SPTAN1	3793.5	2188.5	3282	643	2476.75	1393.79	spectrin, alpha, non-erythrocytic 1
SLC9A3R1	3539.5	2154	3435	771.25	2474.94	1298.79	solute carrier family 9, subfamily A (NHE3, cation proton antiporter 3), member 3 regulator 1
LOC100546675	1773	3164.5	1019.75	3924	2470.31	1314.72	bactericidal permeability-increasing protein-like
STOM	3308.75	2551	2787	1213.75	2465.12	892.304	stomatin
LOC100545225	3050	2137.25	3061.5	1591.75	2460.12	722.94	fatty acyl-CoA hydrolase precursor, medium chain-like
CAPRIN1	3192	2248.25	2894.25	1489	2455.88	755.427	cell cycle associated protein 1
SMTN	4530.25	2803.25	2443.5	44.5	2455.38	1847.39	smoothelin
TSKU	2306	2835.5	2684.75	1985.5	2452.94	383.049	tsukushi, small leucine rich proteoglycan
SPINT1	3415.5	1997.25	3649.25	748.25	2452.56	1350.47	serine peptidase inhibitor, Kunitz type 1
LOC104912610	3115.5	2339.25	2672.75	1648.75	2444.06	618.232	uncharacterized LOC104912610
OSGIN1	3257	2699.75	2127.75	1669.5	2438.5	689.473	oxidative stress induced growth inhibitor 1
LOC100549893	2623.75	2587.25	2345.75	2175.75	2433.12	211.32	cytochrome b-c1 complex subunit 1, mitochondrial
SLC26A5	1281.25	2857.25	950.75	4571.25	2415.12	1660.76	solute carrier family 26 (anion exchanger), member 5
CLU	3863.25	2376	2858.5	556.75	2413.62	1384.28	clusterin
LASP1	3401.25	2078.5	3356	808	2410.94	1232.04	LIM and SH3 protein 1
CIB1	3660.25	2071.75	3292.25	615.5	2409.94	1375.52	calcium and integrin binding 1 (calmyrin)
LGMN	2964	1899.25	3913	847.75	2406	1325.06	legumain
MCFD2	1059.75	3143.75	834.5	4578.25	2404.06	1783.72	multiple coagulation factor deficiency 2
BZW1	2754.5	2474.75	2217.5	2166.5	2403.31	270.211	basic leucine zipper and W2 domains 1
TPM3	3647.25	2096.5	3203.25	665.75	2403.19	1329.23	tropomyosin 3
AP2M1	3228	2359.5	2743.25	1281.25	2403	827.971	adaptor-related protein complex 2, mu 1 subunit
DCN	3274.75	2151.75	2827	1347.75	2400.31	839.916	decorin
CISD1	2278	2572.25	1768	2974.25	2398.12	507.847	CDGSH iron sulfur domain 1
GPI	2710	2437.5	2301.25	2142.75	2397.88	240.428	glucose-6-phosphate isomerase
RPS13	3259.25	2139.25	2800.25	1382	2395.19	817.054	ribosomal protein S13
RPL35	3023.25	2093.5	2940.75	1511.25	2392.19	722.132	ribosomal protein L35
LOC104915811	572	3161.5	526.25	5270.5	2382.56	2285.53	phosphoenolpyruvate carboxykinase [GTP], mitochondrial-like
SERBP1	3053.25	2156	2906	1405.75	2380.25	759.228	SERPINE1 mRNA binding protein 1
HAGH	2821	2496	2185.25	2010	2378.06	357.188	hydroxyacylglutathione hydrolase
SDPR	4312.75	2331.25	2577.75	280.5	2375.56	1651.75	serum deprivation response
SERPINA10	4.75	3096.5	4.75	6394	2375	3050.09	serpin peptidase inhibitor, clade A (alpha-1 antiproteinase, antitrypsin), member 10
PHB2	2285	2538.25	1942.75	2720	2371.5	336.931	prohibitin 2
LOC100538434	2938.5	1900.25	3914	714.5	2366.81	1374.58	cytochrome P450 4B1-like
EDEM1	2606.25	2564.5	3042.5	1249.5	2365.69	774.886	ER degradation enhancer, mannosidase alpha-like 1
ACAT2	545.75	3950	301.5	4642	2359.81	2255.7	acetyl-CoA acetyltransferase 2
LOC100540188	94.5	3653.5	106.5	5582.75	2359.31	2724.58	acyl-coenzyme A synthetase ACSM3, mitochondrial-like
H3F3A	3169.5	2031.25	2934.75	1288.5	2356	864.437	H3 histone, family 3A
ALDH7A1	1377	3030	1106	3903	2354	1337.71	aldehyde dehydrogenase 7 family, member A1
CALD1	4479.75	2184.25	2578.75	154.25	2349.25	1773.6	caldesmon 1
YWHAZ	3650.25	1943	3185	614.5	2348.19	1362.04	tyrosine 3-monooxygenase/tryptophan 5-monooxygenase activation protein, zeta
ANXA4	3729	2035.5	3080	539	2345.88	1392.01	annexin A4
GDI2	3359.5	2365.25	2509	1121.5	2338.81	922.554	GDP dissociation inhibitor 2
TXN	3511.25	2175	2482.25	1127	2323.88	981.43	thioredoxin
UBE2D3	3131.5	1930.75	2928.75	1272.5	2315.88	871.361	ubiquitin-conjugating enzyme E2D 3
RAP1A	3411.5	1896.75	2715.25	1202.5	2306.5	961.737	RAP1A, member of RAS oncogene family
PTEN	3014.75	2131.25	2469	1585	2300	599.758	phosphatase and tensin homolog
LOC104913399	2862.25	2002	2783.5	1548	2298.94	633.562	uncharacterized LOC104913399
CDH1	3277.25	2505.5	2601.25	786.75	2292.69	1061.09	cadherin 1, type 1, E-cadherin (epithelial)
PPP1CB	3663	2016.5	2993	472.75	2286.31	1385.22	protein phosphatase 1, catalytic subunit, beta isozyme
PROS1	1368.5	2724	1255	3723.75	2267.81	1177.91	protein S (alpha)
ALDH3A2	1702.75	2956.75	1666.75	2739.25	2266.38	677.606	aldehyde dehydrogenase 3 family, member A2
ACADL	2039.5	2431	2060	2533.75	2266.06	253.412	acyl-CoA dehydrogenase, long chain
ATP5I	2809	2293.25	2274.5	1671.5	2262.06	465.128	ATP synthase, H+ transporting, mitochondrial Fo complex, subunit E
LOC100551022	3244.75	2209.25	2450.75	1137.75	2260.62	869.509	clathrin heavy chain 1
SPTBN1	2880.25	1959.5	2883.5	1302.25	2256.38	770.497	spectrin, beta, non-erythrocytic 1
GSTA1.3	2884	3460	1005.25	1636.5	2246.44	1124.25	glutathione S-transferase alpha class A1.3
LOC100550448	69.25	3496.25	95.75	5309	2242.56	2601.72	dimethylaniline monooxygenase [N-oxide-forming] 3-like
LOC100551040	2588.75	2036.25	2737.75	1599	2240.44	523.379	lambda-crystallin-like
ANXA5	1505.25	2995.25	1250	3204.5	2238.75	1003.43	annexin A5
ARPP19	3252.75	2048.25	2753.5	887.25	2235.44	1025.66	cAMP-regulated phosphoprotein, 19kDa
TGOLN2	3103.5	2318.75	2504.25	1012	2234.62	881.198	trans-golgi network protein 2
FGL2	3637.75	1614	3382	292.25	2231.5	1575.14	fibrinogen-like 2
PCSK7	4092.75	2346	2190	283.5	2228.06	1557.11	proprotein convertase subtilisin/kexin type 7
GNB1	3254.75	2073.25	2928.25	654.75	2227.75	1160.98	guanine nucleotide binding protein (G protein), beta polypeptide 1
SORD	3066	2108	2077.25	1644.25	2223.88	600.018	sorbitol dehydrogenase
LAPTM5	2721	1739	3411.75	1023.5	2223.81	1054.23	lysosomal protein transmembrane 5
LOC100546728	4953.75	1771	2164	1.5	2222.56	2049.38	angiopoietin-related protein 1-like
RSRP1	3367	2124.5	2492	906	2222.38	1020.67	arginine/serine-rich protein 1
LOC100540365	3561.75	2218.75	2275.5	804.75	2215.19	1126.38	amine oxidase [flavin-containing] A-like
CCL21	3283.5	962.75	4571.5	40.25	2214.5	2081.06	chemokine (C-C motif) ligand 21
BSG	2610.5	2176.75	2298.5	1753.75	2209.88	354.731	basigin (Ok blood group)
PRDX6	2557	2653	1992	1620.5	2205.62	487.037	peroxiredoxin 6
LOC104911087	3889.5	1649.25	3271.5	6	2204.06	1743.5	spectrin beta chain, non-erythrocytic 4-like
FSTL1	3756.5	1919	2894	242.25	2202.94	1507.32	follistatin-like 1
GSTA3	3993.75	2687.75	1940	174.75	2199.06	1594.23	glutathione S-transferase 3
SLC5A8	4434.5	1283.75	3067	10.25	2198.88	1947.58	solute carrier family 5 (sodium/monocarboxylate cotransporter), member 8
ACTR3	3193	1735.25	3247	612.5	2196.94	1267.33	ARP3 actin-related protein 3 homolog (yeast)
LIMA1	3511.75	1834	3058.25	372.75	2194.19	1405.93	LIM domain and actin binding 1
LOC100549312	1973.5	1641.25	2421.25	2727.5	2190.88	479.715	UDP-glucuronosyltransferase 2C1-like
STAT1	2586.25	3757	2119.5	298.5	2190.31	1437.04	signal transducer and activator of transcription 1, 91kDa
HADHA	1481.5	2123	1197.25	3952.5	2188.56	1238.06	hydroxyacyl-CoA dehydrogenase/3-ketoacyl-CoA thiolase/enoyl-CoA hydratase (trifunctional protein), alpha subunit
ERP29	2106.25	2999.75	1469	2163.5	2184.62	627.996	endoplasmic reticulum protein 29
AGT	5.5	4116	4	4597.75	2180.81	2520.39	angiotensinogen (serpin peptidase inhibitor, clade A, member 8)
NDFIP2	2151.5	1697	2663.5	2209.75	2180.44	395.288	Nedd4 family interacting protein 2
CFD	3358	1556.25	3222.5	570.25	2176.75	1348.43	complement factor D (adipsin)
LOC100539204	423.5	2642.5	452.75	5181	2174.94	2257.47	sterol 26-hydroxylase, mitochondrial
COL6A3	4145.5	1924.75	2601.75	20.25	2173.06	1709.83	collagen, type VI, alpha 3
LGALS2	4240.75	1523	2885.5	31.25	2170.12	1806.73	lectin, galactoside-binding, soluble, 2
ARF1	2906.75	2053.5	2442	1234	2159.06	708.514	ADP-ribosylation factor 1
AOX1	3500.5	1767	2851.75	515.75	2158.75	1308.11	aldehyde oxidase 1
SAT1	2541	2201.25	2589.75	1290.25	2155.56	602.2	spermidine/spermine N1-acetyltransferase 1
SURF4	2473.75	2253.75	1928	1964.5	2155	257.664	surfeit 4
LAPTM4A	2554.75	2093.75	2487.25	1481.75	2154.38	492.343	lysosomal protein transmembrane 4 alpha
SLCO1A2	6.25	3897.75	12.25	4697	2153.31	2497.16	solute carrier organic anion transporter family, member 1A2
KDELR2	3137.75	2360.75	2110.5	993.5	2150.62	886.776	KDEL (Lys-Asp-Glu-Leu) endoplasmic reticulum protein retention receptor 2
EDF1	2622.25	2008.75	2304.25	1645.5	2145.19	416.81	endothelial differentiation-related factor 1
CAP1	3367.75	1855.75	2868.75	482.5	2143.69	1273.64	CAP, adenylate cyclase-associated protein 1 (yeast)
C5	3	3516.75	4.75	5048.75	2143.31	2548.35	complement component 5
HGD	12.75	3821	6.75	4714	2138.62	2485.1	homogentisate 1,2-dioxygenase
LOC100548286	2730.25	2383.25	2156.25	1284.75	2138.62	616.245	nucleobindin-2-like
MPP1	4141.5	1743.75	2243.25	405.75	2133.56	1547.16	membrane protein, palmitoylated 1, 55kDa
UBA52	2887	2283	2086.25	1258.5	2128.69	672.775	ubiquitin A-52 residue ribosomal protein fusion product 1
CTSA	2590.25	2082.25	2593.25	1245	2127.69	635.587	cathepsin A
PRPF8	2848	2033.25	2598.5	1027.5	2126.81	808.258	pre-mRNA processing factor 8
HIGD1A	3364.25	2017	2323.75	785	2122.5	1061.84	HIG1 hypoxia inducible domain family, member 1A
ASAH1	2654.5	1874.5	2721	1222	2118	710.293	N-acylsphingosine amidohydrolase (acid ceramidase) 1
LOC100539904	418.75	1966.5	293.5	5790	2117.19	2564.03	amine sulfotransferase-like
COTL1	2936	1299.25	3719.75	509.75	2116.19	1471	coactosin-like F-actin binding protein 1
SLC16A1	1611	1959.25	1072	3814.5	2114.19	1190.86	solute carrier family 16 (monocarboxylate transporter), member 1
STAT3	2153.5	2289.75	2183	1821.25	2111.88	202.397	signal transducer and activator of transcription 3 (acute-phase response factor)
LOC100538580	2037.25	3268	793.25	2346.75	2111.31	1022.44	lanosterol 14-alpha demethylase
HEXA	3262.75	1599.25	3350.5	210	2105.62	1498.72	hexosaminidase A (alpha polypeptide)
MATR3	2953	1851.25	2594.75	1016.25	2103.81	858.044	matrin 3
TMEM86A	217.5	3340.75	160.25	4692.75	2102.81	2278.03	transmembrane protein 86A
RAB11A	2930.5	2035.75	2555.75	888.5	2102.62	888.683	RAB11A, member RAS oncogene family
POR	1338	2457.75	1234	3375.75	2101.38	1014.25	P450 (cytochrome) oxidoreductase
RPL34	2584.75	1822.25	2627	1369	2100.75	612.159	ribosomal protein L34
LOC100540670	3.5	3405.25	2.75	4965.25	2094.19	2497.13	solute carrier organic anion transporter family member 1C1
LOC100546539	3879	2021.75	2309	157.75	2091.88	1526.08	aldose reductase-related protein 2-like
CDC42BPB	2667.25	1919.5	2361.25	1393.5	2085.38	554.043	CDC42 binding protein kinase beta (DMPK-like)
LOC100539746	3490	1568.5	3269.5	6.5	2083.62	1629.31	protocadherin Fat 4-like
MTPN	2830.25	1870.75	2714.5	910.5	2081.5	890.126	myotrophin
SLC31A1	2824.75	1818	1955.75	1722.5	2080.25	505.483	solute carrier family 31 (copper transporter), member 1
ABCA3	3074.75	2061.5	2622.75	534	2073.25	1106.7	ATP-binding cassette, sub-family A (ABC1), member 3
LOC104909838	126.5	2548.25	117.5	5498.5	2072.69	2554.26	sodium-coupled neutral amino acid transporter 4-like
SORBS1	3704.25	1828.75	2460.5	290	2070.88	1420.08	sorbin and SH3 domain containing 1
ACSL5	1529.5	2846	1222	2681.5	2069.75	813.911	acyl-CoA synthetase long-chain family member 5
SERPING1	355.25	3427.25	310.75	4155	2062.06	2018.62	serpin peptidase inhibitor, clade G (C1 inhibitor), member 1
ATP2A3	3094.75	1694.75	3390.75	67.75	2062	1521.41	ATPase, Ca++ transporting, ubiquitous
FBXL5	1897.5	2912.25	1532.75	1895.25	2059.44	593.821	F-box and leucine-rich repeat protein 5
YWHAB	3194.25	1887.5	2475	669	2056.44	1068.23	tyrosine 3-monooxygenase/tryptophan 5-monooxygenase activation protein, beta
JUP	3128	1699.25	3230.5	157.25	2053.75	1444.66	junction plakoglobin
AP3M1	2794	2224	1999.75	1193.25	2052.75	663.407	adaptor-related protein complex 3, mu 1 subunit
LOC100539006	1243.25	3000	398.25	3563.5	2051.25	1480.12	hemoglobin subunit alpha-A
MAT1A	79.75	1444.75	43.75	6618.25	2046.62	3116.74	methionine adenosyltransferase I, alpha
LOC100543828	3637	1423.5	3094	17.25	2042.94	1646.5	adseverin-like
LOC100542660	2595.5	2114	1880	1574	2040.88	430.817	retinal dehydrogenase 1-like
SHMT1	64.75	3396.25	53	4645.75	2039.94	2343.72	serine hydroxymethyltransferase 1 (soluble)
LOC104911020	896	5130	1941	179.5	2036.62	2185.41	serum amyloid A protein-like
LOC100544708	2368.75	2227.75	1638	1905	2034.88	328.152	alcohol dehydrogenase class-3
RAC1	3008	1832.25	2685	571.25	2024.12	1088.18	ras-related C3 botulinum toxin substrate 1 (rho family, small GTP binding protein Rac1)
HRSP12	574	2930.25	595	3995.25	2023.62	1717.72	heat-responsive protein 12
IDH2	1586	2398	1512	2557.25	2013.31	540.914	isocitrate dehydrogenase 2 (NADP+), mitochondrial
LRP12	2636.75	1270.5	3597.25	542.5	2011.75	1367.79	low density lipoprotein receptor-related protein 12
RPS6KA1	3200	1530.25	3236.75	74.25	2010.31	1516.39	ribosomal protein S6 kinase, 90kDa, polypeptide 1
CTSB	2114.75	1987.75	2409.5	1521.5	2008.38	369.545	cathepsin B
NACA	2359.75	1604.75	2738	1323.75	2006.56	655.09	nascent polypeptide-associated complex alpha subunit
TMSB15B	1973.75	2280.5	1838.25	1932.75	2006.31	191.394	thymosin beta 15B
BCHE	2930.75	1669.75	2611.25	802.25	2003.5	963.249	butyrylcholinesterase
HMGN2	3075	1674.5	2584	659.75	1998.31	1064.41	high mobility group nucleosomal binding domain 2
ALDOC	3662.75	1925	2281.5	120.5	1997.44	1458.55	aldolase C, fructose-bisphosphate
ATP2A2	3188	1896.5	2039.25	857.25	1995.25	953.832	ATPase, Ca++ transporting, cardiac muscle, slow twitch 2
SPTBN5	3436	1441.25	3098.25	5	1995.12	1587.49	spectrin, beta, non-erythrocytic 5
GLDC	1554	3019.75	1426.75	1958.5	1989.75	723.124	glycine dehydrogenase (decarboxylating)
USP9X	2815.75	1779	2464.5	893	1988.06	847.531	ubiquitin specific peptidase 9, X-linked
C6	5.5	2768.25	3	5171.75	1987.12	2491.02	complement component 6
HNRNPH3	3080.75	1922	2024.25	919	1986.5	883.652	heterogeneous nuclear ribonucleoprotein H3 (2H9)
SEPT7	3136	1705	2568	530.75	1984.94	1134.01	septin 7
LOC100544899	2396	2060.75	1981.25	1477.5	1978.88	379.508	EH domain-containing protein 3
ATP11C	1358.75	2851.25	1187.75	2502.5	1975.06	825.752	ATPase, class VI, type 11C
MGST1	1769.75	2512.75	1753	1858	1973.38	362.521	microsomal glutathione S-transferase 1
KIAA1211	3537.25	1164	3135.25	44	1970.12	1650.57	KIAA1211 ortholog
LOC104913062	2789.5	2138.5	2226	703.75	1964.44	888.589	cadherin-1
PTPRF	2690.25	1620.25	3263	282.25	1963.94	1311.65	protein tyrosine phosphatase, receptor type, F
LTA4H	2970	1446.25	2809	630.25	1963.88	1121.46	leukotriene A4 hydrolase
LOC104914173	3639.75	1667	2432.25	115	1963.5	1475.85	CDP-diacylglycerol--serine O-phosphatidyltransferase
TMPRSS2	2635.75	1449	3614	143	1960.44	1500.55	transmembrane protease, serine 2
PGM1	1938.25	2460.25	1553.75	1885.75	1959.5	374.733	phosphoglucomutase 1
RPL36	2480.75	1861.5	2294.75	1199	1959	569.227	ribosomal protein L36
ESD	1926.25	1633.5	2282.75	1992.25	1958.69	266.422	esterase D
TM9SF3	2591.25	1775.25	2319	1140.25	1956.44	641.204	transmembrane 9 superfamily member 3
ARPC5	2785.25	1657.5	2632.75	742.25	1954.44	950.075	actin related protein 2/3 complex, subunit 5, 16kDa
ANXA6	2688.75	2332.25	1654.5	1141.5	1954.25	691.083	annexin A6
TMED5	2225.75	2062.25	1949.25	1552.75	1947.5	286.601	transmembrane emp24 protein transport domain containing 5
LOC100548828	437.5	3680.5	398.75	3273	1947.44	1773.79	complement receptor type 1-like
LOC100545745	2098.75	1998	1816.75	1876	1947.38	126.009	cytochrome c oxidase subunit 5A, mitochondrial
GOLM1	3114.5	1520.5	2917	234.25	1946.56	1344.04	golgi membrane protein 1
C1R	240	3243.5	196.25	4092.25	1943	2021.71	complement component 1, r subcomponent
NQO1	2585	2000	2095.5	1090	1942.62	623.506	NAD(P)H dehydrogenase, quinone 1
LOC100548279	4	2260	2.75	5491.25	1939.5	2595.82	cytochrome P450 2K4-like
HYOU1	2401.5	2930.5	1345	1071	1937	876.208	hypoxia up-regulated 1
CLIC4	2833	1810.75	2163.5	912.75	1930	799.781	chloride intracellular channel 4
FADS1	539.25	3172.25	364.25	3638.75	1928.62	1717.44	fatty acid desaturase 1
CD82	2826	1503.75	2981.5	402.75	1928.5	1214.17	CD82 molecule
BRI3BP	2501.25	2030.25	2274.25	906.75	1928.12	707.557	BRI3 binding protein
LOC104910673	2400.75	1890	1725.25	1688.5	1926.12	328.324	electrogenic sodium bicarbonate cotransporter 1-like
GRB2	2807.5	1813.5	2310.75	741.5	1918.31	883.277	growth factor receptor-bound protein 2
GGH	2063.75	1948.25	2038.25	1602.25	1913.12	213.089	gamma-glutamyl hydrolase (conjugase, folylpolygammaglutamyl hydrolase)
SDC2	832.75	2049.5	621	4132	1908.81	1610.25	syndecan 2
M6PR	2216.25	1675.75	2193.75	1523.5	1902.31	355.116	mannose-6-phosphate receptor (cation dependent)
HMGCS1	724.25	1628.25	322.5	4932	1901.75	2092.67	3-hydroxy-3-methylglutaryl-CoA synthase 1 (soluble)
ACAD9	2287.5	2102.75	1568.25	1644.25	1900.69	349.632	acyl-CoA dehydrogenase family, member 9
CERS5	2953	1753	2610.75	253.75	1892.62	1203.54	ceramide synthase 5
LOC100542210	1878.75	2137	1526.5	1991	1883.31	260.314	reticulon-4-like
LOC100540894	1232.75	5108.25	944.75	241.75	1881.88	2190.82	lymphocyte antigen 6E
SRSF1	2703	1728.5	2131	958	1880.12	733.341	serine/arginine-rich splicing factor 1
TAX1BP3	2739.5	1539	3037.75	202.75	1879.75	1292.1	Tax1 (human T-cell leukemia virus type I) binding protein 3
CSNK1A1	2925.75	1589.5	2492	506.5	1878.44	1070.67	casein kinase 1, alpha 1
COPB2	2692.75	1793.25	2144.75	875	1876.44	763.36	coatomer protein complex, subunit beta 2 (beta prime)
ARCN1	2724.25	1671.25	2296.5	803.5	1873.88	834.368	archain 1
LOC100545668	3766.75	1254.25	2272	201.75	1873.69	1518.93	aldose reductase-like
GPX1	2582.25	1651.5	2465.5	784.5	1870.94	834.26	glutathione peroxidase 1
TGFBI	2983.75	1631	2365.75	495.5	1869	1069.67	transforming growth factor, beta-induced, 68kDa
LOC100543156	3773.75	714.25	2968.75	5.75	1865.62	1792.82	solute carrier family 22 member 13-like
GLUL	239	2666.75	115.75	4433.25	1863.69	2077.05	glutamate-ammonia ligase
CCT5	2649.75	1879.25	2047.25	871	1861.81	738.748	chaperonin containing TCP1, subunit 5 (epsilon)
ITM2B	2443.75	1473.25	3040.5	482.75	1860.06	1122.61	integral membrane protein 2B
YME1L1	1951.75	1737.75	1743.75	2005.75	1859.75	139.188	YME1-like 1 ATPase
FAT1	2710.5	1484.25	2645.75	589.75	1857.56	1015.78	FAT atypical cadherin 1
ELOVL5	847	2604	613	3353.75	1854.44	1337.4	ELOVL fatty acid elongase 5
SOD2	1712.25	2061.75	1373.75	2269.5	1854.31	394.349	superoxide dismutase 2, mitochondrial
LOC104913771	2503	1658.25	2680.25	573.75	1853.81	962.851	uncharacterized LOC104913771
MYH10	2626.75	2155	1829.25	802.5	1853.38	773.306	myosin, heavy chain 10, non-muscle
MX1	2128	3422.25	1783.75	70	1851	1381.07	MX dynamin-like GTPase 1
CALCOCO2	2581.5	2009	2132.5	675.5	1849.62	820.494	calcium binding and coiled-coil domain 2
GSTA1.1	2119.25	3657.5	648	971.5	1849.06	1360.9	glutathione S-transferase alpha class A1.1
TM9SF2	2490.5	1737.25	2339.25	827	1848.5	754.727	transmembrane 9 superfamily member 2
ARPC2	2698.75	1655.5	2308.25	723.5	1846.5	863.549	actin related protein 2/3 complex, subunit 2, 34kDa
SLC2A5	3647.75	933.75	1843.75	946.25	1842.88	1276.46	solute carrier family 2 (facilitated glucose/fructose transporter), member 5
EPS8L2	3034.5	1501.75	2562.75	261.75	1840.19	1232.14	EPS8-like 2
GNE	2106	1916.75	1759.75	1560.5	1835.75	231.758	glucosamine (UDP-N-acetyl)-2-epimerase/N-acetylmannosamine kinase
ANXA11	2357.75	1563	2823.75	594.25	1834.69	977.128	annexin A11
LOC100542070	1.5	2013.5	2.5	5318.25	1833.94	2508.96	alpha-1-antitrypsin-like
MCL1	2415.5	1664.75	2414.25	822.75	1829.31	758.511	myeloid cell leukemia 1
ATP11B	2587.75	1558.5	2651.5	514	1827.94	1009.06	ATPase, class VI, type 11B
MYO7B	2939	1468.25	2861.5	10.25	1819.75	1382.73	myosin VIIB
LOC100542032	2016.25	1881.5	1728.5	1652.5	1819.69	161.992	cytochrome b-c1 complex subunit 2, mitochondrial
HADH	2231.25	1779.25	1805.5	1448	1816	321.101	hydroxyacyl-CoA dehydrogenase
MSN	2654	1272.5	2775.5	536.75	1809.69	1088.52	moesin
RAN	2424.25	1723.75	2011.5	1079.25	1809.69	565.491	RAN, member RAS oncogene family
CCT6A	2457.25	1669	1988.25	1121.75	1809.06	561.032	chaperonin containing TCP1, subunit 6A (zeta 1)
ASUN	2398.75	1829.5	1962.75	1039.75	1807.69	566.746	asunder spermatogenesis regulator
SLC16A9	3774.75	1098	2326	15.75	1803.62	1617.88	solute carrier family 16, member 9
LOC100546913	52.5	1960.5	22	5164	1799.75	2419.18	selenoprotein Pb-like
LOC104916166	2963.5	1140.25	3077.25	1.25	1795.56	1489.5	E3 ubiquitin-protein ligase TRIM39-like
LOC100538805	1938.25	1530	1919.75	1789.5	1794.38	188.27	aflatoxin B1 aldehyde reductase member 2-like
EIF3I	1931.25	1313	2347.25	1568	1789.88	449.923	eukaryotic translation initiation factor 3, subunit I
HMGCR	2299.25	2794.5	1131.5	933.75	1789.75	900.952	3-hydroxy-3-methylglutaryl-CoA reductase
NME4	2.75	2350	2.5	4803.75	1789.75	2293.88	NME/NM23 nucleoside diphosphate kinase 4
CD36	308.75	2364.25	279.75	4205	1789.44	1882.99	CD36 molecule (thrombospondin receptor)
SDHD	2298.5	1670.25	1958.5	1210.5	1784.44	460.797	succinate dehydrogenase complex, subunit D, integral membrane protein
EPAS1	1133.5	1988.75	996.5	3012.75	1782.88	930.063	endothelial PAS domain protein 1
LOC104911702	2686	1391.25	2663.25	368.75	1777.31	1117.09	dipeptidyl peptidase 4-like
LOC100543474	3765.75	1542.5	1741	51.25	1775.12	1526.39	glutathione S-transferase omega-1-like
GOT2	1481	2244.5	1054	2294.25	1768.44	604.471	glutamic-oxaloacetic transaminase 2, mitochondrial
SKP1	2228.5	1761.25	1924.75	1154	1767.12	452.279	S-phase kinase-associated protein 1
ATP6AP1	2671.75	1615.75	2133.75	642.5	1765.94	864.186	ATPase, H+ transporting, lysosomal accessory protein 1
MYO1C	2610.5	1674.5	2045.25	730.5	1765.19	789.893	myosin IC
RPL22	2370.5	1552.5	2232.5	867.5	1755.75	691.739	ribosomal protein L22
CTTN	2465.25	1763.5	1999.75	775.5	1751	712.691	cortactin
SERPINF1	968.5	2389.5	811	2826.75	1748.94	1010.08	serpin peptidase inhibitor, clade F (alpha-2 antiplasmin, pigment epithelium derived factor), member 1
RAB10	2751.75	1742.5	1879.5	620.75	1748.62	874.743	RAB10, member RAS oncogene family
FETUB	337	2481.5	304	3868.5	1747.75	1742.66	fetuin B
LOC104913791	2821.75	1394	2767	6.25	1747.25	1335.45	unconventional myosin-XVB-like
CORO1C	2785.5	1343	2591	269	1747.12	1174.52	coronin, actin binding protein, 1C
CD81	890.5	2155.75	729	3204	1744.81	1163.3	CD81 molecule
PRDX3	1314.25	2245.25	1062.25	2355.25	1744.25	651.753	peroxiredoxin 3
ATP5G3	1940.25	2008.5	1318.5	1698.75	1741.5	311.741	ATP synthase, H+ transporting, mitochondrial Fo complex, subunit C3 (subunit 9)
NCKAP1	2266	1690	1903.75	1105.25	1741.25	486.104	NCK-associated protein 1
TLL2	710	3553	872.5	1825.75	1740.31	1304.83	tolloid-like 2
CD47	2096.75	1648.75	2215.25	977.25	1734.5	560.692	CD47 molecule
PTGES3	2515	1785.25	1727.5	907	1733.69	657.409	prostaglandin E synthase 3 (cytosolic)
DNAJA1	2389.25	1693.25	1968.75	854.5	1726.44	647.923	DnaJ (Hsp40) homolog, subfamily A, member 1
SESN1	2145.25	1657.75	2084.5	1012	1724.88	522.412	sestrin 1
ATP6V0C	2281.25	1694.25	1950.75	972.5	1724.69	556.051	ATPase, H+ transporting, lysosomal 16kDa, V0 subunit c
MT2A	1305	1037.75	2065	2477	1721.19	665.772	uncharacterized MT2A
LOC104912834	2465.5	1563	1987.75	847.5	1715.94	686.367	nicotinamide riboside kinase 2-like
MAN1A1	1013.25	2384.5	1061.75	2393.75	1713.31	780.621	mannosidase, alpha, class 1A, member 1
PDCD6IP	2682.25	1490.75	2418.75	256.5	1712.06	1096.71	programmed cell death 6 interacting protein
ACSF2	1411.5	2377.75	978.25	2065.5	1708.25	631.617	acyl-CoA synthetase family member 2
CFI	53.5	2194.5	33	4550.25	1707.81	2149.27	complement factor I
IQGAP1	2633.75	1317	2411.5	455	1704.31	1012.38	IQ motif containing GTPase activating protein 1
PLS1	3383.25	1359.75	2020.5	45	1702.12	1389.34	plastin 1
TSPAN3	2137.75	1652	2091.75	897	1694.62	575.062	tetraspanin 3
GAMT	50.25	2119.75	38.25	4569	1694.31	2151.77	guanidinoacetate N-methyltransferase
NDFIP1	1896	1660.25	1643.75	1567.75	1691.94	141.88	Nedd4 family interacting protein 1
CALM1	2344.75	1489.5	2196.25	731.25	1690.44	740.357	calmodulin 1 (phosphorylase kinase, delta)
CTNNA1	2499	1621.5	2079.25	544.5	1686.06	841.189	catenin (cadherin-associated protein), alpha 1, 102kDa
LOC100548433	196.25	2419.5	19.25	4106.75	1685.44	1948.97	cytochrome P450 2K1-like
SLC20A1	2865.75	1548.75	2001.25	325.25	1685.25	1058.56	solute carrier family 20 (phosphate transporter), member 1
ATP5H	1748	1999.75	1213.75	1777.75	1684.81	333.524	ATP synthase, H+ transporting, mitochondrial Fo complex, subunit d
PLXNB2	1788.5	1435.75	2326	1187	1684.31	493.869	plexin B2
ELF3	2341.5	1745.5	2594.5	40.25	1680.44	1149.92	E74-like factor 3 (ets domain transcription factor, epithelial-specific )
DDOST	1888.75	2255.75	1237	1336.5	1679.5	479.342	dolichyl-diphosphooligosaccharide--protein glycosyltransferase subunit (non-catalytic)
RAB8B	2507	1362.75	2397.75	440.25	1676.94	972.4	RAB8B, member RAS oncogene family
CD38	2468.75	1906.25	1802.25	529	1676.56	819.149	CD38 molecule
RBM5	2347	1641.75	1990	696.75	1668.88	709.163	RNA binding motif protein 5
ZYX	2649.5	1545	2008	472.5	1668.75	917.113	zyxin
C3H6orf62	2249	1621.25	2181.5	609.75	1665.38	757.913	chromosome 3 open reading frame, human C6orf62
TCP1	2220.25	1636	1670	1119.5	1661.44	449.699	t-complex 1
FZD5	2037	1742.75	2021.75	826.75	1657.06	569.828	frizzled class receptor 5
CASC4	2399	1502.5	2107.75	613.5	1655.69	788.774	cancer susceptibility candidate 4
ECHS1	1160.5	1877.25	983.5	2590.5	1652.94	734.843	enoyl CoA hydratase, short chain, 1, mitochondrial
EIF3M	1768.75	1129.5	2456.5	1251.75	1651.62	603.892	eukaryotic translation initiation factor 3, subunit M
EIF3H	1866	1199	2325.5	1212.25	1650.69	547.108	eukaryotic translation initiation factor 3, subunit H
LOC100549107	1882	1712.75	1508	1496.5	1649.81	183.927	cytochrome c oxidase subunit 6C
CCT2	2199	1585.5	1754	1050.5	1647.25	474.604	chaperonin containing TCP1, subunit 2 (beta)
DDB1	2114.5	1745	1748.5	979	1646.75	477.733	damage-specific DNA binding protein 1, 127kDa
GSR	2374	1516.5	1883.75	801.5	1643.94	662.431	glutathione reductase
ACSS1	2831.75	1247.25	2419.5	75.75	1643.56	1242.17	acyl-CoA synthetase short-chain family member 1
RHPN1	2597.25	939.75	3025	11	1643.25	1411.68	rhophilin, Rho GTPase binding protein 1
PEBP1	1598.25	1859	1266.25	1831.5	1638.75	274.505	phosphatidylethanolamine binding protein 1
LOC100550430	1559.75	1583.5	1846.25	1562.25	1637.94	139.283	cytochrome P450 4F22
RPS21	2210.5	1560	1921.5	833.25	1631.31	594.883	ribosomal protein S21
ADIPOR2	2202.5	1341.25	2445.25	528	1629.25	873.721	adiponectin receptor 2
BIRC2	2081	1541.75	2353.5	530.75	1626.75	804.767	baculoviral IAP repeat containing 2
LOC100538725	2703.5	1788	1473	540.25	1626.19	892.471	carboxymethylenebutenolidase homolog
LOC100548741	2091.5	1389	2431.75	588.5	1625.19	816.19	myosin regulatory light chain 2, smooth muscle minor isoform-like
PRSS23	2011	2363.75	1590.75	526.75	1623.06	796.253	protease, serine, 23
TMPRSS6	10	2120.5	8	4351.5	1622.5	2073.82	transmembrane protease, serine 6
TSPAN8	2723	1400.5	2307	56.25	1621.69	1180.69	tetraspanin 8
ARF4	2147.75	1759.75	1577.75	1001	1621.56	477.14	ADP-ribosylation factor 4
LOC723981	1978.5	1703.75	1523.25	1280.75	1621.56	294.379	cytochrome c oxidase subunit VIIb precursor
ACOX2	798.75	1735	830.5	3119.75	1621	1089.38	acyl-CoA oxidase 2, branched chain
GUCY2C	2460.75	1142.25	2865	7.25	1618.81	1302.06	guanylate cyclase 2C (heat stable enterotoxin receptor)
CHP1	1929.25	1602.75	1944.25	989.75	1616.5	446.556	calcineurin-like EF-hand protein 1
SEPT9	2438.25	1331.5	2283.75	408.25	1615.44	941.91	septin 9
EIF3A	1920.25	1411.75	1882.25	1228.75	1610.75	344.009	eukaryotic translation initiation factor 3, subunit A
UHMK1	1705.5	1785.25	1756.5	1195.25	1610.62	278.873	U2AF homology motif (UHM) kinase 1
PALMD	2245	1364.5	1908.75	922	1610.06	584.834	palmdelphin
MAPK1	2350.75	1327.5	2255	498	1607.81	871.984	mitogen-activated protein kinase 1
TKT	2443.25	1658.5	1537	790.25	1607.25	676.744	transketolase
EIF2S3	1741.5	1229.75	1962	1495	1607.06	315.688	eukaryotic translation initiation factor 2, subunit 3 gamma, 52kDa
EIF4H	2276.75	1533	1821.5	776	1601.81	629.948	eukaryotic translation initiation factor 4H
KPNA4	1904.25	1322.75	1996.5	1182.75	1601.56	408.549	karyopherin alpha 4 (importin alpha 3)
SLC40A1	564.25	2483.5	566	2787.75	1600.38	1201.84	solute carrier family 40 (iron-regulated transporter), member 1
LOC104917212	1099.5	1761.5	992.5	2547.75	1600.31	717.372	very long-chain acyl-CoA synthetase-like
SFT2D2	1270.5	1749.25	1361.25	2019.25	1600.06	348.146	SFT2 domain containing 2
BTG2	1320.25	2061.75	1320.75	1696.75	1599.88	355.347	BTG family, member 2
STT3B	1868.25	1646.5	1641.75	1241.25	1599.44	261.128	STT3B, subunit of the oligosaccharyltransferase complex (catalytic)
LCAT	593.25	1374	448	3976	1597.81	1636.77	lecithin-cholesterol acyltransferase
CNDP2	2742.5	1818	1174	649.75	1596.06	901.336	CNDP dipeptidase 2 (metallopeptidase M20 family)
RNF10	2263.25	1640	1579.25	893.5	1594	560.039	ring finger protein 10
NSA2	1922.5	1196.25	2109.75	1144.5	1593.25	494.693	NSA2 ribosome biogenesis homolog (S. cerevisiae)
FKBP4	2183.75	1448.5	1959.75	778.75	1592.69	623.799	FK506 binding protein 4, 59kDa
NID1	2696.75	1401.75	2020.5	249.25	1592.06	1039.75	nidogen 1
COL4A2	2758.5	1632.75	1605	368.25	1591.12	976.407	collagen, type IV, alpha 2
RAB7A	1953.75	1519	1824.5	1065	1590.56	394.955	RAB7A, member RAS oncogene family
LOC100544929	2063.25	749.75	3482.25	56.75	1588	1512.33	extracellular fatty acid-binding protein
TPRG1L	1739.5	1442	1665.5	1474.25	1580.31	144.888	tumor protein p63 regulated 1-like
COPA	2295.5	1531.5	1807	670.5	1576.12	681.408	coatomer protein complex, subunit alpha
XBP1	1684.75	1460.5	1311.25	1846.25	1575.69	236.85	X-box binding protein 1
PAFAH1B1	2139.5	1433.5	1850.75	870.5	1573.56	551.069	platelet-activating factor acetylhydrolase 1b, regulatory subunit 1 (45kDa)
CNOT1	1989	1451.5	1993.25	853.5	1571.81	542.249	CCR4-NOT transcription complex, subunit 1
STK25	2027.25	1536.75	1880.75	836.75	1570.38	530.535	serine/threonine kinase 25
EFEMP1	2749.5	1521.25	1961	44.75	1569.12	1136.2	EGF containing fibulin-like extracellular matrix protein 1
LOC100546803	9.75	2232.75	9.75	3970.75	1555.75	1921.01	7-alpha-hydroxycholest-4-en-3-one 12-alpha-hydroxylase
ADD1	2478.75	1372.25	1940.75	420.75	1553.12	879.777	adducin 1 (alpha)
LOC100538539	1627	1755	1236.5	1588.25	1551.69	221.877	cytochrome b-c1 complex subunit Rieske, mitochondrial
RASSF3	2322.5	1401.75	2002	478.5	1551.19	810.585	Ras association (RalGDS/AF-6) domain family member 3
SLC51A	781.25	3007.5	570.5	1837.75	1549.25	1119.15	solute carrier family 51, alpha subunit
MAN2A1	909	2375.75	854.25	2057.5	1549.12	781.956	mannosidase, alpha, class 2A, member 1
CTH	1531.5	2273.75	1025	1364.25	1548.62	527.345	cystathionine gamma-lyase
NAP1L1	1942.5	1334.25	1793.5	1117.5	1546.94	385.969	nucleosome assembly protein 1-like 1
C22H20orf24	2041.75	1585.75	1669.75	889.5	1546.69	480.851	chromosome 22 open reading frame, human C20orf24
LMO7	2282.25	1236.5	2376	290	1546.19	983.919	LIM domain 7
HNRNPDL	2212	1363	1828.75	763	1541.69	624.502	heterogeneous nuclear ribonucleoprotein D-like
TMC5	2334.5	925	2890.75	10	1540.06	1313.38	transmembrane channel-like 5
HNRNPU	2159.25	1468.5	1836.5	683.5	1536.94	635.098	heterogeneous nuclear ribonucleoprotein U (scaffold attachment factor A)
PRPF19	2115.75	1521.5	1836.5	674	1536.94	624.409	pre-mRNA processing factor 19
ABHD2	1639.75	1509.75	1634.5	1360.25	1536.06	131.711	abhydrolase domain containing 2
CTBP1	2115.5	1410	1924.25	691.5	1535.31	636.557	C-terminal binding protein 1
LIPA	1164.5	2102	1144	1724.25	1533.69	464.56	lipase A, lysosomal acid, cholesterol esterase
CORO2A	2601.25	1514.75	1996.75	13.5	1531.56	1105.35	coronin, actin binding protein, 2A
DNAJC3	1905.75	1647	1633.25	930.5	1529.12	418.304	DnaJ (Hsp40) homolog, subfamily C, member 3
PRELID1	1863.25	1493.5	1645.75	1084.25	1521.69	328.736	PRELI domain containing 1
SEMA5A	2444.75	1097.25	2480.5	40.25	1515.69	1175.59	sema domain, seven thrombospondin repeats (type 1 and type 1-like), transmembrane domain (TM) and short cytoplasmic domain, (semaphorin) 5A
UPF1	2039.25	1334.5	1815.5	861.75	1512.75	524.224	UPF1 regulator of nonsense transcripts homolog (yeast)
ANXA13	2084	1122.25	2779.25	62.25	1511.94	1181.35	annexin A13
LOC100548098	1602.75	1683	1180	1581.75	1511.88	225.511	cytochrome b-c1 complex subunit 6, mitochondrial
TST	1595.25	1455.5	1302.5	1687.5	1510.19	168.127	thiosulfate sulfurtransferase (rhodanese)
HSPE1	1653.75	1899	973.25	1511.75	1509.44	391.615	heat shock 10kDa protein 1
SEC24A	1537.5	1501.5	1331.75	1659.75	1507.62	135.406	SEC24 family member A
CTSL	640	1660.5	597.25	3131	1507.19	1188.88	cathepsin L
CLIC5	2711.5	1024.75	2250.25	39.25	1506.44	1209.7	chloride intracellular channel 5
CYC	1951	1698.25	1137.25	1236.25	1505.69	384.589	cytochrome c
NDUFB10	1645.75	1631	1207	1539	1505.69	204.65	NADH dehydrogenase (ubiquinone) 1 beta subcomplex, 10, 22kDa
SRPR	1550.75	1742	1046	1680.75	1504.88	316.139	signal recognition particle receptor (docking protein)
MAN1B1	1491.5	1671.75	1432.75	1423.25	1504.81	115.312	mannosidase, alpha, class 1B, member 1
NDUFB1	1460	1543	1183.5	1832	1504.62	266.933	NADH dehydrogenase (ubiquinone) 1 beta subcomplex, 1, 7kDa
EIF3F	1625.25	1279.25	1807	1306.5	1504.5	255.622	eukaryotic translation initiation factor 3, subunit F
DPYS	1.25	2481	2.25	3531.75	1504.06	1786.97	dihydropyrimidinase
BDH2	1383.75	1582	1197.5	1846.25	1502.38	277.855	3-hydroxybutyrate dehydrogenase, type 2
GPD1	929.75	2558	479.25	2034.75	1500.44	961.325	glycerol-3-phosphate dehydrogenase 1 (soluble)
PLS3	1789.25	1346.75	1771.25	1092	1499.81	340.192	plastin 3
ST14	2187	1560.5	1982.25	257	1496.69	866.641	suppression of tumorigenicity 14 (colon carcinoma)
MGAT3	2483.75	1081.5	2291.75	122.25	1494.81	1105.72	mannosyl (beta-1,4-)-glycoprotein beta-1,4-N-acetylglucosaminyltransferase
AGPAT2	1890	2151.25	1403	519.75	1491	717.914	1-acylglycerol-3-phosphate O-acyltransferase 2
FASN	575.25	3498.5	296.25	1590.5	1490.12	1449.83	fatty acid synthase
THRAP3	1930.25	1566.75	1657.5	785.75	1485.06	491.134	thyroid hormone receptor associated protein 3
ITFG3	1811	1496.75	1649	979.75	1484.12	359.9	integrin alpha FG-GAP repeat containing 3
NIPSNAP3A	929	1706.25	711.5	2584.25	1482.75	849.455	nipsnap homolog 3A (C. elegans)
EPRS	1795.5	1290.75	1698.25	1146.25	1482.69	313.235	glutamyl-prolyl-tRNA synthetase
ARPC3	2291.5	1211.25	1971	454.25	1482	821.378	actin related protein 2/3 complex, subunit 3, 21kDa
EIF4EBP1	999.25	1422.75	978.75	2526.75	1481.88	726.021	eukaryotic translation initiation factor 4E binding protein 1
MMD	2728	1149.5	1763.25	281.25	1480.5	1030.2	monocyte to macrophage differentiation-associated
MPEG1	1908.75	1811	1270.5	925.5	1478.94	463.589	macrophage expressed 1
NAA50	2002	1456	1591.75	856	1476.44	474.297	N(alpha)-acetyltransferase 50, NatE catalytic subunit
NDUFA10	1465.25	1588.25	1199	1651.25	1475.94	200.131	NADH dehydrogenase (ubiquinone) 1 alpha subcomplex, 10, 42kDa
PCYT2	1393.5	1620.75	1132.25	1756.25	1475.69	273.534	phosphate cytidylyltransferase 2, ethanolamine
HPGD	2000.75	1241.5	2128.25	529.25	1474.94	742.095	hydroxyprostaglandin dehydrogenase 15-(NAD)
SYNE2	2014.5	1339.25	1980.75	564.25	1474.69	681.845	spectrin repeat containing, nuclear envelope 2
CEPT1	1426	1301.25	1284	1869	1470.06	273.38	choline/ethanolamine phosphotransferase 1
PTRF	2816.75	1429.75	1471.75	162	1470.06	1084.16	polymerase I and transcript release factor
PTPRC	2123.75	914.75	2579	262	1469.88	1068.46	protein tyrosine phosphatase, receptor type, C
SET	2002	1357.5	1697.25	776.75	1458.38	525.16	SET nuclear proto-oncogene
CCT8	2071	1582	1447.5	728	1457.12	555.023	chaperonin containing TCP1, subunit 8 (theta)
F10	275.75	2344	298.25	2894.25	1453.06	1365.09	coagulation factor X
CTNND1	2088	1365.75	1745.25	604.75	1450.94	636.595	catenin (cadherin-associated protein), delta 1
COG2	276.5	2596.25	246.5	2681	1450.06	1372.92	component of oligomeric golgi complex 2
SNX2	2186.5	1246.75	1700.5	639.75	1443.38	658.995	sorting nexin 2
BAAT	1689	1692.75	1394	988.75	1441.12	332.476	bile acid CoA:amino acid N-acyltransferase
LOC100542676	2179.75	1288.25	1712.75	583.5	1441.06	677.8	monocarboxylate transporter 10-like
ZNFX1	1693	2724.75	1119.5	213.5	1437.69	1052.23	zinc finger, NFX1-type containing 1
PPP1R12A	2530.5	1281	1756	182.5	1437.5	982.447	protein phosphatase 1, regulatory subunit 12A
EIF3L	1708.25	1210.75	1775.25	1040.75	1433.75	363.387	eukaryotic translation initiation factor 3, subunit L
DBI	1425.25	1678	1067.5	1563.5	1433.56	265.018	diazepam binding inhibitor (GABA receptor modulator, acyl-CoA binding protein)
CLMN	1650	1011	2226.75	838.75	1431.62	634.649	calmin (calponin-like, transmembrane)
CHST4	2080	836.5	2372.5	437	1431.5	939.696	carbohydrate (N-acetylglucosamine 6-O) sulfotransferase 4
SC5D	991.75	1838	483.75	2400	1428.38	855.337	sterol-C5-desaturase
DLD	1567	1540.25	1316	1279.25	1425.62	148.962	dihydrolipoamide dehydrogenase
VIM	2603.5	1303.5	1692.75	100.5	1425.06	1037.56	vimentin
ACADSB	837.5	1801.5	777.5	2282.5	1424.75	739.701	acyl-CoA dehydrogenase, short/branched chain
FAM120A	1882.5	1443.5	1517.75	852.75	1424.12	426.504	family with sequence similarity 120A
RETSAT	1136.5	2529.5	525.75	1498.5	1422.56	840.076	retinol saturase (all-trans-retinol 13,14-reductase)
NDUFA4	949.25	1794.5	637	2302.75	1420.88	764.676	NDUFA4, mitochondrial complex associated
RRBP1	1131.5	2053.25	851	1641.25	1419.25	534.462	ribosome binding protein 1
GP5	2016.25	1143.25	2058.75	448	1416.56	771.328	glycoprotein V (platelet)
HNRNPM	2032	1253.5	1703.5	654.75	1410.94	596.634	heterogeneous nuclear ribonucleoprotein M
LMAN1	763.75	1920.5	671	2285.75	1410.25	814.72	lectin, mannose-binding, 1
ACTR1A	2016	1321.25	1625.75	677	1410	565.376	ARP1 actin-related protein 1 homolog A, centractin alpha (yeast)
MARCO	780.5	2566	511.25	1773	1407.69	943.77	macrophage receptor with collagenous structure
NPC2	1609.75	1381.25	1629.25	1008.75	1407.25	288.541	Niemann-Pick disease, type C2
SDCBP	1445.75	1486.5	1453	1239	1406.06	112.78	syndecan binding protein (syntenin)
SREBF2	1924	1733.25	1187.5	775	1404.94	523.232	sterol regulatory element binding transcription factor 2
TAX1BP1	1558	1380	1435.75	1241.25	1403.75	131.387	Tax1 (human T-cell leukemia virus type I) binding protein 1
TM4SF4	149.25	1955.25	160.5	3341	1401.5	1546.66	transmembrane 4 L six family member 4
LOC104909337	137.25	3407.5	122.25	1932.25	1399.81	1585.41	complement C4-like
ERLIN2	1521.25	1426.5	1266.75	1384.25	1399.69	105.526	ER lipid raft associated 2
LOC100541742	2088	852.75	2541.25	115	1399.25	1114.53	Na(+)/H(+) exchange regulatory cofactor NHE-RF3-like
LOC104913385	2206	903.5	2416.75	66	1398.06	1111.98	transmembrane channel-like protein 7
NADK2	677.75	1989.25	685.5	2231.5	1396	830.803	NAD kinase 2, mitochondrial
KCNJ16	1749.5	1167.75	1483	1178.25	1394.62	278.111	potassium inwardly-rectifying channel, subfamily J, member 16
LOC100539689	2398.5	1375.25	1587	215.5	1394.06	901.015	talin-1
NDUFS1	1481.25	1604.75	1070.5	1414.5	1392.75	228.834	NADH dehydrogenase (ubiquinone) Fe-S protein 1, 75kDa (NADH-coenzyme Q reductase)
TPD52	1457.5	1420	1230.5	1457.75	1391.44	108.748	tumor protein D52
COPG1	2010.25	1367.75	1582.5	603.75	1391.06	588.91	coatomer protein complex, subunit gamma 1
SLC16A5	1815	1183	1152.5	1405.25	1388.94	305.564	solute carrier family 16 (monocarboxylate transporter), member 5
TEF	2028.25	1083.75	1777.25	663	1388.06	627.064	thyrotrophic embryonic factor
G3BP1	1940.25	1314	1573.25	722.5	1387.5	512.401	GTPase activating protein (SH3 domain) binding protein 1
RDX	1169.75	1490.5	1114	1771.5	1386.44	305.657	radixin
LOC100548608	2868.75	1315.75	1200	158	1385.62	1117.45	arylamine N-acetyltransferase, pineal gland isozyme NAT-3
AARS	1088.25	2119.75	856.5	1472.25	1384.19	552.22	alanyl-tRNA synthetase
HNF4G	2267.25	859.75	2309.5	95.25	1382.94	1091.24	hepatocyte nuclear factor 4, gamma
LOC104911571	2451	787	1908.5	369.75	1379.06	965.851	thromboxane-A synthase-like
KCTD2	1685.25	1388.5	1527	911	1377.94	334.067	potassium channel tetramerization domain containing 2
SLC25A24	2344.5	1050.5	1978.5	127	1375.12	994.476	solute carrier family 25 (mitochondrial carrier; phosphate carrier), member 24
LOC104910981	1568.25	1249	1523.75	1151	1373	204.539	importin-7-like
PXMP4	1599.25	1646.75	1253	989.25	1372.06	309.725	peroxisomal membrane protein 4, 24kDa
SLC3A1	2382.75	959.5	2035	101.25	1369.62	1040.21	solute carrier family 3 (amino acid transporter heavy chain), member 1
CLTB	1937	1329.5	1574.25	636.25	1369.25	548.706	clathrin, light chain B
MAPK6	1922.5	1273	1771	508.25	1368.69	637.2	mitogen-activated protein kinase 6
LOC100549826	1781.75	1338.5	1485	864.25	1367.38	382.758	serine/arginine-rich splicing factor 5-like
LOC100550420	181	1908.75	153.25	3224.25	1366.81	1485.78	deleted in malignant brain tumors 1 protein-like
PRDX4	833.75	1868.75	622.5	2142	1366.75	750.78	peroxiredoxin 4
TMED10	1728.75	1396.25	1621.5	720	1366.62	452.805	transmembrane emp24-like trafficking protein 10 (yeast)
TWF1	2154.75	1179.75	1886.25	243.5	1366.06	853.909	twinfilin actin-binding protein 1
GFPT1	1948.25	1633	1266.75	611.5	1364.88	574.288	glutamine--fructose-6-phosphate transaminase 1
PSMC2	1728.25	1297.25	1439.25	993.75	1364.62	305.439	proteasome (prosome, macropain) 26S subunit, ATPase, 2
CLDN3	1833.25	1038.25	2398.5	187.25	1364.31	962.85	claudin 3
COMTD1	1061.5	1876.75	773.75	1739	1362.75	530.23	catechol-O-methyltransferase domain containing 1
CTSC	1384	1600.75	1373	1091.5	1362.31	208.787	cathepsin C
COCH	34.75	2102	25	3275.75	1359.38	1608.23	cochlin
SDHB	1627.5	1369.25	1329.75	1109.25	1358.94	212.468	succinate dehydrogenase complex, subunit B, iron sulfur (Ip)
ACP2	1381	1431.25	1264.75	1355.25	1358.06	69.7559	acid phosphatase 2, lysosomal
PHB	1556	1389.25	1272.5	1212	1357.44	151.444	prohibitin
LOC100540816	1392.25	1446	1253.75	1333.75	1356.44	82.3882	ATP synthase subunit g, mitochondrial-like
CHD4	1938.25	1291	1617.5	578.25	1356.25	582.099	chromodomain helicase DNA binding protein 4
SMIM14	1720.25	1328	1511.5	862.25	1355.5	365.801	small integral membrane protein 14
SUCLG1	1829.75	1284.25	1474.5	833	1355.38	415.193	succinate-CoA ligase, alpha subunit
SCPEP1	1568.5	1401.75	1538	897	1351.31	311.43	serine carboxypeptidase 1
LOC100545218	1406.25	1638.75	1136.75	1218.75	1350.12	223.042	ATP-binding cassette sub-family D member 3-like
ALDH6A1	514.5	1735.75	432	2716.75	1349.75	1088.97	aldehyde dehydrogenase 6 family, member A1
ACAA1	1446	1718	923.75	1308.25	1349	330.69	acetyl-CoA acyltransferase 1
LOC100547530	1714.5	1288.25	1465.75	924	1348.12	332.432	15 kDa selenoprotein
EGFR	1031.25	1160.25	1184	2000.75	1344.06	442.906	epidermal growth factor receptor
NDUFV1	1295.5	1432.75	1075.5	1561.5	1341.31	207.845	NADH dehydrogenase (ubiquinone) flavoprotein 1, 51kDa
LOC104916170	2112.5	982.75	1568	693.25	1339.12	631.044	butyrophilin subfamily 3 member A2-like
PSMC6	1688.5	1265.25	1497.25	902.75	1338.44	338.105	proteasome (prosome, macropain) 26S subunit, ATPase, 6
TPM1	2565.25	1324.5	1436	25.25	1337.75	1039.11	tropomyosin 1 (alpha)
EIF3B	1627.75	1170.75	1517	1034.25	1337.44	280.613	eukaryotic translation initiation factor 3, subunit B
VAPB	1736.75	1058.5	1600	952.25	1336.88	389.257	VAMP (vesicle-associated membrane protein)-associated protein B and C
LOC104916043	1618.25	1161.5	1743.75	822.25	1336.44	424.387	uncharacterized LOC104916043
FHL2	2649.25	1167.75	1515.5	11.5	1336	1086.19	four and a half LIM domains 2
SLC43A2	2168.25	1017.5	1839.75	315.25	1335.19	834.621	solute carrier family 43 (amino acid system L transporter), member 2
C16H16orf72	1777.5	1172.25	1478.25	912	1335	374.941	chromosome 16 open reading frame, human C16orf72
GOT1	1215.5	1477.25	960.5	1684	1334.31	314.412	glutamic-oxaloacetic transaminase 1, soluble
DEGS2	2632.5	874.25	1824	6.25	1334.25	1140.25	delta(4)-desaturase, sphingolipid 2
BTBD1	1706.75	1107.25	1818.25	694.75	1331.75	527.092	BTB (POZ) domain containing 1
LOC100551033	199	2414.75	152	2553.25	1329.75	1334.15	deleted in malignant brain tumors 1 protein-like
MAN1A2	1602.25	1283.75	1673.5	757.25	1329.19	417.249	mannosidase, alpha, class 1A, member 2
GMFB	1807	1100.25	1972.75	430	1327.5	707.912	glia maturation factor, beta
LOC100546086	1790.5	994	2352.5	165.25	1325.56	953.42	serpin B6-like
CAV1	2573.25	1080	1618	28.75	1325	1062.12	caveolin 1, caveolae protein, 22kDa
SRI	2243	1070.5	1721.5	261.25	1324.06	855.622	sorcin
APOA5	10.5	1574.25	19.25	3691	1323.75	1740.97	apolipoprotein A-V
TMED2	1501.75	1461.25	1252.5	1078.5	1323.5	196.481	transmembrane emp24 domain trafficking protein 2
DSP	1900	1000	2347.5	42.25	1322.44	1020.98	desmoplakin
LOC100548465	1069	1480.25	900	1835.25	1321.12	420.539	NAD(P) transhydrogenase, mitochondrial-like
RNF13	1688.75	1132.5	1731	728.25	1320.12	479.66	ring finger protein 13
SAP18	1787.25	1348.25	1474.75	668.5	1319.69	471.706	Sin3A-associated protein, 18kDa
ESYT2	1763	1154.75	1579	773.75	1317.62	443.097	extended synaptotagmin-like protein 2
MGST3	2163.25	1365.75	1417.25	323.25	1317.38	756.33	microsomal glutathione S-transferase 3
LBR	1507	1294.25	1401.5	1066.5	1317.31	188.421	lamin B receptor
ARPC4	1932.75	1092.25	1814.25	425.75	1316.25	700.296	actin related protein 2/3 complex, subunit 4, 20kDa
RBM39	1757.25	1341	1497.25	664.5	1315	466.414	RNA binding motif protein 39
HSPA2	2336	1198.5	1489.25	229	1313.19	869.053	heat shock 70kDa protein 2
SERINC1	1527.75	1202	1430.25	1078.75	1309.69	205.763	serine incorporator 1
LOC100545924	1838.75	1097	1746	544.75	1306.62	605.696	E3 SUMO-protein ligase RanBP2-like
PTGR1	2087.75	992.5	1923	223.25	1306.62	868.418	prostaglandin reductase 1
SBNO1	1679.5	1119.75	1700	726.5	1306.44	470.902	strawberry notch homolog 1 (Drosophila)
DDX17	1759.75	1246.25	1562	653.75	1305.44	483.192	DEAD (Asp-Glu-Ala-Asp) box helicase 17
LOC100547156	2531.25	1204.5	1408.75	76	1305.12	1005.82	glycogen phosphorylase, brain form
DAP	1037.75	1514.5	939.5	1727.25	1304.75	377.358	death-associated protein
NR1H3	1506.25	1441.75	1287.25	983	1304.56	233.238	nuclear receptor subfamily 1, group H, member 3
CLEC3B	2140	1211	1602.5	262.75	1304.06	791.801	C-type lectin domain family 3, member B
FBXO9	1321	1478.25	1061.25	1352	1303.12	175.005	F-box protein 9
TPM2	2419.75	1446.25	1335.75	6.75	1302.12	991.461	tropomyosin 2 (beta)
PSMA4	1620.25	1309.75	1367.25	910.25	1301.88	293.864	proteasome (prosome, macropain) subunit, alpha type, 4
LOC100541608	1285.5	1252	1129.25	1537.5	1301.06	171.339	putative E3 ubiquitin-protein ligase UBR7
ECI2	769	1178.25	874.75	2376.5	1299.62	738.574	enoyl-CoA delta isomerase 2
LOC100546734	1969.5	856.25	2364.75	3	1298.38	1074.09	transmembrane protein 45B-like
LGALS8	1239.75	1699.75	969.75	1282.5	1297.94	301.543	lectin, galactoside-binding, soluble, 8
LOC100549167	3	1169.75	3.25	4009.25	1296.31	1890.39	mannose-binding protein A-like
LOC104913324	1648.25	1283.5	1565.75	687.75	1296.31	434.729	uncharacterized LOC104913324
GLO1	1584	1162.25	1515.75	916.25	1294.56	312.69	glyoxalase I
SCAMP2	1813.75	1244	1690.5	424.5	1293.19	628.724	secretory carrier membrane protein 2
HPGDS	1343.25	1554.5	1028.5	1246.25	1293.12	218.367	hematopoietic prostaglandin D synthase
KRT18	1740	1343.75	1585	503.5	1293.06	551.047	keratin 18
LMNB2	2044	1164.5	1546.75	417	1293.06	686.119	lamin B2
ELOVL2	5.5	2455.25	4.25	2699.5	1291.12	1488.58	ELOVL fatty acid elongase 2
PTMS	1574.25	1344.75	1020.25	1213.25	1288.12	232.692	parathymosin
LOC100551216	455.75	4049.25	481.5	165	1287.88	1846.5	interferon-induced protein with tetratricopeptide repeats 5-like
SF3B3	1765.75	1396	1364.75	613.5	1285	483.292	splicing factor 3b, subunit 3, 130kDa
PDZK1IP1	2087	918.5	2113.25	16.25	1283.75	1012.13	PDZK1 interacting protein 1
LOC100549470	1322.5	2166	482	1164	1283.62	692.101	isopentenyl-diphosphate Delta-isomerase 1-like
MISP	2225	1000.25	1866	42.5	1283.44	974.002	mitotic spindle positioning
LOC104912776	1626	1218	1611.75	677.75	1283.38	445.824	disintegrin and metalloproteinase domain-containing protein 10-like
EFHD1	1972.25	1064.5	1777.5	316	1282.56	753.31	EF-hand domain family, member D1
PDLIM1	2209	1203.25	1391.25	323	1281.62	773.982	PDZ and LIM domain 1
GOLGA7	1659.75	1061.5	1623.25	781.25	1281.44	431.477	golgin A7
PTPN6	1585.5	1026	1874.75	636	1280.56	555.67	protein tyrosine phosphatase, non-receptor type 6
EHHADH	797.75	1282	768.75	2272.75	1280.31	702.258	enoyl-CoA, hydratase/3-hydroxyacyl CoA dehydrogenase
TMEM97	977.75	1373.75	882	1884.25	1279.44	455.948	transmembrane protein 97
ADD3	2029	1035.75	1776.75	276	1279.38	790.661	adducin 3 (gamma)
MSRB1	1344.25	1456.5	922.75	1392.75	1279.06	241.948	methionine sulfoxide reductase B1
RAB2A	1646.5	1274.5	1424.5	760.75	1276.56	376.3	RAB2A, member RAS oncogene family
SEL1L	1527.25	1433.5	1289.5	850	1275.06	299.771	sel-1 suppressor of lin-12-like (C. elegans)
C15H5orf15	1304	1199.5	1362.5	1232.75	1274.69	72.989	chromosome 15 open reading frame, human C5orf15
LOC104915653	1759.5	945	2391	1.5	1274.25	1034.55	mucin-2-like
IPMK	1868.5	975.25	2006	241.75	1272.88	825.437	inositol polyphosphate multikinase
LOC100550832	1747.5	1437.25	1455.5	448	1272.06	567.467	liprin-beta-1
LOC100546708	1548.75	888.25	2115.25	532.75	1271.25	702.712	cholesterol 24-hydroxylase
EIF5A2	1432.75	1276	1249.25	1117.5	1268.88	129.364	eukaryotic translation initiation factor 5A2
IRF8	1360.25	1251.75	1391.5	1071.5	1268.75	144.495	interferon regulatory factor 8
SECISBP2L	1562.5	1178.5	1491.75	839	1267.94	331.082	SECIS binding protein 2-like
PPARA	809.25	1305	810.75	2146.25	1267.81	630.402	peroxisome proliferator-activated receptor alpha
SDCBP2	1798.25	1446	1772.75	39.5	1264.12	832.02	syndecan binding protein (syntenin) 2
GSTZ1	529.75	1992.75	325.25	2208.5	1264.06	973.573	glutathione S-transferase zeta 1
ELMO2	1632.75	1271.5	1403.25	740.5	1262	378.356	engulfment and cell motility 2
PPP1CA	1685.5	1265	1431.75	663.25	1261.38	434.617	protein phosphatase 1, catalytic subunit, alpha isozyme
FAM129B	2273.75	973.75	1735	59	1260.38	962.229	family with sequence similarity 129, member B
API5	1741.5	1126	1601.5	570.25	1259.81	529.835	apoptosis inhibitor 5
LOC100541596	1779.5	1362	1628.25	269	1259.69	682.635	interferon-induced guanylate-binding protein 1-like
ATG13	1443.25	1098.75	1763.75	731	1259.19	444.666	autophagy related 13
AMFR	1474.75	1163	1465	933.75	1259.12	260.76	autocrine motility factor receptor, E3 ubiquitin protein ligase
NOD1	1421.25	1226.25	1504	884	1258.88	275.71	nucleotide-binding oligomerization domain containing 1
PPM1B	1544	1364	1235.75	886.75	1257.62	277.701	protein phosphatase, Mg2+/Mn2+ dependent, 1B
RPS29	1638	1228.75	1467	695.75	1257.38	410.309	ribosomal protein S29
TFCP2L1	1491.5	1060.25	2170.75	301.25	1255.94	783.601	transcription factor CP2-like 1
PNRC2	1491.5	1096.5	1181.5	1253	1255.62	169.764	proline-rich nuclear receptor coactivator 2
SLC38A10	1227.5	1396.5	1299.75	1094	1254.44	127.411	solute carrier family 38, member 10
LOC100548709	2222.75	1130.5	1432.25	229.75	1253.81	823.527	LIM and senescent cell antigen-like-containing domain protein 2
PSMC3	1560.75	1244	1289.25	912.5	1251.62	265.856	proteasome (prosome, macropain) 26S subunit, ATPase, 3
HMGB1	1866	1009.75	1654.25	470.25	1250.06	634.719	high mobility group box 1
TIMP3	1956	1091.5	1558	382.5	1247	676.004	TIMP metallopeptidase inhibitor 3
SEC62	1569.5	1092.5	1468.5	836.75	1241.81	339.183	SEC62 homolog (S. cerevisiae)
SSR2	1487.25	1488.75	1034	957.25	1241.81	285.995	signal sequence receptor, beta (translocon-associated protein beta)
LRPPRC	1351	1172	1276.5	1139.75	1234.81	96.9874	leucine-rich pentatricopeptide repeat containing
CHKA	2116.75	879.75	1878	63.5	1234.5	946.845	choline kinase alpha
ERGIC1	1519.75	1190	1349	877.25	1234	273.304	endoplasmic reticulum-golgi intermediate compartment (ERGIC) 1
LOC104915501	1878.75	1198.5	1492	365	1233.56	642.57	catenin alpha-1 pseudogene
COPB1	1653	1237.75	1351.5	678.25	1230.12	407.504	coatomer protein complex, subunit beta 1
FADS2	191.25	2372.75	67	2287.5	1229.62	1272.24	fatty acid desaturase 2
LOC104911338	1835.75	1287.25	1785.75	3.25	1228	853.223	GTPase IMAP family member 8-like
EIF4G1	1482	1524.75	1034	871	1227.94	325.403	eukaryotic translation initiation factor 4 gamma, 1
GLYR1	1660.25	1161.75	1506.5	577.25	1226.44	480.367	glyoxylate reductase 1 homolog (Arabidopsis)
ZDHHC9	1774.5	868.25	1766.25	496	1226.25	646.428	zinc finger, DHHC-type containing 9
CCT4	1774	1222.75	1295.25	611.25	1225.81	477.154	chaperonin containing TCP1, subunit 4 (delta)
TNIP1	1442.5	925.25	1625.5	897.75	1222.75	367.255	TNFAIP3 interacting protein 1
ANGPTL3	1.5	3891.25	0.75	994.75	1222.06	1840.07	angiopoietin-like 3
BMP2K	1694.25	935.25	1919	334	1220.62	725.624	BMP2 inducible kinase
FUNDC2	1558.75	1257.25	1363.75	694.5	1218.56	371.01	FUN14 domain containing 2
LOC100544620	1626.5	1202.75	1294.75	748.75	1218.19	362.027	septin-2
SRSF6	1723	1254.25	1280	615	1218.06	455.994	serine/arginine-rich splicing factor 6
BZW2	2040.75	903.25	1761.5	165.25	1217.69	852.381	basic leucine zipper and W2 domains 2
PHYH	1004.25	1311.25	893.75	1659.75	1217.25	343.833	phytanoyl-CoA 2-hydroxylase
ACTA1	2409.5	1434.75	1006.25	14.25	1216.19	993.393	actin, alpha 1, skeletal muscle
TOPBP1	1642	1183.25	1340.5	693.75	1214.88	396.143	topoisomerase (DNA) II binding protein 1
IST1	1643	1134.25	1614.5	459.25	1212.75	553.908	increased sodium tolerance 1 homolog (yeast)
RPS28	1378.5	1224.25	1485.25	755	1210.75	322.17	ribosomal protein S28
LOC100538586	1245.5	1364.25	1089.75	1138.25	1209.44	122.011	phosphatidylinositol-binding clathrin assembly protein
HSPB1	2403.25	1167.5	1238.75	24.5	1208.5	971.576	heat shock 27kDa protein 1
BEST4	2118.5	1024.75	1687.75	1.5	1208.12	921.664	bestrophin 4
RAP2C	1699.25	994.5	1780.5	351.5	1206.44	670.385	RAP2C, member of RAS oncogene family
NUDT5	102.5	2084.75	104.75	2533.25	1206.31	1286.37	nudix (nucleoside diphosphate linked moiety X)-type motif 5
ARPC1A	1721.75	1189	1371	536.5	1204.56	497.237	actin related protein 2/3 complex, subunit 1A, 41kDa
LOC100550153	1705.5	986.25	1712.5	406.25	1202.62	630.843	polyubiquitin-B
KARS	1605	1186.75	1403.5	614.75	1202.5	427.436	lysyl-tRNA synthetase
PAPSS2	1940.25	1119.25	1048.75	697.75	1201.5	525.869	3'-phosphoadenosine 5'-phosphosulfate synthase 2
ABCB11	13.5	1614.5	29.5	3135.75	1198.31	1494.07	ATP-binding cassette, sub-family B (MDR/TAP), member 11
HEBP1	1264.75	1787.75	1132.25	604	1197.19	486.284	heme binding protein 1
CTSH	1633	1090.5	1518.5	546	1197	492.816	cathepsin H
LOC100550948	912.75	3584.25	279.5	7	1195.88	1636.83	interferon alpha-inducible protein 27-like protein 2B
TRAM1	1281.25	1295.25	1164	1025	1191.38	125.562	translocation associated membrane protein 1
AADAC	611.25	1289	624.75	2235	1190	765.133	arylacetamide deacetylase
ABCB5	1403.5	581.5	2771.25	2.25	1189.62	1200.97	ATP-binding cassette, sub-family B (MDR/TAP), member 5
SLC12A7	1691.75	971	1785.75	303.75	1188.06	692.834	solute carrier family 12 (potassium/chloride transporter), member 7
HEPH	1694.75	942	1790.5	321.25	1187.12	690.789	hephaestin
SEC14L2	435.75	1674.5	380.5	2256.75	1186.88	930.383	SEC14-like 2 (S. cerevisiae)
QDPR	412.5	1834.25	242.5	2257.75	1186.75	1009.52	quinoid dihydropteridine reductase
PTMA	1805	1092.75	1290.5	557.75	1186.5	515.582	prothymosin, alpha
GPX2	2196	1035	1505.75	1.5	1184.56	921.624	glutathione peroxidase 2 (gastrointestinal)
LOC104913910	1200.75	1359.25	1015	1163	1184.5	141.414	WD repeat and SOCS box-containing protein 1-like
GNAI2	1598.5	1059.25	1649	429.25	1184	569.575	guanine nucleotide binding protein (G protein), alpha inhibiting activity polypeptide 2
LOC100550826	1493.5	1131	1417.5	683.75	1181.44	366.672	phospholipid-transporting ATPase ID-like
CLTA	1402.75	1219	1297.5	805	1181.06	261.767	clathrin, light chain A
FAM213A	337.25	1282.75	247.75	2850.5	1179.56	1208.37	family with sequence similarity 213, member A
LOC100545973	2315.5	903.75	1432.25	63.75	1178.81	944.336	aldose reductase-like
ATP5O	1140.5	1241.25	912.25	1417	1177.75	210.674	ATP synthase, H+ transporting, mitochondrial F1 complex, O subunit
LYN	1532.5	887	1895.5	391.75	1176.69	669.164	LYN proto-oncogene, Src family tyrosine kinase
CLDN10	1696.75	804	2191.75	6.75	1174.81	967.549	claudin 10
LOC104911879	1749	992.75	1740.5	211.5	1173.44	732.758	proline-rich acidic protein 1-like
SEC23A	1487	1216	1172.75	813	1172.19	276.913	Sec23 homolog A (S. cerevisiae)
VPS4B	1667.75	985.5	1825.5	209.75	1172.12	737.911	vacuolar protein sorting 4 homolog B (S. cerevisiae)
CAPN11	1653.25	1154.75	1570.25	308.5	1171.69	615.395	calpain 11
NDUFB5	1173	1239	883.75	1389.75	1171.38	212.125	NADH dehydrogenase (ubiquinone) 1 beta subcomplex, 5, 16kDa
EIF2S2	1480.5	1243.5	1136.5	822.5	1170.75	273.062	eukaryotic translation initiation factor 2, subunit 2 beta, 38kDa
LYPLA1	1159	1217	945.5	1360.5	1170.5	172.259	lysophospholipase I
SLC37A4	485.25	1294	469	2433.5	1170.44	925.939	solute carrier family 37 (glucose-6-phosphate transporter), member 4
NUP50	1310.75	1278	1224.75	867.5	1170.25	204.921	nucleoporin 50kDa
A1CF	663.25	1412.25	523.5	2079	1169.5	721.046	APOBEC1 complementation factor
UBP1	1703	1043	1487.5	443.75	1169.31	556.316	upstream binding protein 1 (LBP-1a)
SNAP23	1383.5	1062.5	1497	730.75	1168.44	344.963	synaptosomal-associated protein, 23kDa
EIF1	1679.25	1196	1093	702.25	1167.62	401.957	eukaryotic translation initiation factor 1
CBX3	1588.5	1045	1415	620.5	1167.25	429.229	chromobox homolog 3
PDHB	1183	1431.5	969.5	1081.5	1166.38	197.088	pyruvate dehydrogenase (lipoamide) beta
CLINT1	1675.75	1144	1286.5	558.5	1166.19	463.287	clathrin interactor 1
TCOF1	1808.75	1015.25	1451.5	385	1165.12	613.004	Treacher Collins-Franceschetti syndrome 1
NUDC	1516.25	1258	1080.75	803.75	1164.69	299.791	nudC nuclear distribution protein
C1QBP	1345.25	1360.25	968.25	980	1163.44	218.738	complement component 1, q subcomponent binding protein
SSR3	1277	1366.25	968.75	1040	1163	189.005	signal sequence receptor, gamma (translocon-associated protein gamma)
LOC104909490	1980.75	913.25	1752	4.5	1162.62	898.171	uncharacterized LOC104909490
PSMA7	1624.75	1009.25	1454.5	560.75	1162.31	477.678	proteasome (prosome, macropain) subunit, alpha type, 7
PTBP1	1616.75	956.75	1590.25	481	1161.19	546.529	polypyrimidine tract binding protein 1
LOC100549822	1263	1156.25	1078.75	1146	1161	76.1941	epididymis-specific alpha-mannosidase
MPC2	786	1393	518.25	1945.75	1160.75	638.595	mitochondrial pyruvate carrier 2
RPL38	1669.5	1214.5	1178.75	580	1160.69	446.956	ribosomal protein L38
PNPLA2	1112.75	1056.75	955.5	1511.75	1159.19	243.884	patatin-like phospholipase domain containing 2
HECTD1	1465	1057.75	1335.25	771.25	1157.31	308.378	HECT domain containing E3 ubiquitin protein ligase 1
SLC25A13	1066.75	1337	706.25	1514.5	1156.12	351.911	solute carrier family 25 (aspartate/glutamate carrier), member 13
LOC104915479	356.5	1409	277.75	2580.5	1155.94	1080.7	cytochrome P450 2H1-like
EPN2	1642	1001.75	1450.5	522	1154.06	499.553	epsin 2
BLCAP	1584.75	1289	1206	536.25	1154	442.753	bladder cancer associated protein
RPS6KA3	1616.5	1071.5	1494	433	1153.75	534.214	ribosomal protein S6 kinase, 90kDa, polypeptide 3
STT3A	1410.25	1447.25	975.75	776.25	1152.38	329.706	STT3A, subunit of the oligosaccharyltransferase complex (catalytic)
TXNIP	1598.5	1190.25	1500	320.75	1152.38	581.064	thioredoxin interacting protein
SON	1509	990.75	1377	728.25	1151.25	357.602	SON DNA binding protein
REEP5	1650.5	1120.25	1291.25	542	1151	462.24	receptor accessory protein 5
ANKFY1	1557.25	1112.25	1337	594.25	1150.19	412.757	ankyrin repeat and FYVE domain containing 1
LOC100544619	1614	1067.25	1371.25	537.5	1147.5	464.122	nodal modulator 1
CHMP4B	1743.75	1017.75	1508.25	317.75	1146.88	630.072	charged multivesicular body protein 4B
SH3BGRL2	1499	1154.25	1131.5	802.75	1146.88	284.432	SH3 domain binding glutamate-rich protein like 2
ARL6IP1	1526	851.25	1712	494.75	1146	570.31	ADP-ribosylation factor-like 6 interacting protein 1
HNRNPAB	1601.5	1002	1394.25	584.25	1145.5	449.224	heterogeneous nuclear ribonucleoprotein A/B
GBA2	1701.5	1056.25	1467.5	354.75	1145	590.5	glucosidase, beta (bile acid) 2
ACSL1	602.25	1239	365.75	2371	1144.5	896.98	acyl-CoA synthetase long-chain family member 1
LEPROT	1663.5	1027.75	1419.75	464.25	1143.81	523.288	leptin receptor overlapping transcript
OGDH	1876.5	1162.75	1149	378.5	1141.69	611.801	oxoglutarate (alpha-ketoglutarate) dehydrogenase (lipoamide)
SCCPDH	1400.75	1263.25	930.75	969.25	1141	228.121	saccharopine dehydrogenase (putative)
PFN2	1531	1104	1272.25	656	1140.81	367.841	profilin 2
LOC100538901	2059.5	854.5	1394.25	254.5	1140.69	769.359	uncharacterized oxidoreductase C663.09c-like
NFE2L2	1504	1094.5	1344.25	619	1140.44	386.318	nuclear factor, erythroid 2-like 2
DNAJC10	1518.5	1151.75	1242.5	646.75	1139.88	363.869	DnaJ (Hsp40) homolog, subfamily C, member 10
CREB3	1538.75	1035	1468	515.5	1139.31	471.738	cAMP responsive element binding protein 3
SRSF3	1688.25	1077.25	1337.25	453.5	1139.06	521.121	serine/arginine-rich splicing factor 3
THBS1	1839	828.5	1772.75	113	1138.31	824.767	thrombospondin 1
COL4A5	2130.75	974.5	1435.5	8.5	1137.31	890.049	collagen, type IV, alpha 5
NONO	1601.5	1126.5	1261.5	558	1136.88	434.592	non-POU domain containing, octamer-binding
SLMO2	1798.75	1086	1308.25	353.75	1136.69	600.922	slowmo homolog 2 (Drosophila)
LOC100547627	1070	853.75	1756	862.25	1135.5	425.582	sulfotransferase family cytosolic 1B member 1
PRKACB	1812.25	873.75	1508.25	338	1133.06	658.642	protein kinase, cAMP-dependent, catalytic, beta
YWHAH	1885.5	1046.75	1465.5	133.75	1132.88	748.944	tyrosine 3-monooxygenase/tryptophan 5-monooxygenase activation protein, eta
ABHD12	1660	912.5	1652.5	303.75	1132.19	654.187	abhydrolase domain containing 12
PYGL	822.75	1290.25	846.25	1562	1130.31	359.268	phosphorylase, glycogen, liver
TES	1838.75	934.5	1570.5	174.5	1129.56	741.073	testis derived transcript (3 LIM domains)
EIF5B	1603.5	1158.75	1231	516.5	1127.44	451.511	eukaryotic translation initiation factor 5B
LOC100548306	1303.25	1202.5	1099	903.25	1127	170.892	cytochrome b-c1 complex subunit 8
ENAH	1561.75	979.75	1472.5	492.75	1126.69	494.076	enabled homolog (Drosophila)
AZIN1	1528	1195.75	1126.75	653.5	1126	360.428	antizyme inhibitor 1
KDSR	675.5	868.25	741.5	2212.75	1124.5	729.895	3-ketodihydrosphingosine reductase
ATP6V1G1	1358.75	1189	1170	779.5	1124.31	245.036	ATPase, H+ transporting, lysosomal 13kDa, V1 subunit G1
PLEKHA1	1900	934.25	1478	184	1124.06	740.967	pleckstrin homology domain containing, family A (phosphoinositide binding specific) member 1
LSS	1393	1675.75	689.25	734	1123	489.18	lanosterol synthase (2,3-oxidosqualene-lanosterol cyclase)
S100A10	2009.25	1265.75	1056	159.5	1122.62	761.279	S100 calcium binding protein A10
SNX1	1151	1351.25	1018.75	969.5	1122.62	170.599	sorting nexin 1
LOC100538595	26.5	1511.75	20	2931.5	1122.44	1395.32	glutathione S-transferase theta-1
CHMP1B	1516	999.5	1583.25	389.25	1122	553.75	charged multivesicular body protein 1B
CCNYL1	1420	1175.25	1118.25	774.25	1121.94	266.198	cyclin Y-like 1
NEDD9	1934.75	986.75	1536	29	1121.62	825.611	neural precursor cell expressed, developmentally down-regulated 9
PANK1	857	1028.5	581.5	2012.25	1119.81	622.798	pantothenate kinase 1
ATP5J	1286	1299.75	900.5	992.5	1119.69	203.554	ATP synthase, H+ transporting, mitochondrial Fo complex, subunit F6
ENTPD5	1473.75	1155	965	882	1118.94	262.697	ectonucleoside triphosphate diphosphohydrolase 5
LOC100538629	1598.25	1032.5	1364.75	478.25	1118.44	485.838	kinesin-1 heavy chain
ADPRH	1927.25	1106	1154	274	1115.31	675.434	ADP-ribosylarginine hydrolase
PICALM	1705.5	970.75	1457.75	327.25	1115.31	607.598	phosphatidylinositol binding clathrin assembly protein
PGD	1875	1090.5	1164.5	330.25	1115.06	631.528	phosphogluconate dehydrogenase
ALDH4A1	672.75	1562.75	497.5	1726.5	1114.88	619.49	aldehyde dehydrogenase 4 family, member A1
GREM1	1856.5	1032.25	1564.5	4.5	1114.44	814.847	gremlin 1, DAN family BMP antagonist
ELOVL6	1156.25	1997.5	576.25	727	1114.25	638.044	ELOVL fatty acid elongase 6
IPO5	1314.5	852	1439.25	851.25	1114.25	307.5	importin 5
PSMA3	1566.25	1195.25	1061.75	625.5	1112.19	388.364	proteasome (prosome, macropain) subunit, alpha type, 3
RNF213	1144.75	2136.75	920.25	247	1112.19	782.342	ring finger protein 213
PLCD1	1686.75	991.75	1722	47.75	1112.06	785.181	phospholipase C, delta 1
ULK2	1201.25	1078.25	1167	999.5	1111.5	90.8935	unc-51 like autophagy activating kinase 2
ANKRD17	1492	1064.75	1333.5	555	1111.31	410.667	ankyrin repeat domain 17
LOC104913636	1544.75	1237.25	1330	332.25	1111.06	534.943	intercellular adhesion molecule 1-like
TMEM106B	1286.5	1016	1139.75	995	1109.31	134.284	transmembrane protein 106B
NOP56	1530.75	1139.75	1249.5	512.75	1108.19	429.756	NOP56 ribonucleoprotein
CAPZA1	1640.75	898.5	1525.25	368	1108.12	591.442	capping protein (actin filament) muscle Z-line, alpha 1
TIMP2	1440	1066.5	1162.75	762	1107.81	279.678	TIMP metallopeptidase inhibitor 2
KRAS	1718.25	919.25	1444.25	349.25	1107.75	604.648	Kirsten rat sarcoma viral oncogene homolog
GPR112	1591.25	729.25	2105.75	1.25	1106.88	930.48	G protein-coupled receptor 112
PI4KA	1481.25	985.5	1327.75	629.5	1106	379.279	phosphatidylinositol 4-kinase, catalytic, alpha
DECR1	777.5	1239.25	822.5	1584.25	1105.88	380.685	2,4-dienoyl CoA reductase 1, mitochondrial
NCBP2	1285	1122	1205.25	811.25	1105.88	207.385	nuclear cap binding protein subunit 2, 20kDa
FH	755.25	1389.75	575.75	1700.5	1105.31	528.562	fumarate hydratase
FAH	13	2051.5	7	2346.75	1104.56	1269.63	fumarylacetoacetate hydrolase (fumarylacetoacetase)
CDX1	1973.25	920.25	1522	1	1104.12	852.583	caudal type homeobox 1
CTAGE5	1090.5	993.25	998.5	1334.25	1104.12	159.784	CTAGE family, member 5
LOC104909481	1537	1005.5	1335.25	537.25	1103.75	436.606	exportin-1
ACADS	1039.75	1262.25	847.5	1258.75	1102.06	199.078	acyl-CoA dehydrogenase, C-2 to C-3 short chain
F11R	1185.75	1172.5	1234.75	813	1101.5	194.188	F11 receptor
NAA15	1458.5	1051.25	1261.25	631.75	1100.69	354.098	N(alpha)-acetyltransferase 15, NatA auxiliary subunit
PTP4A1	1450.75	885.25	1623.75	440.5	1100.06	541.109	protein tyrosine phosphatase type IVA, member 1
RAP1B	1586.75	923.5	1473	416	1099.81	540.081	RAP1B, member of RAS oncogene family
SACM1L	1473	1078.25	1383.5	463.5	1099.56	456.474	SAC1 suppressor of actin mutations 1-like (yeast)
ACY1	1247	1221	974	956	1099.5	155.843	aminoacylase 1
HMGCL	334.75	404.5	305	3352.5	1099.19	1502.79	3-hydroxymethyl-3-methylglutaryl-CoA lyase
NET1	1575	898.5	1728.25	192.75	1098.62	703.33	neuroepithelial cell transforming 1
GK	551	1333.5	957	1548.75	1097.56	438.834	glycerol kinase
LOC100550524	84.25	1791.75	104	2406.5	1096.62	1184.51	mucosal pentraxin-like
ACAT1	733.25	1364	447.5	1840.5	1096.31	626.696	acetyl-CoA acetyltransferase 1
KIAA1919	1670.25	868.25	1622	224.25	1096.19	687.57	KIAA1919 ortholog
LOC104914461	1399.5	1060.5	1300.5	615.5	1094	349.312	mitogen-activated protein kinase 14-like
MLXIPL	2073	927.5	819.5	555.75	1093.94	671.125	MLX interacting protein-like
EFCAB14	1545.5	882.25	1605	341.25	1093.5	599.011	EF-hand calcium binding domain 14
MTMR4	1553.25	1011.75	1429.75	378.25	1093.25	530	myotubularin related protein 4
TNFRSF11A	1524.5	887.25	1467.25	492	1092.75	493.217	tumor necrosis factor receptor superfamily, member 11a, NFKB activator
SQRDL	1904.5	1011.75	1167.75	285.75	1092.44	663.921	sulfide quinone reductase-like (yeast)
PCBP2	1510.75	1058.75	1110	689	1092.12	336.249	poly(rC) binding protein 2
LOC100546874	1648.75	1140.75	1215.75	362.5	1091.94	535.36	cytochrome P450 2W1-like
CRK	1458.5	1095.75	1148.75	663.25	1091.56	327.303	v-crk avian sarcoma virus CT10 oncogene homolog
ILK	1783.5	1206	1098.75	272.5	1090.19	622.57	integrin-linked kinase
PDXK	1496.25	893.25	1261.75	709	1090.06	355.157	pyridoxal (pyridoxine, vitamin B6) kinase
FAAH	423	1017.75	451.75	2467.25	1089.94	958.174	fatty acid amide hydrolase
LOC104917002	1142.5	1236	867.75	1112.25	1089.62	157.016	cytochrome c oxidase subunit 6B1
LOC104912188	1467	965.25	1392.5	526	1087.69	434.846	uncharacterized LOC104912188
LOC104912336	1518.75	1062	1306.75	449.25	1084.19	462.607	protein PRRC2C-like
TJP2	1323.75	931	1333.5	743.5	1082.94	293.868	tight junction protein 2
COL5A2	1781.25	985	1252.25	312.25	1082.69	610.971	collagen, type V, alpha 2
ZNF207	1497	1016	1283	533	1082.25	415.685	zinc finger protein 207
OSTC	1258.25	1163.5	1039.5	860.5	1080.44	171.819	oligosaccharyltransferase complex subunit (non-catalytic)
LOC100549425	1323.75	1168	1154	673.25	1079.75	281.709	vasculin-like protein 1
SLC35B1	1456.25	1317	1058.75	483.5	1078.88	429.725	solute carrier family 35, member B1
UBE4A	1190	1152	1003.75	968	1078.44	108.984	ubiquitination factor E4A
ARPC1B	1578.5	758.75	1758.25	217.25	1078.19	720.197	actin related protein 2/3 complex, subunit 1B, 41kDa
GSTA2	1249.75	1431.25	648.5	983	1078.12	340.479	glutathione S-transferase 2
GPC4	1059.5	1249.5	765.75	1233.25	1077	224.613	glypican 4
CAND1	1401	1011.75	1195.5	697.5	1076.44	298.493	cullin-associated and neddylation-dissociated 1
PTPLAD1	1078.75	1134.25	987.75	1101.75	1075.62	62.8522	protein tyrosine phosphatase-like A domain containing 1
BCL2L15	1705.25	843.75	1556.5	194.75	1075.06	696.987	BCL2-like 15
RAD21	1462.75	873.25	1419.25	545	1075.06	443.644	RAD21 homolog (S. pombe)
LOC104916197	2137	1000	1161.25	1.25	1074.88	874.423	calponin-1-like
HM13	1075.5	1169	996	1058.25	1074.69	71.5482	histocompatibility (minor) 13
MAPRE1	1540.75	908.5	1488.75	357.75	1073.94	556.859	microtubule-associated protein, RP/EB family, member 1
LOC723978	1254.75	1173.25	938.25	926.5	1073.19	166.035	cytochrome c oxidase subunit VIIc precursor
UBR4	1361.75	1037.75	1170.5	721.25	1072.81	269.477	ubiquitin protein ligase E3 component n-recognin 4
CCT7	1454.75	1056.5	1147	630.75	1072.25	340.129	chaperonin containing TCP1, subunit 7 (eta)
MBTPS1	1514	872	1502.5	397.5	1071.5	540.26	membrane-bound transcription factor peptidase, site 1
PSMB4	1448.5	1139.25	1077	621.25	1071.5	341.308	proteasome (prosome, macropain) subunit, beta type, 4
DIAPH2	1390	938.25	1397.5	559.25	1071.25	403.267	diaphanous-related formin 2
LOC104910408	1266	1182.25	832.25	1004.25	1071.19	193.096	cytochrome b-c1 complex subunit 7
MYD88	1276.5	1078	1493.25	419.25	1066.75	463.782	myeloid differentiation primary response 88
GLIPR2	1932.25	781.25	1392	161.25	1066.69	765.14	GLI pathogenesis-related 2
ADNP	1424	935.25	1266.25	637.75	1065.81	350.598	activity-dependent neuroprotector homeobox
SLMAP	1606.75	934.25	1306.25	411.5	1064.69	515.057	sarcolemma associated protein
PARK7	1192	1157.75	990.25	917.75	1064.44	131.657	parkinson protein 7
LOC100549639	1695.75	954.5	1352.25	254.75	1064.31	618.889	uncharacterized LOC100549639
PLEKHS1	1554.25	592.5	2105	5	1064.19	943.013	pleckstrin homology domain containing, family S member 1
NDUFB4	1098.5	1149.5	852.75	1153.25	1063.5	142.702	NADH dehydrogenase (ubiquinone) 1 beta subcomplex, 4, 15kDa
LOC100541118	1709	937.75	1452.25	139.75	1059.69	692.066	zinc finger ZZ-type and EF-hand domain-containing protein 1
LOC100547435	1227.25	1241.5	1086.5	680.75	1059	261.689	ectonucleoside triphosphate diphosphohydrolase 8-like
LOC104917063	1101.5	1351.75	840	941.25	1058.62	223.11	nuclear receptor subfamily 2 group F member 6-like
PSMD1	1422.75	1051.25	1036.5	723.5	1058.5	286.03	proteasome (prosome, macropain) 26S subunit, non-ATPase, 1
PSMA2	1502.75	1060	1128.5	542.25	1058.38	395.295	proteasome (prosome, macropain) subunit, alpha type, 2
NOLC1	1489	1018	1216.75	506.75	1057.62	414.905	nucleolar and coiled-body phosphoprotein 1
HMOX2	845	1468	754	1162.25	1057.31	324.936	heme oxygenase (decycling) 2
SBDS	1355	982.25	1284.5	606	1056.94	341.345	Shwachman-Bodian-Diamond syndrome
LOC100550520	1415.5	1145.5	931	735	1056.75	292.07	transitional endoplasmic reticulum ATPase-like
PPA1	1233.75	1258.5	911.25	823	1056.62	221.992	pyrophosphatase (inorganic) 1
NAPEPLD	1736.25	873.75	1454	161.25	1056.31	696.404	N-acyl phosphatidylethanolamine phospholipase D
CPB2	2	1214.25	1.75	3006	1056	1420.08	carboxypeptidase B2 (plasma)
BTF3L4	1370.75	934.5	1213.75	701.5	1055.12	296.863	basic transcription factor 3-like 4
BLMH	1464	995.25	1063.75	694.5	1054.38	316.695	bleomycin hydrolase
NBR1	1035.25	1041.5	978.25	1161.25	1054.06	76.9165	neighbor of BRCA1 gene 1
LOC104909961	1533.25	965.75	1288.5	421	1052.12	480.671	dystonin-like
CRY1	1587	1140.5	833.75	646.5	1051.94	410.739	cryptochrome circadian clock 1
EPHX1	1638	1207.75	1196	164.5	1051.56	626.111	epoxide hydrolase 1, microsomal (xenobiotic)
HP1BP3	1389.25	1002.25	1148.75	664	1051.06	303.377	heterochromatin protein 1, binding protein 3
MYO1B	605	1261.5	528	1809.5	1051	603.346	myosin IB
XPR1	1272.75	984.5	1247.5	698.25	1050.75	268.725	xenotropic and polytropic retrovirus receptor 1
IFRD1	1373.5	1167.5	973.75	687.25	1050.5	292.038	interferon-related developmental regulator 1
F9	1	1627.75	3.25	2569.75	1050.44	1270.11	coagulation factor IX
RAB5C	1503	946	1270.25	475.5	1048.69	445.189	RAB5C, member RAS oncogene family
MBNL3	1480.5	920.5	1408	385.25	1048.56	507.329	muscleblind-like splicing regulator 3
MTCH2	1222.25	1048.25	1096.25	823.5	1047.56	166.424	mitochondrial carrier 2
LOC104916173	1737	778.5	1668.75	1.25	1046.38	822.265	butyrophilin subfamily 2 member A1-like
SNTB1	1020.25	1408.75	858	895.25	1045.56	251.873	syntrophin, beta 1 (dystrophin-associated protein A1, 59kDa, basic component 1)
SEPT6	1599	818.5	1479.5	285	1045.5	612.266	septin 6
SPG7	1555.25	997.5	1154.25	471.75	1044.69	448.39	spastic paraplegia 7 (pure and complicated autosomal recessive)
LOC104910038	1614.25	843.75	1455.75	264.75	1044.62	616.996	uncharacterized LOC104910038
LOC100542122	1297	823.5	1380.75	676.75	1044.5	346.844	AP-1 complex-associated regulatory protein-like
HNF4A	1079	1132.5	1238	726.75	1044.06	221.616	hepatocyte nuclear factor 4, alpha
NFAT5	1534	983.5	1259.25	398.75	1043.88	485.263	nuclear factor of activated T-cells 5, tonicity-responsive
CAPZB	1576.75	973	1228.25	396.5	1043.62	497.349	capping protein (actin filament) muscle Z-line, beta
AMD1	1464.75	1182.5	1088.75	436	1043	435.077	adenosylmethionine decarboxylase 1
PPP2CA	1436	923.75	1280.5	531	1042.81	402.997	protein phosphatase 2, catalytic subunit, alpha isozyme
MAGT1	1202	1033.25	1120.5	812.75	1042.12	167.724	magnesium transporter 1
GPX4	383.25	1226.75	269.75	2284.25	1041	932.315	glutathione peroxidase 4
PSMD13	1318.75	1135	1008.5	700.25	1040.62	260.223	proteasome (prosome, macropain) 26S subunit, non-ATPase, 13
ATP5D	1216.5	1154.75	918.25	869.5	1039.75	171.477	ATP synthase, H+ transporting, mitochondrial F1 complex, delta subunit
P2RX4	1059.75	1163.5	935.25	994.5	1038.25	97.7631	purinergic receptor P2X, ligand-gated ion channel, 4
MTDH	1312	913	1216.5	710	1037.88	276.976	metadherin
ITGB2	1402.25	703.25	1698.25	342.5	1036.56	622.998	integrin, beta 2 (complement component 3 receptor 3 and 4 subunit)
ERAP1	1232	1165.5	1212	531	1035.12	337.236	endoplasmic reticulum aminopeptidase 1
CXADR	1678.75	707.5	1565	188.5	1034.94	711.602	coxsackie virus and adenovirus receptor
SEC16A	1189.5	1019.25	1054.75	875.25	1034.69	129.136	SEC16 homolog A (S. cerevisiae)
PSAT1	28.5	1275.5	16.75	2815.25	1034	1326.27	phosphoserine aminotransferase 1
DIO2	153.75	3411.75	151.25	418.5	1033.81	1590.24	deiodinase, iodothyronine, type II
KTN1	1628.25	792.25	1495	209.5	1031.25	659.259	kinectin 1 (kinesin receptor)
ELAVL1	1404.75	967.25	1221	528.75	1030.44	379.52	ELAV like RNA binding protein 1
EIF3D	1245.75	899	1309.5	663	1029.31	303.599	eukaryotic translation initiation factor 3, subunit D
ATP6V0E1	1529	1080.5	1026.25	481	1029.19	429.326	ATPase, H+ transporting, lysosomal 9kDa, V0 subunit e1
SUB1	1201.75	984.25	1111.25	815.75	1028.25	167.415	SUB1 homolog (S. cerevisiae)
LOC100550313	828.25	1275.75	607.25	1401.5	1028.19	373.19	interleukin-6 receptor subunit beta-like
CHGA	1622.75	923.25	1536	26.5	1027.12	736.153	chromogranin A (parathyroid secretory protein 1)
LOC100538468	1212.25	997.75	1099.5	796.5	1026.5	176.596	epidermal retinol dehydrogenase 2-like
ATP2C1	1455.5	902.75	1389.5	356.25	1026	510.019	ATPase, Ca++ transporting, type 2C, member 1
TOP2B	1415.25	898.5	1279	510.25	1025.75	407.34	topoisomerase (DNA) II beta 180kDa
ARHGAP17	1543	909.25	1431.75	218	1025.5	605.094	Rho GTPase activating protein 17
GUSB	1005.75	1202.5	900.25	993.25	1025.44	127.078	glucuronidase, beta
TNFSF10	949	882.5	1594.5	669.25	1023.81	398.733	tumor necrosis factor (ligand) superfamily, member 10
MMP15	1453.75	964.25	1120.5	553.75	1023.06	373.586	matrix metallopeptidase 15 (membrane-inserted)
EIF4A3	1436.75	953.75	1219	475.75	1021.31	413.873	eukaryotic translation initiation factor 4A3
SGPL1	1303.5	846.5	1607.75	325.75	1020.88	559.138	sphingosine-1-phosphate lyase 1
HIBCH	616.5	1173	573.5	1716.25	1019.81	538.624	3-hydroxyisobutyryl-CoA hydrolase
PDLIM3	1788.5	783.75	1480.5	21.75	1018.62	786.334	PDZ and LIM domain 3
AP2A2	1370.5	919	1197.5	585.5	1018.12	343.188	adaptor-related protein complex 2, alpha 2 subunit
FAM21C	1158.25	934	1152.75	824.25	1017.31	165.752	family with sequence similarity 21, member C
PSMB2	1345.75	996	1045.25	682.25	1017.31	271.645	proteasome (prosome, macropain) subunit, beta type, 2
PDCD4	1217.25	646	1548.25	653.5	1016.25	444.259	programmed cell death 4 (neoplastic transformation inhibitor)
PSMD2	1331.75	1173.25	997.5	562	1016.12	332.106	proteasome (prosome, macropain) 26S subunit, non-ATPase, 2
SCNN1A	1621.75	1001.5	1420.5	20.25	1016	712.339	sodium channel, non-voltage-gated 1 alpha subunit
RARRES1	1207.75	1012	843.75	994	1014.38	149.363	retinoic acid receptor responder (tazarotene induced) 1
USMG5	1083.5	1171.25	717.75	1082.5	1013.75	201.671	up-regulated during skeletal muscle growth 5 homolog (mouse)
HMOX1	501.75	1401.25	481.75	1669.5	1013.56	612.463	heme oxygenase (decycling) 1
PMPCB	1331.75	925.25	1059.5	734.75	1012.81	250.923	peptidase (mitochondrial processing) beta
GPA33	1769.75	845	1435.75	0.5	1012.75	775.622	glycoprotein A33 (transmembrane)
FAM20A	88	1390.75	51	2518.75	1012.12	1181.95	family with sequence similarity 20, member A
OAF	986.75	1097.25	855	1109.5	1012.12	118.407	OAF homolog (Drosophila)
LDHC	2083.5	787.25	856.25	319.25	1011.56	753.389	lactate dehydrogenase C
PSMB7	1284.5	1095.5	946.5	718.75	1011.31	239.104	proteasome (prosome, macropain) subunit, beta type, 7
ABCE1	1279.25	980.5	1090	693.5	1010.81	244.905	ATP-binding cassette, sub-family E (OABP), member 1
LOC104911083	1170.75	1030.75	1108.75	729.5	1009.94	195.536	transmembrane protein 87A-like
OAT	589.25	1621.5	423.75	1401.5	1009	591.022	ornithine aminotransferase
PSMA1	1284.75	1000.25	1070.75	678	1008.44	251.321	proteasome (prosome, macropain) subunit, alpha type, 1
SLC25A5	1240.25	1021.25	972.5	797.75	1007.94	182.191	solute carrier family 25 (mitochondrial carrier; adenine nucleotide translocator), member 5
ALDH8A1	191.75	1721.75	209.75	1906	1007.31	934.4	aldehyde dehydrogenase 8 family, member A1
XPOT	1240.5	972	1091.75	724.75	1007.25	218.017	exportin, tRNA
MPST	1188.75	919.25	1309.25	611.25	1007.12	310.218	mercaptopyruvate sulfurtransferase
SASH1	1263.75	876.25	1605.25	280.25	1006.38	568.355	SAM and SH3 domain containing 1
KIAA1109	1349	865.5	1235.25	571.75	1005.38	355.207	KIAA1109 ortholog
CDV3	1304	1056.75	1039	621	1005.19	283.25	CDV3 homolog (mouse)
LOC100303670	16	1638.5	19	2346	1004.88	1176.14	hepatocyte growth factor activator
UBXN4	1298.25	1113	956.25	651.5	1004.75	273.86	UBX domain protein 4
CTDSPL	1344.75	926.25	1040	707.25	1004.56	265.525	CTD (carboxy-terminal domain, RNA polymerase II, polypeptide A) small phosphatase-like
SRSF11	1366	945.25	1077	628.75	1004.25	305.852	serine/arginine-rich splicing factor 11
LOC100550621	879.75	1268.25	727.75	1140	1003.94	245.001	protein DDI1 homolog 2
MTTP	672	966.25	419.5	1954.75	1003.12	672.61	microsomal triglyceride transfer protein
LOC100538796	913.25	1056.25	818	1222.75	1002.56	176.451	probable E3 ubiquitin-protein ligase HERC1
TMBIM1	1181.75	970	1201	656.5	1002.31	253.183	transmembrane BAX inhibitor motif containing 1
ANKRD13A	1329.5	862	1248.5	567.5	1001.88	354.217	ankyrin repeat domain 13A
AK3	627.5	1471.25	482.25	1425.5	1001.62	519.595	adenylate kinase 3
XPNPEP2	983.75	1135.25	909.5	959.75	997.062	97.181	X-prolyl aminopeptidase (aminopeptidase P) 2, membrane-bound
PAH	3	1268.5	3	2710.75	996.312	1289.28	phenylalanine hydroxylase
RCC2	1366.5	918.75	1243.5	456	996.188	406.651	regulator of chromosome condensation 2
RAB18	1306.25	914.25	1149.75	604.5	993.688	305.411	RAB18, member RAS oncogene family
NDUFS7	906.25	1136.25	690.25	1239.5	993.062	245.266	NADH dehydrogenase (ubiquinone) Fe-S protein 7, 20kDa (NADH-coenzyme Q reductase)
ENDOD1	1750	777.5	1407	28.75	990.812	757.33	endonuclease domain containing 1
MYO9B	1494	769.25	1387	311	990.312	554.195	myosin IXB
PARD3B	1614.25	941.75	1263.75	138	989.438	630.571	par-3 family cell polarity regulator beta
ITGA6	1426	881.25	1304.5	345.75	989.375	488.497	integrin, alpha 6
C1QA	666	1332.5	516.75	1440.75	989	465.267	complement component 1, q subcomponent, A chain
MFN1	881.5	1094	659.75	1317.75	988.25	282.289	mitofusin 1
CRYZ	894.5	1123.5	829.5	1104.5	988	148.096	crystallin, zeta (quinone reductase)
NT5C2	896.75	1061.25	794	1196.5	987.125	177.761	5'-nucleotidase, cytosolic II
FERMT2	1469	1029	844.75	599.75	985.625	367.096	fermitin family member 2
PSMA6	1280	1037.25	1067.75	545.75	982.688	310.656	proteasome (prosome, macropain) subunit, alpha type, 6
NDUFS3	1067.5	1063.25	793	994.25	979.5	128.786	NADH dehydrogenase (ubiquinone) Fe-S protein 3, 30kDa (NADH-coenzyme Q reductase)
ACAD11	717	1209.75	658	1331.25	979	341.082	acyl-CoA dehydrogenase family, member 11
C2H1orf115	1244.75	984.5	1246.75	437	978.25	381.272	chromosome 2 open reading frame, human C1orf115
SH3D19	1331.75	930.25	1317.5	327.5	976.75	471.106	SH3 domain containing 19
GBF1	1305.25	980.75	1100	520.5	976.625	332.306	golgi brefeldin A resistant guanine nucleotide exchange factor 1
TMEM37	1476.75	756.25	1363.25	308	976.062	546.268	transmembrane protein 37
DECR2	452.75	1331	417.5	1699.75	975.25	641.755	2,4-dienoyl CoA reductase 2, peroxisomal
CDC42SE2	1692.5	858.5	1272	76.75	974.938	688.825	CDC42 small effector 2
DCXR	477	816.25	850.25	1755.5	974.75	547.098	dicarbonyl/L-xylulose reductase
THOC2	1353.25	901.75	1170.75	472.25	974.5	382.759	THO complex 2
YIPF5	995.25	1046.75	862.75	993.25	974.5	78.5074	Yip1 domain family, member 5
PUM2	1364.75	817.25	1289.5	426.25	974.438	438.492	pumilio RNA-binding family member 2
LOC100548330	1212.25	971.25	954	759.5	974.25	185.455	cytochrome c oxidase subunit 7A2, mitochondrial
FAM49A	1555.75	748.5	1375.25	216.25	973.938	612.228	family with sequence similarity 49, member A
CP	602.75	2106.75	719.25	460	972.188	763.769	ceruloplasmin (ferroxidase)
SRRM1	1409.75	942.25	1057.75	474.5	971.062	386.163	serine/arginine repetitive matrix 1
SNRPD3	1383.25	917.75	1043.25	535.5	969.938	350.077	small nuclear ribonucleoprotein D3 polypeptide 18kDa
MAT2B	1512.5	787.5	1399	179.5	969.625	615.506	methionine adenosyltransferase II, beta
AP2B1	1289.75	876.75	1212.5	496.5	968.875	362.371	adaptor-related protein complex 2, beta 1 subunit
CSF1R	1020.25	1087.75	940.75	826.75	968.875	112.192	colony stimulating factor 1 receptor
ACADM	757.5	948.5	804.5	1364	968.625	275.824	acyl-CoA dehydrogenase, C-4 to C-12 straight chain
GFRA3	598.25	1041.75	488.5	1741.75	967.562	568.848	GDNF family receptor alpha 3
PSMB1	1366.75	951.5	961.75	589.25	967.312	317.68	proteasome (prosome, macropain) subunit, beta type, 1
KLC4	1342.75	966.75	1121.25	437.5	967.062	385.293	kinesin light chain 4
TSPAN12	518.25	1169.75	454.5	1724	966.625	599.497	tetraspanin 12
EDEM3	1181.25	910.5	1083.5	689.25	966.125	215.878	ER degradation enhancer, mannosidase alpha-like 3
RRAS2	1333.5	827.75	1229	466.25	964.125	397.104	related RAS viral (r-ras) oncogene homolog 2
IFNGR2	1217.75	808.5	1285	545	964.062	349.843	interferon gamma receptor 2 (interferon gamma transducer 1)
LOC104913631	1065.25	1338.75	1126	325.5	963.875	441.443	class I histocompatibility antigen, F10 alpha chain-like
TMEM248	1370.25	829.5	1306.75	344	962.625	477.842	transmembrane protein 248
RNASET2	1275	702.5	1452.75	419.5	962.438	483.201	ribonuclease T2
LDLRAD4	1219.75	750.25	1048.25	830.25	962.125	212.971	low density lipoprotein receptor class A domain containing 4
ERP44	1248.25	986.25	1020.5	590.25	961.312	273.341	endoplasmic reticulum protein 44
LOC104916205	1209	903.5	1188.25	543.25	961	311.431	uncharacterized LOC104916205
LOC104912283	1156.75	978	1080.75	627.75	960.812	233.811	uncharacterized LOC104912283
CLCN3	1347.75	886.5	1260.5	347.75	960.625	454.936	chloride channel, voltage-sensitive 3
CD151	1557.25	872.5	1057	355.25	960.5	496.486	CD151 molecule (Raph blood group)
EXOC5	1319.75	845	1187.5	489	960.312	372.488	exocyst complex component 5
LOC100538921	1208	800	1183.75	646.5	959.562	280.149	heterogeneous nuclear ribonucleoprotein A1-like
NECAP1	1111.25	903.75	939.5	875.25	957.438	105.857	NECAP endocytosis associated 1
CCPG1	1085	924	1013.5	806.25	957.188	120.265	cell cycle progression 1
ABHD6	1382	911	895.25	639.25	956.875	309.58	abhydrolase domain containing 6
CHMP5	1376.75	877.25	1184.75	386.75	956.375	431.896	charged multivesicular body protein 5
EIF1AX	1374.75	966.25	926.5	557	956.125	334.429	eukaryotic translation initiation factor 1A, X-linked
U2AF1	1329.75	915.5	1157.5	417.25	955	396.728	U2 small nuclear RNA auxiliary factor 1
SDHC	1007.75	1043	856	910.75	954.375	86.186	succinate dehydrogenase complex, subunit C, integral membrane protein, 15kDa
ADIPOQ	1615	885.25	1295.75	20.5	954.125	690.377	adiponectin, C1Q and collagen domain containing
MAP3K7	1235.5	963.75	1086.5	529.25	953.75	304.032	mitogen-activated protein kinase kinase kinase 7
LOC100544367	1475	778	1555	4.25	953.062	722.413	alpha-(1,3)-fucosyltransferase 6-like
PDHA1	870.5	1674	714	548	951.625	499.261	pyruvate dehydrogenase (lipoamide) alpha 1
PBLD	812.75	1102	558.75	1332.75	951.562	337.395	phenazine biosynthesis-like protein domain containing
ETF1	1393	824.5	1138.25	449.25	951.25	407.505	eukaryotic translation termination factor 1
NANS	1306.5	889.75	1324.5	283	950.938	488.487	N-acetylneuraminic acid synthase
TOB1	1127	892.5	1003.25	781	950.938	148.356	transducer of ERBB2, 1
ACBD5	907.25	978.75	913.75	1002	950.438	47.1573	acyl-CoA binding domain containing 5
YDJC	1263.5	873.75	1212	449.75	949.75	375.495	YdjC homolog (bacterial)
PLBD2	1023.5	1000.25	976.25	797	949.25	103.317	phospholipase B domain containing 2
PLSCR1	1183.25	749	1760.5	103.25	949	699.69	phospholipid scramblase 1
CAST	1576.25	715.25	1440	61.75	948.312	701.516	calpastatin
LOC104914561	1131	1128.5	904.25	629.25	948.25	237.757	uncharacterized LOC104914561
LOC100547331	1152.75	917.25	1109.75	613	948.188	245.802	transmembrane 9 superfamily member 2-like
LOC100543617	1538	796.5	1166.5	287.25	947.062	533.973	transaldolase-like
TRA2A	1218	866.25	1207.75	496.25	947.062	342.115	transformer 2 alpha homolog (Drosophila)
LOC104914787	1182.5	1085.5	865.75	651.25	946.25	237.143	transitional endoplasmic reticulum ATPase-like
KIAA1671	1745.25	756.75	1061.25	218.75	945.5	636.865	KIAA1671 ortholog
LOC100550667	1249	948.5	1111.25	473	945.438	338.058	uncharacterized LOC100550667
PLOD2	1678.5	836.75	1132.75	132.5	945.125	644.243	procollagen-lysine, 2-oxoglutarate 5-dioxygenase 2
EIF2S1	1290.5	906.5	1017.25	560.75	943.75	302.056	eukaryotic translation initiation factor 2, subunit 1 alpha, 35kDa
PEAK1	1561.25	827.5	1185	197.25	942.75	580.31	pseudopodium-enriched atypical kinase 1
PCF11	1279.75	866.5	1090	534.5	942.688	320.278	PCF11 cleavage and polyadenylation factor subunit
PHF3	1211	896	1031.25	630.75	942.25	244.485	PHD finger protein 3
IGF2R	1191.5	855.75	1142.75	577.75	941.938	284.41	insulin-like growth factor 2 receptor
NRK	1356.75	609	1548.75	253.25	941.938	612.489	Nik related kinase
MKKS	1175	865.75	1074.75	651.5	941.75	232.462	McKusick-Kaufman syndrome
PSMC5	1238	1015.75	946.75	563.5	941	280.675	proteasome (prosome, macropain) 26S subunit, ATPase, 5
LOC104915621	1269.5	889.75	1329.5	273.25	940.5	485.579	tetratricopeptide repeat protein 38-like
TRPV2	1667.5	699.5	1325.25	67.25	939.875	706.448	transient receptor potential cation channel, subfamily V, member 2
VPS35	1299.75	903.5	1071.75	484.25	939.812	344.392	vacuolar protein sorting 35 homolog (S. cerevisiae)
MRPS6	917.25	913.25	936	991.25	939.438	35.9371	mitochondrial ribosomal protein S6
NME7	1391	902.5	1193.75	270.25	939.375	489.135	NME/NM23 family member 7
SUSD6	1280	780.25	1336.25	358.75	938.812	460.427	sushi domain containing 6
ATAD1	1247.5	1010.75	1065	429.75	938.25	353.803	ATPase family, AAA domain containing 1
CTSS	1177.5	993.5	1182.25	399.25	938.125	369.842	cathepsin S
SEC24C	1242.75	1023	854	630.25	937.5	259.398	SEC24 family member C
CLPX	973.75	995.75	890.25	889.75	937.375	55.4367	caseinolytic mitochondrial matrix peptidase chaperone subunit
RAF1	1283	811.5	1158.75	493	936.562	356.733	Raf-1 proto-oncogene, serine/threonine kinase
TGM2	1605.5	1058.75	871	206.25	935.375	577.367	transglutaminase 2
HNRNPK	1308.25	864.5	1117.75	450.25	935.188	370.884	heterogeneous nuclear ribonucleoprotein K
PPT1	1209	1010.5	1136.25	384.5	935.062	376.089	palmitoyl-protein thioesterase 1
PTP4A2	1248	956.5	930	605.5	935	262.695	protein tyrosine phosphatase type IVA, member 2
KIAA2013	1373	846.25	1174	345.75	934.75	448.723	KIAA2013 ortholog
SERPINE2	1571.25	741.5	1245	178.5	934.062	608.453	serpin peptidase inhibitor, clade E (nexin, plasminogen activator inhibitor type 1), member 2
ABCC6	511.75	958.75	438.25	1827	933.938	638.259	ATP-binding cassette, sub-family C (CFTR/MRP), member 6
UGT8	1374.25	777.5	1344.5	238.5	933.688	538.684	UDP glycosyltransferase 8
CD44	1324.5	573.75	1732.5	103.75	933.625	732.39	CD44 molecule (Indian blood group)
SEC61A1	1096.5	1159.25	796.25	679.5	932.875	231.577	Sec61 alpha 1 subunit (S. cerevisiae)
TRIOBP	1224.5	1010.75	901.75	589.5	931.625	264.562	TRIO and F-actin binding protein
SNRNP200	1273.25	983	1035.75	433.5	931.375	355.114	small nuclear ribonucleoprotein 200kDa (U5)
LOC100546323	1216.5	1008.5	1055.5	439.5	930	338.912	bromodomain containing 2
C30H19orf10	1049.5	1011.75	930	727	929.562	143.958	chromosome 30 open reading frame, human C19orf10
SLC9A2	1472.5	755.5	1487.75	2	929.438	706.405	solute carrier family 9, subfamily A (NHE2, cation proton antiporter 2), member 2
LOC100539152	1299.75	917.5	994	491.5	925.688	333.254	fibronectin type-III domain-containing protein 3a-like
DNAJC21	445.5	1125.75	390.5	1738.25	925	636.995	DnaJ (Hsp40) homolog, subfamily C, member 21
GOLPH3	1272.25	753.75	1339.75	333	924.688	473.424	golgi phosphoprotein 3 (coat-protein)
CPM	1412	837.75	1202.25	246.5	924.625	510.559	carboxypeptidase M
DIP2B	1174	831.75	1118	574	924.438	277.576	DIP2 disco-interacting protein 2 homolog B (Drosophila)
COPE	1191.5	869.25	1073.25	562.5	924.125	275.386	coatomer protein complex, subunit epsilon
PNPLA7	954	875.5	970.75	895	923.812	45.7481	patatin-like phospholipase domain containing 7
USP20	1265.25	911.5	994.25	522.5	923.375	306.998	ubiquitin specific peptidase 20
LOC100549801	806	929.25	632	1325	923.062	294.399	cytochrome b-c1 complex subunit 10
TMEM33	1345	860.25	1115.75	370.25	922.812	418.213	transmembrane protein 33
GCLC	1280.25	659.75	825	922.75	921.938	262.379	glutamate-cysteine ligase, catalytic subunit
CLUH	900	1095.25	607	1083.25	921.375	227.834	clustered mitochondria (cluA/CLU1) homolog
C1H11orf54	726.5	990.5	753	1214.5	921.125	228.784	chromosome 1 open reading frame, human C11orf54
VAV3	1271.5	955.5	976	481.5	921.125	326.714	vav 3 guanine nucleotide exchange factor
CECR5	835.25	1187.25	609.75	1048.5	920.188	252.568	cat eye syndrome chromosome region, candidate 5
NNT	726.5	1008.75	625.75	1318.25	919.812	311.183	nicotinamide nucleotide transhydrogenase
VCL	1730.5	755	1085	108.5	919.75	675.745	vinculin
ACSBG2	440.75	2704.25	346.5	185.25	919.188	1194.71	acyl-CoA synthetase bubblegum family member 2
BMPR2	1256.5	816.75	1116.25	484	918.375	342.779	bone morphogenetic protein receptor, type II (serine/threonine kinase)
LOC104915043	1505.5	847.5	1164.25	151.75	917.25	576.744	uncharacterized LOC104915043
LOC100550642	583.75	807.5	1001.5	1276	917.188	293.863	protein NDRG1-like
DUOXA2	1284.5	338.75	2039.5	2.5	916.312	924.796	dual oxidase maturation factor 2
CHMP1A	1295.75	814.25	1324.25	229.25	915.875	514.087	charged multivesicular body protein 1A
SLC35E3	992	1016.5	1049.75	605	915.812	208.555	solute carrier family 35, member E3
SLC45A4	1415	751.75	1304	192.5	915.812	562.724	solute carrier family 45, member 4
LOC100541500	1305.75	990.5	1131.5	231.75	914.875	473.318	serine/threonine-protein kinase Sgk1
USPL1	1229.25	823	1166.25	437	913.875	364.611	ubiquitin specific peptidase like 1
OSBPL1A	626	1156.5	545.5	1326.25	913.562	386.217	oxysterol binding protein-like 1A
KIF13B	1221.25	712.25	1481	238.75	913.312	551.53	kinesin family member 13B
LOC100545931	1455.5	834	1332.25	29.5	912.812	647.274	leukocyte elastase inhibitor-like
DNTTIP2	1119.75	988.25	969	568.5	911.375	238.197	deoxynucleotidyltransferase, terminal, interacting protein 2
MAR6	1117.25	957.75	893	676.75	911.188	182.503	membrane-associated ring finger (C3HC4) 6, E3 ubiquitin protein ligase
TSPAN13	1365	793.25	1244.25	241	910.875	509.881	tetraspanin 13
MCU	1424.5	730	1399.5	81	908.75	638.737	mitochondrial calcium uniporter
SUN1	1154	861	1034	585.75	908.688	246.606	Sad1 and UNC84 domain containing 1
DCAF13	1141.25	824.75	1180.5	486.5	908.25	323.138	DDB1 and CUL4 associated factor 13
HSPA4	1277.75	794.75	1074.5	481.75	907.188	345.904	heat shock 70kDa protein 4
DUOX2	1319.5	257.5	2047	4.5	907.125	949.757	dual oxidase 2
LOC100548711	1153.25	915.5	993.5	565	906.812	248.433	selenoprotein T
LOC100540358	1118	918.75	979.5	610.75	906.75	214.227	protein SCAF11
FLVCR2	1133.75	1070.75	646.75	775.5	906.688	233.275	feline leukemia virus subgroup C cellular receptor family, member 2
TFRC	1137.75	1197.25	764.25	527.5	906.688	317.221	transferrin receptor
TNC	1473.5	720	1231.5	201	906.5	565.575	tenascin C
GJA1	1592.5	839	1164.25	29.5	906.312	660.988	gap junction protein, alpha 1, 43kDa
CDC42EP1	452	1323.5	371.25	1476.75	905.875	575.075	CDC42 effector protein (Rho GTPase binding) 1
POMP	1183.5	829	1104	507	905.875	306.235	proteasome maturation protein
PNRC1	1165.75	716	1175.75	565.75	905.812	312.039	proline-rich nuclear receptor coactivator 1
SLC38A3	46.5	1088.5	23.25	2463.25	905.375	1151.28	solute carrier family 38, member 3
WBP2NL	929.75	789	958.75	944	905.375	78.4816	WBP2 N-terminal like
FNDC3A	1099.75	916	1024	577.25	904.25	230.671	fibronectin type III domain containing 3A
HAL	101.25	941.25	81.75	2492	904.062	1131.91	histidine ammonia-lyase
DMD	1434.75	935.25	842	403.25	903.812	423.189	dystrophin
PIGX	1066.25	953.5	926.25	668.25	903.562	168.174	phosphatidylinositol glycan anchor biosynthesis, class X
SUMO1	1216	883.5	905.25	608.75	903.375	248.285	small ubiquitin-like modifier 1
LOC104910222	871	898.75	953.25	890	903.25	35.2887	myelin basic protein-like
CRAT	717.75	884.75	842	1168	903.125	190.26	carnitine O-acetyltransferase
LOC100544580	1607.75	1034.75	846.75	120.75	902.5	613.49	collagen alpha-1(I) chain-like
NDUFS2	978.5	1048	720.75	862.5	902.438	143.27	NADH dehydrogenase (ubiquinone) Fe-S protein 2, 49kDa (NADH-coenzyme Q reductase)
LOC100540025	819	1193	599.25	998	902.312	253.274	dimethylaniline monooxygenase [N-oxide-forming] 5-like
MVP	1338.25	860.5	1146.25	262.75	901.938	469.161	major vault protein
LOC100541463	1144	852.75	1179	425.75	900.375	348.579	tumor necrosis factor ligand superfamily member 10-like
ABCC2	210.75	1180.5	181.75	2024	899.25	881.855	ATP-binding cassette, sub-family C (CFTR/MRP), member 2
CITED4	923	935.5	1010.75	727	899.062	121.079	Cbp/p300-interacting transactivator, with Glu/Asp-rich carboxy-terminal domain, 4
LOC104911752	1301.75	691.5	1389.5	212.5	898.812	552.912	uncharacterized LOC104911752
CHMP4C	1489.25	761.25	1187.75	156.5	898.688	577.942	charged multivesicular body protein 4C
LOC100547354	1125.5	811.25	1039.75	617.5	898.5	229.531	uncharacterized LOC100547354
LOC100546662	5.5	1094.25	2.75	2489.25	897.938	1178.79	vitamin K-dependent protein C-like
UACA	1516.5	724.25	1279.25	69	897.25	644.288	uveal autoantigen with coiled-coil domains and ankyrin repeats
EIF4E	1165	762	1015.75	646	897.188	236.045	eukaryotic translation initiation factor 4E
LPGAT1	498	978.75	469.5	1640	896.562	547.932	lysophosphatidylglycerol acyltransferase 1
SGK3	1158	826.25	1105.5	493.75	895.875	305.071	serum/glucocorticoid regulated kinase family, member 3
LOC100544745	1206.25	726	1565.25	85.75	895.812	640.197	epidermal growth factor receptor kinase substrate 8-like
SMARCE1	1303.25	792.5	1119.5	366.25	895.375	411.157	SWI/SNF related, matrix associated, actin dependent regulator of chromatin, subfamily e, member 1
LOC100549160	472.75	656.25	1298.5	1152.75	895.062	393.507	cytochrome P450 4V2
LOC100540821	1248.75	825	1108	398	894.938	375.241	guanine nucleotide-binding protein G(k) subunit alpha-like
LOC100549535	1296.25	764.5	1156.5	361	894.562	420.939	ubiquitin carboxyl-terminal hydrolase 7-like
TARDBP	1300.5	882.75	995	396	893.562	375.754	TAR DNA binding protein
HMGN3	1348.5	822.75	994.5	404.75	892.625	392.048	high mobility group nucleosomal binding domain 3
LOC100539811	1206	810.5	1307.75	239.75	891	484.256	focal adhesion kinase 1-like
PPP3R1	1400.25	760.5	1085.75	316.75	890.812	463.342	protein phosphatase 3, regulatory subunit B, alpha
MLF2	1095.75	870	945.25	650	890.25	185.639	myeloid leukemia factor 2
EEA1	1486.5	725.75	1082.75	258.75	888.438	522.306	early endosome antigen 1
P4HA1	1357.5	827	1061.5	307.5	888.375	443.934	prolyl 4-hydroxylase, alpha polypeptide I
FAM32A	1220.75	885.75	858.5	588.25	888.312	259.132	family with sequence similarity 32, member A
GMPS	743.75	892.25	671.5	1245	888.125	255.047	guanine monophosphate synthase
LOC100542776	1311	750.75	1422	62	886.438	623.214	cell cycle control protein 50C-like
PITPNA	1453.75	751.5	1154.5	184.5	886.062	549.128	phosphatidylinositol transfer protein, alpha
LOC100549837	992.5	836	775.25	938	885.438	97.9975	lon protease homolog 2, peroxisomal
NIPA2	875	874.25	898.5	891.25	884.75	12.0641	non imprinted in Prader-Willi/Angelman syndrome 2
SMEK2	1107.25	847.25	1068.5	515.5	884.625	271.43	SMEK homolog 2, suppressor of mek1 (Dictyostelium)
LOC100546378	1315.75	985.5	871	365.5	884.438	394.005	AN1-type zinc finger protein 5-like
LOC104912585	1070.75	880	1380.75	206	884.375	497.103	period circadian protein homolog 2-like
CNOT6	1205.5	704.25	1249.5	376.25	883.875	419.155	CCR4-NOT transcription complex, subunit 6
BDH1	1540.75	793	1154	47.5	883.812	635.671	3-hydroxybutyrate dehydrogenase, type 1
GNPNAT1	970.75	738.75	864.5	957.25	882.812	107.025	glucosamine-phosphate N-acetyltransferase 1
NIPSNAP1	401.25	1036.75	327.25	1766	882.812	669.395	nipsnap homolog 1 (C. elegans)
BTF3	1019	992.5	848.25	668.5	882.062	160.935	basic transcription factor 3
TMEM184A	1271.25	789.25	1223	241.5	881.25	478.413	transmembrane protein 184A
RGS10	1497.5	754.25	1176.25	96.75	881.188	605.078	regulator of G-protein signaling 10
FBN1	1470	793.5	1027	232	880.625	515.459	fibrillin 1
PSMD3	1161	889.25	814.5	654.5	879.812	211.492	proteasome (prosome, macropain) 26S subunit, non-ATPase, 3
USO1	1101.25	964.75	865.25	584.25	878.875	218.948	USO1 vesicle transport factor
FAM134A	968.5	978	865.75	703	878.812	127.753	family with sequence similarity 134, member A
SRP54	1197	837.25	1009.75	471.25	878.812	308.881	signal recognition particle 54kDa
CFLAR	981.5	821	904.75	806.75	878.5	81.1426	CASP8 and FADD-like apoptosis regulator
C1H21orf33	838.75	1013.75	603.25	1052.5	877.062	204.86	chromosome 1 open reading frame, human C21orf33
UBE2A	1227.25	835	980.25	462	876.125	320.063	ubiquitin-conjugating enzyme E2A
DKC1	931.75	662.25	1081.75	827	875.688	176.57	dyskeratosis congenita 1, dyskerin
TOMM22	1097	886.25	888.25	629.75	875.312	191.253	translocase of outer mitochondrial membrane 22 homolog (yeast)
XPNPEP1	1218.5	933.5	983.5	365.5	875.25	361.836	X-prolyl aminopeptidase (aminopeptidase P) 1, soluble
ATL2	1122.25	756	1102.25	520	875.125	290.38	atlastin GTPase 2
ANXA7	1228.5	745.25	1338.25	186.75	874.688	526.018	annexin A7
UBE2Q1	1231.75	845	1010.75	411.25	874.688	347.209	ubiquitin-conjugating enzyme E2Q family member 1
SLC17A5	1210.25	701.5	1389.75	196.75	874.562	537.737	solute carrier family 17 (acidic sugar transporter), member 5
FYTTD1	1080.5	735.25	1099.25	582	874.25	256.837	forty-two-three domain containing 1
KLHL24	971.75	824.5	947.25	752.5	874	103.494	kelch-like family member 24
ROCK1	1195	736.75	1139.25	419.75	872.688	364.496	Rho-associated, coiled-coil containing protein kinase 1
RALB	1353.25	740.25	1020.25	376.5	872.562	414.912	v-ral simian leukemia viral oncogene homolog B
HMGN1	1286.5	799.25	1073	329	871.938	413.261	high mobility group nucleosome binding domain 1
LOC104916784	1393.25	917	1042.25	135.25	871.938	530.884	class II histocompatibility antigen, B-L beta chain-like
DHX15	1238.5	814	1046.5	387.75	871.688	366.349	DEAH (Asp-Glu-Ala-His) box helicase 15
NAP1L4	1336	698.25	1157.25	295.25	871.688	468.861	nucleosome assembly protein 1-like 4
LOC100538862	1325.5	1034.25	1124.75	2	871.625	592.388	WAP four-disulfide core domain protein 2-like
COL5A1	1553.25	931.75	793.25	205.75	871	553.1	collagen, type V, alpha 1
LOC100546305	1080.25	760	1535.25	106.75	870.562	600.392	E3 ubiquitin-protein ligase HECTD3-like
ANKH	574.5	1580.75	483.5	842.75	870.375	497.531	ANKH inorganic pyrophosphate transport regulator
MOCS1	520.75	1116.25	350.5	1494	870.375	529.739	molybdenum cofactor synthesis 1
CEP170B	1394.75	718.75	1250.75	116	870.062	580.725	centrosomal protein 170B
LOC104910324	1574.75	641.5	1259.75	2.25	869.562	696.127	meprin A subunit beta-like
ZC3H15	1060	823.25	1021.25	573	869.375	223.136	zinc finger CCCH-type containing 15
SEPT5	1289.75	745	1252.75	188	868.875	517.504	septin 5
TTPA	73.75	1219.5	40.25	2139.5	868.25	1009.33	tocopherol (alpha) transfer protein
AHSA1	1213.5	817.25	976	465.5	868.062	313.909	AHA1, activator of heat shock 90kDa protein ATPase homolog 1 (yeast)
PPP2CB	1099.5	798	976.5	598.25	868.062	218.35	protein phosphatase 2, catalytic subunit, beta isozyme
LOC100550170	1168.5	768.75	1036.75	498	868	297.505	putative RNA-binding protein Luc7-like 2
GLOD4	1040	947	777.25	706.75	867.75	152.82	glyoxalase domain containing 4
SUMO2	1196.25	796.5	1044.75	433.25	867.688	333.221	small ubiquitin-like modifier 2
MGAT4D	1404	684	1381	1.25	867.562	667.227	MGAT4 family, member D
LIFR	777.25	851.25	588.75	1247	866.062	276.961	leukemia inhibitory factor receptor alpha
PSMC1	1107	938.75	903.5	514	865.812	250.788	proteasome (prosome, macropain) 26S subunit, ATPase, 1
YIPF3	936.25	860.75	863.5	801.25	865.438	55.2575	Yip1 domain family, member 3
LOC104914261	1095.25	825.5	1028.5	511.5	865.188	262.215	uncharacterized LOC104914261
ZC3H13	1214.25	832.25	988	420.75	863.812	334.43	zinc finger CCCH-type containing 13
PSMD7	1160.5	885.5	870.75	538	863.688	254.752	proteasome (prosome, macropain) 26S subunit, non-ATPase, 7
RAB11B	1160.75	905.5	899	489	863.562	277.868	RAB11B, member RAS oncogene family
LMOD1	1692	814.25	918.75	23.25	862.062	682.618	leiomodin 1 (smooth muscle)
CRELD2	1162.5	1394.25	538.25	346.75	860.438	497.955	cysteine-rich with EGF-like domains 2
BCO1	239.5	1276.5	183.5	1741.25	860.188	773.034	beta-carotene oxygenase 1
LAMB1	1464	939	809	227	859.75	508.051	laminin, beta 1
LMF2	1192.75	910.25	880	455.25	859.562	304.121	lipase maturation factor 2
LRBA	1331.5	696.75	1204.25	205.75	859.562	514.948	LPS-responsive vesicle trafficking, beach and anchor containing
SLC25A20	839.25	1049.25	637	912.75	859.562	172.005	solute carrier family 25 (carnitine/acylcarnitine translocase), member 20
MPRIP	1275.75	948.25	798.25	414.25	859.125	357.37	myosin phosphatase Rho interacting protein
TOMM20	896.25	679	992.75	868.5	859.125	131.361	translocase of outer mitochondrial membrane 20 homolog (yeast)
GORASP1	791	953.75	581.25	1107.25	858.312	225.368	golgi reassembly stacking protein 1, 65kDa
ATP5J2	1060.5	915.5	695.5	760.5	858	163.529	ATP synthase, H+ transporting, mitochondrial Fo complex, subunit F2
AIFM1	1012.75	874.75	882.25	660.25	857.5	145.968	apoptosis-inducing factor, mitochondrion-associated, 1
MLLT4	1243.25	770	1056.5	359.5	857.312	384.735	myeloid/lymphoid or mixed-lineage leukemia (trithorax homolog, Drosophila); translocated to, 4
HDAC1	1064.75	701.5	1281.75	373	855.25	400.831	histone deacetylase 1
AKAP9	1072	683.5	1171.25	494	855.188	319.81	A kinase (PRKA) anchor protein 9
RNF114	1127.25	729.75	1036.5	522.25	853.938	278.967	ring finger protein 114
CDC42SE1	1121.25	815	1094.5	384.75	853.875	342.043	CDC42 small effector 1
DGCR2	1155	810.25	1127	323.25	853.875	386.756	DiGeorge syndrome critical region gene 2
LOC100547424	1294	632	1296.25	193	853.812	540.182	dipeptidyl peptidase 4-like
AFG3L2	1008.25	867.25	979	559.25	853.438	205.321	AFG3-like AAA ATPase 2
DAK	739.25	1134	570.5	966.5	852.562	248.051	dihydroxyacetone kinase 2 homolog (S. cerevisiae)
LOC104912963	1354.25	631.5	1369.5	54.5	852.438	633.689	72 kDa type IV collagenase-like
PCNX	1053.5	768.75	945	642.25	852.375	182.735	pecanex homolog (Drosophila)
IMPDH2	751.25	911.25	594.25	1152	852.188	238.115	IMP (inosine 5'-monophosphate) dehydrogenase 2
IDH3A	1293.5	714	1095.75	305.25	852.125	436.774	isocitrate dehydrogenase 3 (NAD+) alpha
SLC7A6	1449.75	677.75	1192.5	88.25	852.062	601.92	solute carrier family 7 (amino acid transporter light chain, y+L system), member 6
BLOC1S5	1061.5	754.75	1053	538.75	852	252.899	biogenesis of lysosomal organelles complex-1, subunit 5, muted
STARD4	1090.75	1182.25	584	549.25	851.562	331.435	StAR-related lipid transfer (START) domain containing 4
HSD17B4	777.75	926	755	946	851.188	98.7107	hydroxysteroid (17-beta) dehydrogenase 4
CLPTM1L	1068.5	763.75	1012.25	558	850.625	235.774	CLPTM1-like
YES1	1113.5	819.25	1002.75	465.25	850.188	283.868	YES proto-oncogene 1, Src family tyrosine kinase
C3H8orf22	1.75	1215	4.25	2179.25	850.062	1054.35	chromosome 3 open reading frame, human C8orf22
LOC104909229	783.25	754.25	1052	806.25	848.938	137.037	nuclear receptor subfamily 5 group A member 2-like
MGEA5	1154.25	687.75	1119.5	432	848.375	349.398	meningioma expressed antigen 5 (hyaluronidase)
C5H14orf2	992	997.75	659.5	743.5	848.188	172.833	chromosome 5 open reading frame, human C14orf2
LOC104910812	1499	719.5	1139.25	35	848.188	628.784	NACHT, LRR and PYD domains-containing protein 1-like
SH3BGRL3	1264	674.25	1241.75	212.25	848.062	504.137	SH3 domain binding glutamate-rich protein like 3
SRPRB	1063	883	825.5	619.75	847.812	182.624	signal recognition particle receptor, B subunit
LOC100545946	901.75	727.25	880.25	881.75	847.75	80.929	protein zyg-11 homolog B
LOC100543379	310.5	1253.75	248	1577.25	847.375	669.662	phosphatidylethanolamine N-methyltransferase-like
ATP6AP2	1031.5	789.5	1111.25	456.5	847.188	294.202	ATPase, H+ transporting, lysosomal accessory protein 2
LOC104916171	1334.5	664.25	1388.25	1.75	847.188	652.802	E3 ubiquitin-protein ligase TRIM39-like
SQSTM1	722.25	999	791.5	875.5	847.062	119.106	sequestosome 1
WAPAL	1065.75	798	1000.5	518.25	845.625	246.227	wings apart-like homolog (Drosophila)
ACSS2	933.5	954.25	1038	456	845.438	263.525	acyl-CoA synthetase short-chain family member 2
LOC104912356	1134.25	762	1050.25	429	843.875	319.235	roquin-1-like
LRRC66	1348.25	752.5	1126	145.75	843.125	525.901	leucine rich repeat containing 66
NMI	1182.5	1274	800.75	115	843.062	526.875	N-myc (and STAT) interactor
LOC100546435	1031.25	1133	573	634.5	842.938	280.422	low-density lipoprotein receptor-related protein 1-like
PSME3	1128	825.5	989	428.25	842.688	302.69	proteasome (prosome, macropain) activator subunit 3 (PA28 gamma; Ki)
LOC104916720	55	1659	58.25	1598	842.562	907.865	keratin-associated protein 6-2-like
PLCG2	1308.5	619	1341.25	101	842.438	596.01	phospholipase C, gamma 2 (phosphatidylinositol-specific)
DNAJB6	1195.75	711.5	1013.5	447.5	842.062	330.258	DnaJ (Hsp40) homolog, subfamily B, member 6
LOC104912428	1181.75	723.75	1165	293.25	840.938	422.242	cytochrome P450 2J2-like
RHEB	1049.75	814.75	741.5	757.25	840.812	142.805	Ras homolog enriched in brain
SLC30A4	1248	653	1202.5	257.5	840.25	473.338	solute carrier family 30 (zinc transporter), member 4
SLC6A12	2.75	1497.25	3.5	1855.5	839.75	977.06	solute carrier family 6 (neurotransmitter transporter), member 12
IRF1	1160	958.25	1121	119.25	839.625	488.134	interferon regulatory factor 1
PDLIM7	1600	901	831	25.25	839.312	644.261	PDZ and LIM domain 7 (enigma)
KMT2C	1196.25	762.5	1024.5	371	838.562	359.125	lysine (K)-specific methyltransferase 2C
IL22RA1	1192.5	753.25	1407	1	838.438	621.07	interleukin 22 receptor, alpha 1
DDX1	1178	770.75	938.75	465.75	838.312	299.356	DEAD (Asp-Glu-Ala-Asp) box helicase 1
ALAS1	988	964.25	827.25	572.25	837.938	190.768	5'-aminolevulinate synthase 1
AGFG1	812	880.5	719.5	934	836.5	92.613	ArfGAP with FG repeats 1
HTRA1	1240.25	527	1402	176.75	836.5	581.339	HtrA serine peptidase 1
UBL3	1012	728.75	1117.5	487.5	836.438	284.706	ubiquitin-like 3
SORL1	981.5	957.75	867	537.5	835.938	204.985	sortilin-related receptor, L(DLR class) A repeats containing
TDRD7	1039.5	740	1086	477.25	835.688	283.919	tudor domain containing 7
LOC104916864	424.25	1245.25	334	1338.5	835.5	529.633	serine hydroxymethyltransferase, mitochondrial-like
PLA2R1	674.5	1010.25	681	976.25	835.5	182.701	phospholipase A2 receptor 1, 180kDa
LOC100541605	937.75	850	892.5	660	835.062	122.084	golgin subfamily B member 1-like
SLC37A2	2147.75	579.5	601.75	11.25	835.062	916.799	solute carrier family 37 (glucose-6-phosphate transporter), member 2
LOC100542752	1181	747	1002	405	833.75	336.77	tight junction protein ZO-1-like
METTL23	1240.5	880.5	854	359.5	833.625	361.918	methyltransferase like 23
LOC104911870	5.25	1548.75	2.75	1776	833.188	961.948	uncharacterized LOC104911870
LOC104912523	1128	672.5	1531.5	0.5	833.125	656.695	zonadhesin-like
UBE2H	915.5	741.75	836.75	837	832.75	71.093	ubiquitin-conjugating enzyme E2H
GOLIM4	442	1015.25	338.25	1534.75	832.562	554.775	golgi integral membrane protein 4
PPP1CC	1298.5	681	1126.75	224	832.562	481.997	protein phosphatase 1, catalytic subunit, gamma isozyme
MIF	898.75	1118.25	655.5	657.5	832.5	222.108	macrophage migration inhibitory factor (glycosylation-inhibiting factor)
ATP2B1	1056.75	746.75	1174	348.25	831.438	369.124	ATPase, Ca++ transporting, plasma membrane 1
LOC104909233	394.75	1117.25	362	1449.5	830.875	539.987	ATP-binding cassette sub-family D member 2-like
ATP6V0A2	1215.5	719	1052.25	330.75	829.375	391.397	ATPase, H+ transporting, lysosomal V0 subunit a2
PRPF39	1042.75	841.75	892.25	538.5	828.812	211.536	pre-mRNA processing factor 39
HDGF	976.5	863.75	742.5	731.5	828.562	115.4	hepatoma-derived growth factor
IGSF3	1665.25	819	820.75	8	828.25	676.639	immunoglobulin superfamily, member 3
FABP2	1625.75	546.75	1139.25	1	828.188	706.237	fatty acid binding protein 2, intestinal
SEC31B	1038	1019.25	768.5	486.25	828	258.85	SEC31 homolog B (S. cerevisiae)
EVL	1475.75	683.5	1053.25	97	827.375	584.681	Enah/Vasp-like
DNAJB11	1097.25	1127.75	650.5	433.25	827.188	341.407	DnaJ (Hsp40) homolog, subfamily B, member 11
LOC100303695	107.5	1346.75	42	1812.5	827.188	889.804	serum paraoxonase/arylesterase 2
ATP6V0A1	1102.25	771	1169.75	263	826.5	414.114	ATPase, H+ transporting, lysosomal V0 subunit a1
LOC104913587	1144.75	875.25	779.25	506.25	826.375	263.598	dynein light chain 1, cytoplasmic-like
DHCR24	821	1483.25	235.25	765.25	826.188	511.429	24-dehydrocholesterol reductase
LOC104913138	746.25	823.75	786.5	948.25	826.188	87.3123	alpha/beta hydrolase domain-containing protein 14B-like
ABCC5	1067.75	888	856.75	490.25	825.688	242.185	ATP-binding cassette, sub-family C (CFTR/MRP), member 5
RALBP1	1125	783.5	920	473	825.375	273.649	ralA binding protein 1
LOC100548251	996.25	949.5	817.75	536	824.875	206.882	cytochrome b5 type B
KCNJ15	1276	543.75	1466.25	13.25	824.812	671.476	potassium inwardly-rectifying channel, subfamily J, member 15
GCN1L1	1091.25	815.25	931.5	460.75	824.688	267.709	GCN1 general control of amino-acid synthesis 1-like 1 (yeast)
UBE2N	1257.5	732.75	983	325.5	824.688	395.824	ubiquitin-conjugating enzyme E2N
PXN	1295.75	732.75	1037	230.75	824.062	457.599	paxillin
CORO1B	1250.25	814.5	1089.5	141.75	824	489.127	coronin, actin binding protein, 1B
IFI35	1053	1163.75	827.25	252	824	406.229	interferon-induced protein 35
LOC100548773	1285.75	733.5	1042	233.25	823.625	453.84	histone-binding protein RBBP4
LOC100544436	30.75	1491.75	17	1753.25	823.188	929.137	L-threonine 3-dehydrogenase, mitochondrial
LOC104914203	1447	864.75	861.75	112.5	821.5	546.937	basement membrane-specific heparan sulfate proteoglycan core protein-like
LOC100548272	1086.25	855.5	932.5	408.5	820.688	291.053	cytoplasmic FMR1-interacting protein 1-like
LOC100545477	1209.5	840.75	851	376.75	819.5	341.356	histone H2A.Z
AP3D1	1159	796.75	903.75	413.5	818.25	309.68	adaptor-related protein complex 3, delta 1 subunit
COPS4	1163.75	778.5	869.75	460.5	818.125	289.59	COP9 signalosome subunit 4
YIPF1	1109.5	771.25	869.25	520.5	817.625	243.783	Yip1 domain family, member 1
SLC25A39	933.25	974.25	711.75	650.25	817.375	160.337	solute carrier family 25, member 39
USP33	1046.75	838	889	494	816.938	232.908	ubiquitin specific peptidase 33
PTPLB	834.5	872.5	756.75	799.25	815.75	49.4145	protein tyrosine phosphatase-like (proline instead of catalytic arginine), member b
SOAT1	997.75	791.25	825.75	648	815.688	143.718	sterol O-acyltransferase 1
WSB2	1025.75	822	901.75	513.25	815.688	218.358	WD repeat and SOCS box containing 2
MYLIP	777.25	992	738	754.25	815.375	118.846	myosin regulatory light chain interacting protein
PAWR	1020.75	809.25	906.5	524.25	815.188	212.347	PRKC, apoptosis, WT1, regulator
LOC100542258	869	836	952.5	601.5	814.75	150.383	TSC22 domain family protein 3-like
CUL3	1083.5	737	1005.5	430.5	814.125	295.693	cullin 3
NDUFB9	1015	865.25	793	579.5	813.188	181.159	NADH dehydrogenase (ubiquinone) 1 beta subcomplex, 9, 22kDa
TMEM8A	654.25	802.25	740	1054.25	812.688	172.092	transmembrane protein 8A
FBXO31	987.5	771.5	850.25	640.5	812.438	145.276	F-box protein 31
SEC31A	1095.5	835.5	853.5	462.75	811.812	261.165	SEC31 homolog A (S. cerevisiae)
ETFA	816.5	879	655.25	896	811.688	109.75	electron-transfer-flavoprotein, alpha polypeptide
ZFAND3	1055.75	814.25	791.5	582	810.875	193.851	zinc finger, AN1-type domain 3
ZFYVE16	1148	697.25	1077	320.5	810.688	382.036	zinc finger, FYVE domain containing 16
C5H14orf166	1030	771	859.25	575.25	808.875	189.252	chromosome 5 open reading frame, human C14orf166
RNF20	1102.75	753	954.75	422.5	808.25	294.419	ring finger protein 20, E3 ubiquitin protein ligase
HERPUD1	445.75	633	321.5	1831.75	808	694.405	homocysteine-inducible, endoplasmic reticulum stress-inducible, ubiquitin-like domain member 1
SEC13	1048.5	982.75	716	484.25	807.875	259.266	SEC13 homolog (S. cerevisiae)
LOC100545821	1028.25	795.25	827.25	580.5	807.812	183.302	aldose reductase-like
AGRN	886	898	717.75	728.5	807.562	97.7216	agrin
RER1	1050.75	804	825.5	550	807.562	204.787	retention in endoplasmic reticulum sorting receptor 1
TBC1D14	1042.5	766.25	925.5	495	807.312	237	TBC1 domain family, member 14
DYNLL2	1281.25	760	841	344.75	806.75	383.82	dynein, light chain, LC8-type 2
ATP6V1E1	918	784.25	798.75	725.75	806.688	80.6387	ATPase, H+ transporting, lysosomal 31kDa, V1 subunit E1
AMACR	394.5	1539.25	320.25	969.75	805.938	568.552	alpha-methylacyl-CoA racemase
MICAL1	1212.25	635	1301.25	70.75	804.812	571.588	microtubule associated monooxygenase, calponin and LIM domain containing 1
PFDN1	1070.75	840.25	826.5	481.25	804.688	242.996	prefoldin subunit 1
GSTK1	553.25	870.5	510	1284.5	804.562	358.056	glutathione S-transferase kappa 1
YTHDC1	1089.5	705	1050	373.25	804.438	335.347	YTH domain containing 1
LOC100550282	1647	633.5	690.25	243.75	803.625	596.249	L-lactate dehydrogenase A chain-like
OTOP2	1513	816.5	850	34.5	803.5	604.727	otopetrin 2
RAC2	1134.25	519	1389.25	171.5	803.5	557.633	ras-related C3 botulinum toxin substrate 2 (rho family, small GTP binding protein Rac2)
ALG12	720	1399	512.25	581.75	803.25	406.445	ALG12, alpha-1,6-mannosyltransferase
AGPS	1246.5	704	1071.25	191	803.188	466.546	alkylglycerone phosphate synthase
LOC100548731	59	754.25	36.5	2362.5	803.062	1091.71	cystine/glutamate transporter-like
ATP6V1B2	1104.75	767.25	916.5	419.75	802.062	289.88	ATPase, H+ transporting, lysosomal 56/58kDa, V1 subunit B2
NR1H4	1092	743.25	889.25	483.75	802.062	255.895	nuclear receptor subfamily 1, group H, member 4
RNH1	996.5	829.75	811.75	567	801.25	176.935	ribonuclease/angiogenin inhibitor 1
PEPD	1116.5	686.5	774.25	624.25	800.375	219.549	peptidase D
LOC100545141	1139.5	643.5	1081.25	335.5	799.938	380.62	acidic leucine-rich nuclear phosphoprotein 32 family member B
STARD5	1270	1042.5	740.75	145	799.562	487.251	StAR-related lipid transfer (START) domain containing 5
LOC104914647	1096	905.75	1187	8.75	799.375	539.952	GRAM domain-containing protein 2-like
SFXN1	349	754.25	430.5	1663.75	799.375	602.242	sideroflexin 1
SNX3	1048	901.75	739	508.25	799.25	231.44	sorting nexin 3
FXYD6	1259.75	875	825.25	233.5	798.375	423.692	FXYD domain containing ion transport regulator 6
PLAC8	628.25	1382.5	1024.5	158	798.312	526.421	placenta-specific 8
SIGIRR	841.5	853	864.5	626.5	796.375	113.639	single immunoglobulin and toll-interleukin 1 receptor (TIR) domain
PAPOLA	1075.25	744.25	922.25	441.25	795.75	272.302	poly(A) polymerase alpha
CNIH1	1239.25	754.25	904.5	284	795.5	396.707	cornichon family AMPA receptor auxiliary protein 1
FKBP8	874.25	860	646	801.25	795.375	104.475	FK506 binding protein 8, 38kDa
SYNGR2	972	790	1016.25	400.75	794.75	280.32	synaptogyrin 2
GDPD1	1159	663.25	1296.75	59.25	794.562	560.635	glycerophosphodiester phosphodiesterase domain containing 1
FAM35A	530.5	1001.5	335.5	1310.25	794.438	443.179	family with sequence similarity 35, member A
PARP1	1088	760	839.75	486.75	793.625	247.714	poly (ADP-ribose) polymerase 1
TWF2	1102.5	690	1134	248	793.625	416.215	twinfilin actin-binding protein 2
MOB1A	1124.5	678.5	1049.5	319	792.875	371.246	MOB kinase activator 1A
LOC104910078	1132.25	737.5	909.25	388	791.75	313.955	tensin-3-like
SNX7	1238.25	664	1187	77	791.562	542.455	sorting nexin 7
LOC104912596	1163.5	524	1356	120.5	791	571.209	uncharacterized LOC104912596
KDM3A	1159.5	647.75	1120.25	235.25	790.688	437.255	lysine (K)-specific demethylase 3A
LOC100546640	956.25	928.25	689.25	588.5	790.562	180.281	translocation protein SEC63 homolog
RAB3IL1	809	901.75	713.5	734.75	789.75	85.154	RAB3A interacting protein (rabin3)-like 1
FHL3	1382.75	732.25	982.75	60	789.438	555.199	four and a half LIM domains 3
BACH1	781.25	946.25	751.75	677	789.062	113.606	BTB and CNC homology 1, basic leucine zipper transcription factor 1
WDFY1	1013.75	724.75	1128.25	285.5	788.062	375.606	WD repeat and FYVE domain containing 1
PTPN11	1025.25	801.25	832.75	492.5	787.938	220.443	protein tyrosine phosphatase, non-receptor type 11
DERL1	854.25	835.5	832.25	628.5	787.625	106.526	derlin 1
LOC104912615	5	1016.25	2.5	2123.5	786.812	1010.9	vitamin K-dependent protein C-like
DNAJC13	1112	706.25	1154	172	786.062	456.456	DnaJ (Hsp40) homolog, subfamily C, member 13
TM6SF1	504.25	1042.75	368.5	1228	785.875	414.316	transmembrane 6 superfamily member 1
WDTC1	953.25	778	829	582.75	785.75	154.052	WD and tetratricopeptide repeats 1
GALNT1	1121	710.25	1048.75	259.75	784.938	393.249	polypeptide N-acetylgalactosaminyltransferase 1
OPTN	893.75	869.25	890.25	486.25	784.875	199.377	optineurin
ANKRD44	1109	599	1123.25	306.75	784.5	401.126	ankyrin repeat domain 44
GARS	780.25	794.5	669.75	893.25	784.438	91.4917	glycyl-tRNA synthetase
HECA	1141.75	736.5	971.75	286.75	784.188	370.922	headcase homolog (Drosophila)
ARHGEF26	1139.5	718.25	1014.5	263.5	783.938	389.339	Rho guanine nucleotide exchange factor (GEF) 26
LOC100542830	916.25	718.75	925	574	783.5	169.044	cytochrome c oxidase subunit 7A-related protein, mitochondrial
HSBP1	1042	766.5	874	451.25	783.438	248.791	heat shock factor binding protein 1
EHBP1	942.25	796.25	578.75	815.75	783.25	150.916	EH domain binding protein 1
NAAA	1111.25	568.25	1317.25	134	782.688	535.565	N-acylethanolamine acid amidase
LOC100550229	939.5	954.5	913	322.75	782.438	306.938	nuclear GTPase SLIP-GC-like
CCT3	1135.25	996.75	652.5	339.5	781	357.527	chaperonin containing TCP1, subunit 3 (gamma)
TLR3	1215	850.5	906.25	149.25	780.25	450.178	toll-like receptor 3
NARS	969.5	736.5	894.25	520.25	780.125	198.6	asparaginyl-tRNA synthetase
SHC1	920.5	780	878	541.5	780	169.535	SHC (Src homology 2 domain containing) transforming protein 1
MKRN1	1105.75	707.25	951.75	354	779.688	327.811	makorin ring finger protein 1
SMAD5	1104.25	841.25	843	330.25	779.688	324.106	SMAD family member 5
EIF3K	887	619	1059	551	779	236.395	eukaryotic translation initiation factor 3, subunit K
ATPIF1	881.5	854.5	637.5	742.25	778.938	111.922	ATPase inhibitory factor 1
COPS7A	1076.25	769.75	808	461.5	778.875	251.721	COP9 signalosome subunit 7A
MAP2K1	1115	714.75	913.75	370.25	778.438	317.415	mitogen-activated protein kinase kinase 1
CCNL2	1029.5	775.25	855.75	452.25	778.188	241.811	cyclin L2
RABGGTB	978	759.5	902.75	467.75	777	225.208	Rab geranylgeranyltransferase, beta subunit
CPT2	892.5	781.75	687	745	776.562	86.5757	carnitine palmitoyltransferase 2
ADI1	698.25	703.5	775.5	922	774.812	104.262	acireductone dioxygenase 1
SAMM50	880.75	812.5	659.75	744.75	774.438	94.491	SAMM50 sorting and assembly machinery component
GPAM	150.5	1608.75	107.25	1230.75	774.312	761.301	glycerol-3-phosphate acyltransferase, mitochondrial
SETD2	1062.75	825.25	862.25	345.5	773.938	304.085	SET domain containing 2
PPP2R2D	1179.5	690.5	916.5	308.5	773.75	368.962	protein phosphatase 2, regulatory subunit B, delta
USP8	1038.5	621	1079	354	773.125	347.75	ubiquitin specific peptidase 8
YPEL1	1027.25	632.5	1042.5	388.5	772.688	318.775	yippee-like 1 (Drosophila)
ABCF2	962.75	709.25	932.25	485.75	772.5	222.067	ATP-binding cassette, sub-family F (GCN20), member 2
FAM3C	1158.75	703.75	1076.25	148	771.688	460.499	family with sequence similarity 3, member C
RSRC2	1082.75	696.25	968	337.5	771.125	331.415	arginine/serine-rich coiled-coil 2
PSMD9	842	787.5	743.25	711.25	771	56.7256	proteasome (prosome, macropain) 26S subunit, non-ATPase, 9
STX2	1175.5	656	977.75	272.25	770.375	395.112	syntaxin 2
LRRC8B	681	793	823.25	783.75	770.25	61.8449	leucine rich repeat containing 8 family, member B
FBXW11	1035.5	729.25	937.25	378.75	770.188	290.517	F-box and WD repeat domain containing 11
CROT	855.5	601.5	770.5	852.5	770	119.036	carnitine O-octanoyltransferase
SUGT1	1084.25	796.75	789.5	408.75	769.812	277.098	SGT1, suppressor of G2 allele of SKP1 (S. cerevisiae)
LOC104912483	1195.25	637	1012.75	231.75	769.188	427.069	uncharacterized LOC104912483
LOC104909823	1055	728	876.75	416.5	769.062	270.397	WD40 repeat-containing protein SMU1-like
ECHDC2	754	758.75	734.25	829	769	41.3829	enoyl CoA hydratase domain containing 2
USP10	1039.25	719.25	877.25	439.75	768.875	255.365	ubiquitin specific peptidase 10
PPP4R2	951.25	805	861.75	457	768.75	216.377	protein phosphatase 4, regulatory subunit 2
NHSL1	1211.5	586.75	1255.5	20.5	768.562	584.795	NHS-like 1
ALDH18A1	829.25	852.75	823.5	568.5	768.5	133.932	aldehyde dehydrogenase 18 family, member A1
UGGT1	850.5	780.75	757.25	683.75	768.062	68.7566	UDP-glucose glycoprotein glucosyltransferase 1
ARFGEF2	670	1012.75	540.5	848.75	768	206.384	ADP-ribosylation factor guanine nucleotide-exchange factor 2 (brefeldin A-inhibited)
ARHGEF18	1091	639	1003.5	337	767.625	347.463	Rho/Rac guanine nucleotide exchange factor (GEF) 18
LOC100547030	1.5	1195	2	1869.25	766.938	925.447	cytochrome P450 2W1-like
SNX12	1086.25	762	880.75	338	766.75	315.661	sorting nexin 12
SLC35D1	917.25	605	1175	369.25	766.625	352.84	solute carrier family 35 (UDP-GlcA/UDP-GalNAc transporter), member D1
TM9SF4	968.75	763	852.5	481.25	766.375	207.911	transmembrane 9 superfamily protein member 4
LMAN2	902.5	753.5	891	517.5	766.125	179.04	lectin, mannose-binding 2
HIPK2	577.25	756	571.5	1158.25	765.75	275.328	homeodomain interacting protein kinase 2
LOC100548894	1155.25	623.5	1051	230	764.938	424.397	myosin regulatory light chain 2, smooth muscle minor isoform
PPAP2C	1172.5	746.75	973	167	764.812	434.84	phosphatidic acid phosphatase type 2C
HSPA4L	1161.75	682.75	909.5	304.75	764.688	363.724	heat shock 70kDa protein 4-like
OSBPL2	1102	735.75	841.75	378.25	764.438	299.939	oxysterol binding protein-like 2
LOC100538538	1336.75	704	1014.25	1.5	764.125	570.285	creatine kinase U-type, mitochondrial
U2SURP	1014.75	733.25	899.25	409	764.062	263.4	U2 snRNP-associated SURP domain containing
MRPL28	837.25	796	640.25	782.25	763.938	85.7062	mitochondrial ribosomal protein L28
SLC27A4	1038.75	632.25	755.5	627.25	763.438	192.888	solute carrier family 27 (fatty acid transporter), member 4
SMAP1	1084.25	668.5	993.25	307.75	763.438	352.325	small ArfGAP 1
LOC104909726	899.25	722.75	971.75	458	762.938	228.609	uncharacterized LOC104909726
LOC100540290	515	745.25	368	1422	762.562	466.235	uncharacterized LOC100540290
LOC104910671	724.5	934.25	622.75	768.75	762.562	129.758	uncharacterized LOC104910671
LOC100547584	1177	642.75	1229	0.75	762.375	572.723	Krueppel-like factor 5
TMPO	1148.75	677.25	998.75	224	762.188	409.167	thymopoietin
ELF1	1124	560.5	1172	191	761.875	471.093	E74-like factor 1 (ets domain transcription factor)
CALML4	1063	697.5	957.25	326.25	761	328.003	calmodulin-like 4
LOC100539112	1357.5	886	752.75	47.5	760.938	541.783	neuroblastoma suppressor of tumorigenicity 1
TUBB6	1428.25	642.5	863	107.25	760.25	546.826	tubulin, beta 6 class V
CD46	983	645.75	1050.25	361.75	760.188	319.181	CD46 molecule, complement regulatory protein
LOC104909824	37.75	760	30.75	2211.75	760.062	1026.49	amine sulfotransferase-like
NRD1	982	735.75	800.25	521.75	759.938	189.961	nardilysin (N-arginine dibasic convertase)
UBE2L3	1004.75	703.5	963.75	367.75	759.938	293.524	ubiquitin-conjugating enzyme E2L 3
AKAP1	892	792.25	776.5	577.25	759.5	131.824	A kinase (PRKA) anchor protein 1
MRPL18	1077.25	741	766	453.25	759.375	255.042	mitochondrial ribosomal protein L18
LOC100547732	1131.25	681.75	902.5	321.75	759.312	344.634	MOB-like protein phocein
PARP15	1079.75	1167	650.25	138	758.75	471.456	poly (ADP-ribose) polymerase family, member 15
DARS	992.25	715.5	942.25	378.75	757.188	279.556	aspartyl-tRNA synthetase
IQSEC1	1083.25	696.5	918.25	330.5	757.125	325.578	IQ motif and Sec7 domain 1
WDR82	1116	660.5	976	275.5	757	373.272	WD repeat domain 82
LOC104912763	1083.75	690.5	940.5	310.75	756.375	338.623	uncharacterized LOC104912763
DGKD	1012.75	690	1073.5	248.75	756.25	377.882	diacylglycerol kinase, delta 130kDa
DPT	1337.5	690.75	938.25	58.5	756.25	536.072	dermatopontin
STK3	1160.25	671.5	968.75	222	755.625	408.647	serine/threonine kinase 3
EIF6	1078.5	745.25	883.25	315	755.5	323.931	eukaryotic translation initiation factor 6
MCMBP	1051.5	708.5	905	355.75	755.188	301.095	minichromosome maintenance complex binding protein
LOC100539660	990.25	1368	583.75	78.25	755.062	553.302	sterile alpha motif domain-containing protein 9-like
LOC100545010	1371.5	586.5	1059.5	1.5	754.75	596.922	meprin A subunit beta
OTUD6B	890.75	786	716.5	625.75	754.75	111.918	OTU domain containing 6B
TMEM164	1084.75	527	1365	41.75	754.625	589.221	transmembrane protein 164
CYGB	1367.75	769.75	818	62.75	754.562	535.057	cytoglobin
UBR5	1065.75	699.5	894.25	358.5	754.5	303.451	ubiquitin protein ligase E3 component n-recognin 5
IBTK	1011	630.5	984.25	392	754.438	297.411	inhibitor of Bruton agammaglobulinemia tyrosine kinase
PSME4	787	676.5	649.25	903.25	754	115.965	proteasome (prosome, macropain) activator subunit 4
NDUFB8	890.25	845.5	594	679.75	752.375	139.091	NADH dehydrogenase (ubiquinone) 1 beta subcomplex, 8, 19kDa
SLC33A1	900	933.75	611.25	562.75	751.938	191.975	solute carrier family 33 (acetyl-CoA transporter), member 1
C1QC	469.75	926.25	370.5	1241	751.875	406.075	complement component 1, q subcomponent, C chain
BAZ1A	1049.5	605.5	1061.75	289.25	751.5	374.188	bromodomain adjacent to zinc finger domain, 1A
SLC30A9	745.25	593.75	1163.5	503.5	751.5	292.217	solute carrier family 30 (zinc transporter), member 9
LOC100550137	964	682.75	785	572	750.938	166.557	glycerol-3-phosphate dehydrogenase [NAD(+)], cytoplasmic-like
PCMTD1	767.75	552.75	1046.75	633	750.062	216.773	protein-L-isoaspartate (D-aspartate) O-methyltransferase domain containing 1
EXOC7	1233	704.25	828.5	232.5	749.562	412.048	exocyst complex component 7
TXNDC12	783	958.25	627.75	628.5	749.375	157.229	thioredoxin domain containing 12 (endoplasmic reticulum)
ZMYND11	915	755.75	745.5	579.5	748.938	137.045	zinc finger, MYND-type containing 11
PPIF	578	986.75	555.25	873.5	748.375	215.1	peptidylprolyl isomerase F
LOC104917171	483.25	829.75	462.75	1217.25	748.25	355.124	very long-chain acyl-CoA synthetase-like
KCNE1	1433	797	761.25	0.5	747.938	586.105	potassium voltage-gated channel, Isk-related family, member 1
LOC100546355	1195.25	737.5	993.25	65.75	747.938	491.852	prominin-1-A-like
STK10	935	659.75	1159.75	236.25	747.688	397.569	serine/threonine kinase 10
EMC3	1013	762.5	804.25	410.75	747.625	249.891	ER membrane protein complex subunit 3
GCH1	118.75	876.5	162.75	1832.5	747.625	802.314	GTP cyclohydrolase 1
MFN2	1027.5	750.5	797.5	414.75	747.562	252.739	mitofusin 2
CCDC186	1110.25	551.25	1120.25	208.25	747.5	447.152	coiled-coil domain containing 186
PHAX	1035.5	630	981.25	343	747.438	324.042	phosphorylated adaptor for RNA export
GIPC2	1124.5	642.75	1035	186.25	747.125	428.47	GIPC PDZ domain containing family, member 2
LAMC1	1253.75	742	794.5	198.25	747.125	432.128	laminin, gamma 1 (formerly LAMB2)
GORASP2	1076.75	749.25	702.5	458.25	746.688	254.36	golgi reassembly stacking protein 2, 55kDa
PPP6R3	1009.5	591.75	923.75	461.25	746.562	261.981	protein phosphatase 6, regulatory subunit 3
ERLEC1	907.25	831.5	727.5	519.25	746.375	168.393	endoplasmic reticulum lectin 1
ADA	1457.25	534.75	950.5	42	746.125	602.201	adenosine deaminase
SLTM	992	680.25	830	482.25	746.125	217.147	SAFB-like, transcription modulator
MVB12A	887.25	605	1021.25	470.25	745.938	252.74	multivesicular body subunit 12A
SDF2L1	1049.5	793.75	665.25	475.25	745.938	240.983	stromal cell-derived factor 2-like 1
HINT1	947.5	786.5	700	548.75	745.688	166.599	histidine triad nucleotide binding protein 1
LOC104911291	513.5	970.75	384.75	1113.5	745.625	351.248	uncharacterized LOC104911291
RARS	1035	716.5	843.75	385.25	745.125	273.303	arginyl-tRNA synthetase
MAP1LC3A	653.25	582.5	613.5	1130.5	744.938	258.668	microtubule-associated protein 1 light chain 3 alpha
SYNCRIP	978.75	657.75	922.5	418.75	744.438	258.325	synaptotagmin binding, cytoplasmic RNA interacting protein
PAPLN	878.25	692.25	855.25	550	743.938	153.529	papilin, proteoglycan-like sulfated glycoprotein
EMP1	1187.5	671.25	1111	4	743.438	542.916	epithelial membrane protein 1
GLRX5	764.5	791	608.75	808	743.062	91.3132	glutaredoxin 5
TSC2	1053	741.5	826.75	350.25	742.875	292.899	tuberous sclerosis 2
SMG1	1044.25	750	891	284.75	742.5	327.972	SMG1 phosphatidylinositol 3-kinase-related kinase
BPNT1	943.75	784.5	678.75	562.75	742.438	161.905	3'(2'), 5'-bisphosphate nucleotidase 1
PARP12	1014.25	949.75	808	197.25	742.312	373.447	poly (ADP-ribose) polymerase family, member 12
LOC100545950	1139.75	713	882.75	231.75	741.812	382.628	transcription factor 12
LOC104914945	539	1113.25	527	788	741.812	275.304	uncharacterized LOC104914945
JMJD6	1192.75	658.25	967.5	147.75	741.562	452.464	jumonji domain containing 6
MIA3	820	744	690.25	711.5	741.438	56.8479	melanoma inhibitory activity family, member 3
HN1	1058.5	663.25	877.5	364.25	740.875	298.565	hematological and neurological expressed 1
SLC16A12	18.75	887.25	12.25	2043.5	740.438	961.009	solute carrier family 16, member 12
UBE3A	1013.25	776.75	810.25	361.5	740.438	273.382	ubiquitin protein ligase E3A
PI4KB	977	802.75	826.25	353.5	739.875	268.904	phosphatidylinositol 4-kinase, catalytic, beta
LOC100541395	32	2507.5	46.25	373.25	739.75	1188.99	thyroid hormone-inducible hepatic protein-like
WBP2	775.25	788.25	753.75	640.75	739.5	67.3529	WW domain binding protein 2
ZC3H11A	966.5	723.5	893.5	373.5	739.25	264.233	zinc finger CCCH-type containing 11A
ENSA	1018.75	720.25	759.75	457.25	739	229.801	endosulfine alpha
LUM	1181.5	682.5	941.75	149.75	738.875	442.463	lumican
IMMT	896	878	668.5	512.75	738.812	182.692	inner membrane protein, mitochondrial
LRRFIP1	949	646	1027.25	332.75	738.75	316.689	leucine rich repeat (in FLII) interacting protein 1
ZFC3H1	1067.5	679.25	859	344	737.438	306.538	zinc finger, C3H1-type containing
LOC100544502	999.5	745.5	792.5	408.5	736.5	244.929	nuclear cap-binding protein subunit 2
RNASEK	925.75	733	831.5	455.5	736.438	203.153	ribonuclease, RNase K
LOC104909918	1188.25	503.75	1141	112.25	736.312	520.115	unconventional myosin-VI-like
LOC104912556	967.75	679.75	860.75	437	736.312	232.261	E3 ubiquitin-protein ligase TRIP12-like
UBE2G1	973	659.25	825.5	487.5	736.312	209.62	ubiquitin-conjugating enzyme E2G 1
PLEKHO1	1190	574.5	1037	142.75	736.062	474.252	pleckstrin homology domain containing, family O member 1
ANKRD50	1334	669.25	850.75	86.25	735.062	515.558	ankyrin repeat domain 50
LOC100547252	475	1061.25	149.5	1253	734.688	511.59	hemoglobin subunit beta
TTC3	868.75	875	801.25	392.75	734.438	230.226	tetratricopeptide repeat domain 3
RAVER2	1217.75	573	1073.75	71.5	734	520.983	ribonucleoprotein, PTB-binding 2
GABARAPL1	995.5	696	918.75	324.5	733.688	300.915	GABA(A) receptor-associated protein like 1
LOC100545312	887	806.25	879	360.25	733.125	251.224	uncharacterized LOC100545312
MRPS14	935	736.75	738.75	520.25	732.688	169.424	mitochondrial ribosomal protein S14
CLRN3	1119.25	538.5	1262.25	9.25	732.312	574.728	clarin 3
TGFBR1	640.5	907.75	556.75	824	732.25	161.696	transforming growth factor, beta receptor 1
MOB1B	877.5	743.25	680.75	624.75	731.562	108.666	MOB kinase activator 1B
AP1M1	897	673.25	896.25	459.5	731.5	209.69	adaptor-related protein complex 1, mu 1 subunit
IL2RG	957.25	519.75	1187.5	260	731.125	418.748	interleukin 2 receptor, gamma
HHLA2	792.75	854.75	758.5	518	731	147.481	HERV-H LTR-associating 2
UBE2J2	920.25	679.5	829	495	730.938	185.982	ubiquitin-conjugating enzyme E2, J2
UROC1	27.5	1179	42.5	1674	730.75	828.432	urocanate hydratase 1
PNISR	1080	657.75	851.75	331.25	730.188	317.041	PNN-interacting serine/arginine-rich protein
UBE2I	1017	706.25	807.75	388	729.75	262.006	ubiquitin-conjugating enzyme E2I
CCDC47	933.75	775.5	742	466.75	729.5	194.103	coiled-coil domain containing 47
GALM	785	547.25	929.25	656.5	729.5	164.848	galactose mutarotase (aldose 1-epimerase)
IK	1011.75	769.25	753	383.25	729.312	259.285	IK cytokine, down-regulator of HLA II
PREP	1035	736.5	720.5	424.75	729.188	249.22	prolyl endopeptidase
HMGB3	938.75	689.75	850.25	437.25	729	220.118	high mobility group box 3
LOC100547338	1144	444.5	1295.5	30.5	728.625	594.976	proton-coupled amino acid transporter 1
SIDT2	797	713.75	623	779	728.188	78.7187	SID1 transmembrane family, member 2
TMC6	961.5	657.5	1069.25	224	728.062	378.576	transmembrane channel-like 6
TBC1D9B	871.25	719.75	828.5	491.25	727.688	170.038	TBC1 domain family, member 9B (with GRAM domain)
TOR1AIP1	744.25	713.25	789.75	663.25	727.625	53.1874	torsin A interacting protein 1
HEXB	939	711.75	838.5	420.5	727.438	224.759	hexosaminidase B (beta polypeptide)
BBOX1	85.5	1201.75	59.5	1562.75	727.375	770.485	butyrobetaine (gamma), 2-oxoglutarate dioxygenase (gamma-butyrobetaine hydroxylase) 1
FRMD4B	825.25	732.75	870	481	727.25	173.83	FERM domain containing 4B
IRF6	1004.5	706	890	304.25	726.188	306.991	interferon regulatory factor 6
LAMA3	1255.5	481.5	1149.75	17.5	726.062	583.577	laminin, alpha 3
FYCO1	1013.25	690.75	844	355.75	725.938	279.74	FYVE and coiled-coil domain containing 1
PIK3CD	1107.75	502	1174.75	118	725.625	505.618	phosphatidylinositol-4,5-bisphosphate 3-kinase, catalytic subunit delta
FGFR1OP2	980.5	667.25	838.5	413.25	724.875	244.053	FGFR1 oncogene partner 2
KMT2E	1053.25	701.25	927.5	217.5	724.875	368.273	lysine (K)-specific methyltransferase 2E
CTBS	784.25	715.75	792.5	605.5	724.5	86.4709	chitobiase, di-N-acetyl-
RNF128	673	705.5	544.75	973	724.062	179.884	ring finger protein 128, E3 ubiquitin protein ligase
FKBP5	329.25	866.25	274.5	1425.25	723.812	538.474	FK506 binding protein 5
HECTD4	991.5	609.25	996.75	296.25	723.438	337.681	HECT domain containing E3 ubiquitin protein ligase 4
DNAJB12	901.25	748	844.25	397.5	722.75	225.868	DnaJ (Hsp40) homolog, subfamily B, member 12
CAPZA2	1058	634.25	898.5	298	722.188	332.428	capping protein (actin filament) muscle Z-line, alpha 2
DLST	808	777.25	704.25	599.25	722.188	92.792	dihydrolipoamide S-succinyltransferase (E2 component of 2-oxo-glutarate complex)
PDK4	624	595	844.5	824.25	721.938	130.632	pyruvate dehydrogenase kinase, isozyme 4
TMEM131	974	646.25	949	314.5	720.938	309.205	transmembrane protein 131
FILIP1L	1198.75	550.75	1009.25	122.5	720.312	482.534	filamin A interacting protein 1-like
CAMK2D	1046.75	556.25	1136.75	141.25	720.25	462.678	calcium/calmodulin-dependent protein kinase II delta
LIPC	3.5	994	3.25	1875	718.938	901.147	lipase, hepatic
TMBIM4	1057.75	622.75	962.5	228	717.75	376.113	transmembrane BAX inhibitor motif containing 4
ABR	1137.75	645.25	1002	84.75	717.438	470.157	active BCR-related
GPCPD1	922.5	619.5	1023.5	303.75	717.312	324.784	glycerophosphocholine phosphodiesterase GDE1 homolog (S. cerevisiae)
GNG5	969	673.75	906.5	318.25	716.875	294.554	guanine nucleotide binding protein (G protein), gamma 5
MYO1D	1038.25	613.25	1049	166.5	716.75	419.221	myosin ID
LIN7C	953	671.75	875.75	365.25	716.438	262.47	lin-7 homolog C (C. elegans)
NHP2L1	1112.25	611.5	878.5	259	715.312	366.6	NHP2 non-histone chromosome protein 2-like 1 (S. cerevisiae)
LOC104909648	1007.75	667	785	401.25	715.25	252.551	uncharacterized LOC104909648
SCG3	157.25	405	122.25	2176	715.125	982.015	secretogranin III
ATP6V1A	889.25	687.5	809.25	474.25	715.062	180.705	ATPase, H+ transporting, lysosomal 70kDa, V1 subunit A
HK2	1008	738.25	1057.5	55.75	714.875	461.269	hexokinase 2
JUN	1125	673.5	912.75	147.75	714.75	420.595	jun proto-oncogene
NSF	1110.5	624.5	882	241.5	714.625	372.693	N-ethylmaleimide-sensitive factor
TRAK1	1000	583.5	971.25	303.25	714.5	333.526	trafficking protein, kinesin binding 1
LOC104912363	892.5	696.25	780.25	487.75	714.188	171.031	formin-binding protein 1-like
SP1	983.5	683.75	853.25	336.25	714.188	280.256	Sp1 transcription factor
[truncated: 16,436 more rows]
