# Supplementary material for: Differential Transcriptome Responses to Aflatoxin B1 in the Cecal Tonsil of Susceptible and Resistant Turkeys
Source: Toxins (Basel). 2019 Jan 18;11(1):55. doi: 10.3390/toxins11010055 (PMC6357151; doi:10.3390/toxins11010055)
Supplement: Supplementary file 1 [file toxins-11-00055-s001.zip › toxins-413334-supplementary/toxins-413314-supple-final/Table S3 Pairwise DESeq Ceca.xlsx]

## Sheet: DE all cecum
Table S3. Summary of pairwise differential gene expression analysis of cecal tonsil transcriptomes. For each DEG, comparisons highlighted in red are up regulated and those highlighted green are down regulated. Dark shading indicates|log2FC| > 2.0, light shading 1.0 > |log2FC| < 2.0, and comparisons highlighted in blue have |log2FC| < 1.0.
	EW (AFB vs CNTL)		DT (AFB vs CNTL)		CNTL (EW vs DT)		AFB (EW v DT)
Feature ID	Log2FC	FDR p-value correction	Log2FC	FDR p-value correction	Log2FC	FDR p-value correction	Log2FC	FDR p-value correction	Description
A1CF	1.97049	0.157092	3.14564	1.92815e-98	0.104116	1	-1.06894	0.473021	APOBEC1 complementation factor
A2M	8.62302	2.14132e-05	9.5514	0	-0.543563	0.360774	-1.4775	0.606181	alpha-2-macroglobulin
A4GALT	-0.577492	1	-2.35324	1.83446e-10	0.569358	0.291239	2.35922	0.0453459	alpha 1,4-galactosyltransferase
AACS	0.684669	0.988958	-0.450908	0.111806	1.0415	1.18525e-06	2.18095	0.00733931	acetoacetyl-CoA synthetase
AADAC	1.96745	0.169601	3.00758	8.60192e-32	-0.236728	0.921336	-1.27472	0.352543	arylacetamide deacetylase
AADAT	2.8134	0.00869917	4.1176	2.36104e-156	0.642871	0.247485	-0.659997	0.790764	aminoadipate aminotransferase
AAED1	-0.266637	1	-1.04991	1.21038e-05	-0.184965	0.917959	0.608381	0.664785	AhpC/TSA antioxidant enzyme domain containing 1
AAK1	-0.293474	1	-0.613303	0.0089827	-0.0487734	1	0.271425	0.952596	AP2 associated kinase 1
AAMDC	0.579724	0.961173	1.55772	4.66306e-25	-0.45196	0.194675	-1.42942	0.0158832	adipogenesis associated, Mth938 domain containing
AAMP	0.271141	1	0.542598	0.000110046	0.0643646	1	-0.202678	1	angio-associated, migratory cell protein
AARS	1.75308	0.135131	1.9453	2.80078e-47	0.136143	0.896054	-0.0558094	1	alanyl-tRNA synthetase
AARS2	0.321333	1	0.394475	0.0259133	-0.245782	0.744912	-0.3156	0.842392	alanyl-tRNA synthetase 2, mitochondrial
AARSD1	0.36483	1	0.706267	1.05788e-07	-0.0900842	1	-0.428164	0.794529	alanyl-tRNA synthetase domain containing 1
AASDH	-0.00236013	1	0.730156	8.37471e-05	-0.206515	0.866636	-0.936447	0.163678	aminoadipate-semialdehyde dehydrogenase
AASS	2.56017	0.0351078	3.4263	2.11891e-196	0.0811164	1	-0.786862	0.713564	aminoadipate-semialdehyde synthase
ABAT	0.815088	0.920951	0.803638	6.24582e-07	0.210816	0.840786	0.226191	1	4-aminobutyrate aminotransferase
ABCA1	1.38734	0.465617	1.48654	1.99964e-19	-0.272953	0.768248	-0.375729	0.949149	ATP-binding cassette, sub-family A (ABC1), member 1
ABCA12	4.13585	0.00929847	7.69576	1.0063e-181	0.830375	0.750804	-2.75045	0.0336207	ATP-binding cassette, sub-family A (ABC1), member 12
ABCA13	-0.730839	0.972942	-2.17594	1.11596e-18	-0.286739	0.663454	1.15878	0.360159	ATP-binding cassette, sub-family A (ABC1), member 13
ABCA2	0.0417998	1	-0.80885	3.63708e-06	-0.106736	1	0.752153	0.27728	ATP-binding cassette, sub-family A (ABC1), member 2
ABCA3	-0.216343	1	-1.14033	0	0.00892098	1	0.938818	0.335735	ATP-binding cassette, sub-family A (ABC1), member 3
ABCA4	1.69584	0.768658	3.03307	0.000253368	1.16261	0.777242	-0.220404	1	ATP-binding cassette, sub-family A (ABC1), member 4
ABCA5	-0.192054	1	-0.801442	2.77631e-05	-0.173437	0.888545	0.444949	0.736765	ATP-binding cassette, sub-family A (ABC1), member 5
ABCA7	-0.0638801	1	-1.12837	0.0161163	0.230387	0.97977	1.29107	0.308575	ATP-binding cassette, sub-family A (ABC1), member 7
ABCB11	7.8479	7.43916e-05	7.95736	1.99748e-54	-1.28345	0.230191	-1.39874	0.641568	ATP-binding cassette, sub-family B (MDR/TAP), member 11
ABCB4	2.29594	0.0641649	4.43545	1.97554e-23	0.943511	0.468988	-1.19103	0.386255	ATP-binding cassette, sub-family B (MDR/TAP), member 4
ABCB5	-1.08152	1	-9.04626	1.70578e-144	-1.19064	0.0001931	6.82614	0.000826188	ATP-binding cassette, sub-family B (MDR/TAP), member 5
ABCB7	0.224932	1	0.515481	0.000261571	-0.0134593	1	-0.30289	0.880456	ATP-binding cassette, sub-family B (MDR/TAP), member 7
ABCC1	-0.962092	0.709136	-2.60897	3.19952e-60	-0.234472	0.695291	1.42147	0.0378732	ATP-binding cassette, sub-family C (CFTR/MRP), member 1
ABCC10	0.453397	1	0.577323	0.00257117	-0.318392	0.551626	-0.438617	0.735794	ATP-binding cassette, sub-family C (CFTR/MRP), member 10
ABCC2	3.46199	0.014926	4.63291	1.46095e-199	-0.0225913	1	-1.19641	0.553177	ATP-binding cassette, sub-family C (CFTR/MRP), member 2
ABCC3	-0.487308	1	-2.56759	1.23128e-57	0.0064133	1	2.09243	0.0112589	ATP-binding cassette, sub-family C (CFTR/MRP), member 3
ABCC5	0.297332	1	0.334936	0.042335	0.109916	0.999291	0.0775419	1	ATP-binding cassette, sub-family C (CFTR/MRP), member 5
ABCC6	1.80429	0.262303	3.22748	8.17859e-58	-0.00990102	1	-1.43115	0.255707	ATP-binding cassette, sub-family C (CFTR/MRP), member 6
ABCC8	1.69904	0.171358	3.0992	1.90578e-75	0.294904	0.801307	-1.10529	0.290145	ATP-binding cassette, sub-family C (CFTR/MRP), member 8
ABCC9	-0.712964	1	-2.06476	4.33039e-17	0.045853	1	1.3924	0.268713	ATP-binding cassette, sub-family C (CFTR/MRP), member 9
ABCD4	2.50866	0.025898	3.09082	1.74698e-178	-0.583817	0.0593668	-1.16634	0.41524	ATP-binding cassette, sub-family D (ALD), member 4
ABCE1	0.194099	1	0.506686	0.000189586	0.0148706	1	-0.294151	0.937557	ATP-binding cassette, sub-family E (OABP), member 1
ABCF3	0.576895	0.985033	0.803459	1.69906e-09	-0.234194	0.598885	-0.458846	0.753987	ATP-binding cassette, sub-family F (GCN20), member 3
ABCG2	-0.282571	1	-0.875764	2.29135e-07	-0.150511	0.999291	0.452034	0.812991	ATP-binding cassette, sub-family G (WHITE), member 2 (Junior blood group)
ABCG5	2.97999	0.0124008	4.20875	6.48308e-69	-0.337676	0.851086	-1.56939	0.23005	ATP-binding cassette, sub-family G (WHITE), member 5
ABCG8	3.46663	0.00767884	4.40525	3.23819e-45	0.325181	0.991187	-0.616239	0.876166	ATP-binding cassette, sub-family G (WHITE), member 8
ABHD1	0.277629	1	0.407645	0.0323744	-0.360375	0.40163	-0.490036	0.580296	abhydrolase domain containing 1
ABHD10	0.870749	0.704609	1.67378	7.14558e-15	-0.0379111	1	-0.838272	0.351339	abhydrolase domain containing 10
ABHD11	0.287071	1	0.980231	8.73981e-08	0.420702	0.279983	-0.273938	0.929207	abhydrolase domain containing 11
ABHD12	-0.491497	1	-1.28677	0	-0.213696	0.852426	0.590209	0.642914	abhydrolase domain containing 12
ABHD12B	0.326875	1	-0.616642	0.0227612	0.173679	0.95867	1.11044	0.229735	abhydrolase domain containing 12B
ABHD17A	-0.337511	1	-0.824447	1.28726e-06	0.250906	0.611369	0.748026	0.332047	abhydrolase domain containing 17A
ABHD17B	-0.145815	1	0.44392	0.0468243	-0.0259619	1	-0.610405	0.480313	abhydrolase domain containing 17B
ABHD17C	-0.242507	1	-1.13174	1.32477e-12	0.00163601	1	0.896164	0.255179	abhydrolase domain containing 17C
ABHD2	0.557667	1	0.902324	5.64963e-09	-0.224749	0.802183	-0.564235	0.713401	abhydrolase domain containing 2
ABHD6	-0.0297331	1	0.651293	0.000108616	0.405653	0.531434	-0.26639	0.964808	abhydrolase domain containing 6
ABHD8	-1.17916	0.693081	-3.25768	0.00154245	0.788914	0.559709	2.83256	0.156974	abhydrolase domain containing 8
ABI1	0.186646	1	0.422715	0.00312998	0.00315993	1	-0.229461	0.929639	abl-interactor 1
ABI2	-0.564471	0.97566	-0.460346	0.00208372	-0.0286063	1	-0.12858	1	abl-interactor 2
ABI3	0.0194252	1	-0.70423	0.000243425	-0.448127	0.254129	0.277487	0.933492	ABI family, member 3
ABI3BP	-0.900552	1	-6.74644	7.99156e-161	0.217997	0.80432	6.12229	0.000552613	ABI family, member 3 (NESH) binding protein
ABL1	-0.421597	1	-1.16728	4.98718e-17	0.381372	0.386944	1.13283	0.104419	ABL proto-oncogene 1, non-receptor tyrosine kinase
ABLIM1	-0.948314	0.905821	-2.49054	1.45365e-27	0.288044	0.540828	1.84339	0.112094	actin binding LIM protein 1
ABLIM2	2.38823	0.0219174	3.95994	4.00433e-126	0.208751	0.986708	-1.36044	0.179938	actin binding LIM protein family, member 2
ABLIM3	-0.596264	1	-1.11566	0.00285873	0.789205	0.230191	1.32139	0.214791	actin binding LIM protein family, member 3
ABR	-0.584325	1	-2.39567	1.03466e-77	-0.0167326	1	1.79663	0.0360185	active BCR-related
ABRA	0.337517	1	0.611787	0.00258705	-0.0141313	1	-0.280924	0.922903	actin-binding Rho activating protein
ABRACL	-0.0971652	1	-0.752711	4.90791e-08	-0.0884604	1	0.57235	0.508568	ABRA C-terminal like
ABTB2	-0.250388	1	-2.02572	8.42889e-15	0.304885	0.707541	2.093	0.0129798	ankyrin repeat and BTB (POZ) domain containing 2
ACAA1	0.962429	0.775109	1.63881	1.13352e-18	0.427816	0.366277	-0.243414	1	acetyl-CoA acyltransferase 1
ACAA2	1.55708	0.316237	2.70475	1.17558e-177	0.154981	0.932053	-0.99115	0.461189	acetyl-CoA acyltransferase 2
ACACB	-0.0267878	1	1.45464	1.14095e-05	-0.0956199	1	-1.56426	0.0552881	acetyl-CoA carboxylase beta
ACAD10	0.93153	0.781708	1.27782	1.13998e-11	-0.195086	0.947529	-0.539783	0.739003	acyl-CoA dehydrogenase family, member 10
ACAD11	1.59794	0.281837	2.16849	5.75233e-38	-0.110416	1	-0.678504	0.726355	acyl-CoA dehydrogenase family, member 11
ACAD8	1.43775	0.171358	2.5979	2.08807e-95	-0.00243557	1	-1.16209	0.153148	acyl-CoA dehydrogenase family, member 8
ACAD9	0.505988	1	1.21217	3.48668e-16	0.298192	0.696984	-0.40154	0.866125	acyl-CoA dehydrogenase family, member 9
ACADL	0.982499	0.735905	1.43067	3.62239e-19	-0.246599	0.663608	-0.692341	0.628958	acyl-CoA dehydrogenase, long chain
ACADM	1.06273	0.59703	1.91484	1.87806e-45	-0.315606	0.424458	-1.16628	0.222027	acyl-CoA dehydrogenase, C-4 to C-12 straight chain
ACADS	1.03633	0.675782	1.71184	1.43727e-21	0.0656994	1	-0.606908	0.723076	acyl-CoA dehydrogenase, C-2 to C-3 short chain
ACADSB	1.99142	0.140231	2.7216	1.88875e-115	-0.116576	0.985147	-0.84753	0.640852	acyl-CoA dehydrogenase, short/branched chain
ACAP2	-0.279894	1	-0.419806	0.00292597	-0.11146	0.993735	0.0320515	1	ArfGAP with coiled-coil, ankyrin repeat and PH domains 2
ACAP3	-0.647048	1	-1.79077	6.07712e-11	0.597982	0.27947	1.73945	0.0581034	ArfGAP with coiled-coil, ankyrin repeat and PH domains 3
ACAT1	1.6883	0.176651	3.19954	1.30874e-206	0.515989	0.0515011	-0.996503	0.438884	acetyl-CoA acetyltransferase 1
ACAT2	3.79797	0.00391493	5.08922	2.5531e-298	0.631666	0.0151567	-0.65954	0.863116	acetyl-CoA acetyltransferase 2
ACBD5	0.835157	0.856509	1.28277	1.77139e-21	-0.240161	0.668128	-0.685522	0.607791	acyl-CoA binding domain containing 5
ACBD6	-0.235109	1	-0.584076	0.0213146	0.252852	0.753312	0.598132	0.595123	acyl-CoA binding domain containing 6
ACBD7	-0.382046	1	-0.00308078	1	0.922647	0.0123025	0.549688	0.747903	acyl-CoA binding domain containing 7
ACCS	0.0160873	1	-0.566434	0.0167471	-0.221121	0.797374	0.372646	0.859591	1-aminocyclopropane-1-carboxylate synthase homolog (Arabidopsis)(non-functional)
ACE	-0.70988	1	-5.46289	1.20945e-99	-0.582776	0.205132	4.18653	0.00263241	angiotensin I converting enzyme
ACE2	-1.11528	1	-7.47132	2.28316e-154	-0.643598	0.243472	5.70522	0.000826188	angiotensin I converting enzyme 2
ACER1	-0.945854	1	-6.69574	3.24516e-29	0.563933	0.22982	6.31094	0.00320333	alkaline ceramidase 1
ACER2	-0.619265	0.995093	-0.738174	0.0129833	0.444444	0.525191	0.576277	0.76096	alkaline ceramidase 2
ACKR3	-0.723987	0.929454	-2.61064	1.1994e-43	-0.123507	1	1.75708	0.0292593	atypical chemokine receptor 3
ACLY	2.92634	0.0182095	3.5576	5.60172e-179	0.375606	0.184677	-0.259081	1	ATP citrate lyase
ACMSD	4.1856	0.00245485	4.9805	4.24795e-181	-0.387023	0.932053	-1.19443	0.540073	aminocarboxymuconate semialdehyde decarboxylase
ACO1	2.0668	0.0830227	2.84582	5.4109e-189	-0.234868	0.711592	-1.01226	0.474931	aconitase 1, soluble
ACO2	0.415212	1	0.799716	5.97576e-10	0.252227	0.528025	-0.128467	1	aconitase 2, mitochondrial
ACOT11	0.463838	1	0.723056	1.5893e-06	-0.273216	0.530555	-0.528198	0.685774	acyl-CoA thioesterase 11
ACOT12	-1.29284	0.972896	-3.57179	7.23671e-13	0.748763	0.573843	2.9982	0.21052	acyl-CoA thioesterase 12
ACOT13	0.66257	0.886671	1.46415	1.72053e-21	0.458023	0.188435	-0.338793	0.861199	acyl-CoA thioesterase 13
ACOT8	0.769955	0.747387	1.16514	4.24597e-11	0.00750478	1	-0.382906	0.813231	acyl-CoA thioesterase 8
ACOT9	-0.109276	1	-1.69857	2.67941e-29	0.129285	0.956181	1.72421	0.00542738	acyl-CoA thioesterase 9
ACOX1	0.695839	0.990985	1.57604	8.62627e-32	0.0527197	1	-0.822031	0.500271	acyl-CoA oxidase 1, palmitoyl
ACOX2	1.97937	0.109847	3.04281	8.78766e-86	-0.299231	0.645455	-1.36108	0.251703	acyl-CoA oxidase 2, branched chain
ACOX3	0.630046	0.949916	1.29871	2.69249e-19	-0.55383	0.181479	-1.22087	0.0469034	acyl-CoA oxidase 3, pristanoyl
ACP1	0.115974	1	0.66511	6.65361e-06	0.187287	0.879708	-0.357617	0.869135	acid phosphatase 1, soluble
ACP2	0.778369	0.922695	1.25971	1.03791e-19	-0.0846716	1	-0.563462	0.736765	acid phosphatase 2, lysosomal
ACP5	1.92489	0.0659956	2.41135	8.12932e-48	0.4801	0.283284	-0.00804167	1	acid phosphatase 5, tartrate resistant
ACRC	-0.197357	1	-2.19674	4.48278e-07	0.0960254	1	2.08527	0.0415394	acidic repeat containing
ACRV1	-0.360587	1	-2.76163	2.07414e-07	0.577292	0.407005	3.01109	0.0305157	acrosomal vesicle protein 1
ACSBG2	3.56375	0.00807295	0.30387	0.274006	0.15181	0.960378	3.40759	0.00711317	acyl-CoA synthetase bubblegum family member 2
ACSF2	1.54276	0.268205	2.23857	3.79885e-45	0.31591	0.387033	-0.380796	0.93441	acyl-CoA synthetase family member 2
ACSL1	1.95478	0.243639	3.84832	6.87203e-91	0.47089	0.519086	-1.41932	0.306989	acyl-CoA synthetase long-chain family member 1
ACSL4	-0.355707	1	-0.833966	5.08047e-09	0.063163	1	0.545188	0.534159	acyl-CoA synthetase long-chain family member 4
ACSL5	1.74722	0.227292	2.30392	9.79059e-61	0.101217	1	-0.454273	0.915917	acyl-CoA synthetase long-chain family member 5
ACSL6	1.14896	0.850847	-2.0848	0.00436404	1.08678	0.0483031	4.29378	0.00640796	acyl-CoA synthetase long-chain family member 6
ACSM3	9.82476	0.000242225	10.8014	2.33813e-140	-0.168596	1	-1.24053	0.755907	acyl-CoA synthetase medium-chain family member 3
ACSS1	-0.977937	0.965851	-3.82865	4.12525e-138	0.00646813	1	2.86053	0.00779689	acyl-CoA synthetase short-chain family member 1
ACSS3	3.88523	0.00349331	5.06631	6.98686e-213	0.822995	0.248075	-0.352463	1	acyl-CoA synthetase short-chain family member 3
ACTA1	-0.624624	1	-4.99199	2.48433e-147	1.08878	0.0123486	5.49608	0.000826188	actin, alpha 1, skeletal muscle
ACTA2	-0.833469	1	-2.36367	0	0.90156	0.000615096	2.4405	0.0329534	actin, alpha 2, smooth muscle, aorta
ACTB	-0.434315	1	-0.869737	7.46072e-13	0.519567	0.0333132	0.960536	0.334129	actin, beta
ACTC1	-1.54593	0.755881	-6.12049	4.6512e-16	1.25991	0.00775221	5.75241	0.012726	actin, alpha, cardiac muscle 1
ACTN1	-0.671804	1	-2.47928	0	0.352918	0.307974	2.168	0.0125988	actinin, alpha 1
ACTR2	-0.311433	1	-1.16542	0	-0.00543375	1	0.854035	0.232175	ARP2 actin-related protein 2 homolog (yeast)
ACTR3	-0.450699	1	-1.24364	0	-0.243532	0.652966	0.555366	0.683787	ARP3 actin-related protein 3 homolog (yeast)
ACTR8	0.107964	1	0.472425	0.000644203	-0.0403789	1	-0.400554	0.720186	ARP8 actin-related protein 8 homolog (yeast)
ACVR2B	2.18171	0.644242	3.96138	2.80876e-08	0.757696	0.973353	-1.08616	0.711968	activin A receptor, type IIB
ACY1	0.640748	0.986412	1.11612	6.47331e-14	0.117132	1	-0.35415	0.910733	aminoacylase 1
ACYP2	1.17885	0.483166	1.76419	2.27872e-18	-0.169948	0.971148	-0.750905	0.546396	acylphosphatase 2, muscle type
ADA	-1.18559	0.676343	-3.32805	7.25444e-123	0.395101	0.358218	2.54499	0.00172983	adenosine deaminase
ADAL	0.359244	1	0.588283	0.000896991	0.238878	0.729283	0.0162077	1	adenosine deaminase-like
ADAM11	-0.581387	1	-3.27909	0.00489685	0.170818	1	2.79285	0.494206	ADAM metallopeptidase domain 11
ADAM17	0.353241	1	0.971263	1.22222e-13	-0.0304072	1	-0.647085	0.553619	ADAM metallopeptidase domain 17
ADAM19	-1.15385	0.658536	-1.98578	3.67434e-10	0.352321	0.684007	1.16533	0.47171	ADAM metallopeptidase domain 19
ADAM22	-1.03831	0.875091	-2.01789	0.000124141	0.117591	1	1.05062	0.773988	ADAM metallopeptidase domain 22
ADAM23	-0.214495	1	-0.486396	0.00333374	-0.102146	1	0.171643	1	ADAM metallopeptidase domain 23
ADAM33	-0.672093	0.907579	-2.27277	7.16527e-27	-0.172547	0.937029	1.43059	0.0513201	ADAM metallopeptidase domain 33
ADAM8	-1.35372	0.471055	-3.78248	4.25455e-14	0.0360964	1	2.47021	0.117766	ADAM metallopeptidase domain 8
ADAM9	0.482228	0.992796	1.28326	8.32115e-15	-0.0505335	1	-0.849033	0.266431	ADAM metallopeptidase domain 9
ADAMTS1	-0.591463	1	-1.51998	3.33313e-10	0.281699	0.798578	1.20707	0.227275	ADAM metallopeptidase with thrombospondin type 1 motif, 1
ADAMTS10	-0.414787	1	-1.81751	3.63113e-13	0.239286	0.815874	1.63822	0.0846925	ADAM metallopeptidase with thrombospondin type 1 motif, 10
ADAMTS13	1.01352	0.533499	2.20469	3.07537e-46	-0.027448	1	-1.22062	0.153295	ADAM metallopeptidase with thrombospondin type 1 motif, 13
ADAMTS14	0.368898	1	0.732822	0.014806	0.731187	0.151703	0.372684	0.880333	ADAM metallopeptidase with thrombospondin type 1 motif, 14
ADAMTS15	0.187157	1	1.25043	6.33111e-05	1.08751	0.0507073	0.0326007	1	ADAM metallopeptidase with thrombospondin type 1 motif, 15
ADAMTS17	0.815474	0.961173	-1.11867	0.0240431	0.567459	0.432253	2.4984	0.0272112	ADAM metallopeptidase with thrombospondin type 1 motif, 17
ADAMTS19	-0.916459	1	-6.12166	3.27985e-49	0.925175	0.00402141	6.11542	0.00154439	ADAM metallopeptidase with thrombospondin type 1 motif, 19
ADAMTS2	-0.621448	0.961173	-1.18702	7.6249e-13	0.294439	0.580842	0.870749	0.287911	ADAM metallopeptidase with thrombospondin type 1 motif, 2
ADAMTS20	-0.277379	1	-1.44738	0.0226532	0.320351	0.986065	1.45685	0.56533	ADAM metallopeptidase with thrombospondin type 1 motif, 20
ADAMTS3	0.931878	0.915361	2.19515	1.5288e-14	0.642181	0.471399	-0.61398	0.781373	ADAM metallopeptidase with thrombospondin type 1 motif, 3
ADAMTS4	0.401687	1	-0.628847	0.044401	-0.919222	0.0142835	0.114355	1	ADAM metallopeptidase with thrombospondin type 1 motif, 4
ADAMTS5	-0.366326	1	-3.04354	0.000570222	0.801075	0.306744	3.44155	0.0232423	ADAM metallopeptidase with thrombospondin type 1 motif, 5
ADAMTS6	-0.786748	1	-1.44464	0.00153403	0.328406	0.838343	1.00253	0.773625	ADAM metallopeptidase with thrombospondin type 1 motif, 6
ADAMTS7	-0.272457	1	-1.18861	1.03272e-10	-0.537573	0.188143	0.38526	0.828909	ADAM metallopeptidase with thrombospondin type 1 motif, 7
ADAMTS8	-0.789084	1	-3.88256	1.44265e-35	1.20037	0.00218042	4.27922	0.0021087	ADAM metallopeptidase with thrombospondin type 1 motif, 8
ADAMTS9	-0.322307	1	-0.648384	0.000410075	0.136363	1	0.468423	0.751369	ADAM metallopeptidase with thrombospondin type 1 motif, 9
ADAMTSL1	-0.251345	1	-2.31272	1.18893e-06	0.0900152	1	2.15523	0.196423	ADAMTS-like 1
ADAMTSL3	0.0105394	1	0.984735	9.63773e-05	0.620088	0.475301	-0.361054	0.868086	ADAMTS-like 3
ADAP2	1.01379	0.623238	1.07398	3.60706e-06	-0.0180445	1	-0.0793945	1	ArfGAP with dual PH domains 2
ADAR	0.378993	1	-0.377707	0.00486284	0.312554	0.508687	1.07187	0.216492	adenosine deaminase, RNA-specific
ADCK1	0.480684	1	0.584377	0.00156165	0.104149	1	0.000912468	1	aarF domain containing kinase 1
ADCK2	1.04186	0.531656	1.4759	4.18629e-12	-0.217816	0.938408	-0.653376	0.56533	aarF domain containing kinase 2
ADCK3	1.39966	0.380313	1.08046	2.03647e-09	0.126149	0.937708	0.445933	0.892659	aarF domain containing kinase 3
ADCY2	-1.46909	0.738286	-3.57056	8.98614e-09	0.949839	0.0217396	3.02906	0.184914	adenylate cyclase 2 (brain)
ADCYAP1	-0.486387	1	-3.22313	0.00353879	0.0666475	1	2.77011	0.360159	adenylate cyclase activating polypeptide 1 (pituitary)
ADD1	-0.542346	1	-1.05706	0	0.144566	0.880219	0.665363	0.619723	adducin 1 (alpha)
ADD2	0.0318986	1	-0.0642469	1	1.41497	0.00607538	1.49865	0.141003	adducin 2 (beta)
ADD3	-0.694755	0.995093	-1.5197	0	-0.00677469	1	0.82282	0.511801	adducin 3 (gamma)
ADHFE1	2.86642	0.016822	3.96874	5.17339e-156	-0.109635	1	-1.21022	0.448672	alcohol dehydrogenase, iron containing, 1
ADI1	0.793904	0.946978	1.40526	1.20563e-22	-0.403493	0.509088	-1.01211	0.352317	acireductone dioxygenase 1
ADIPOQ	-0.723715	1	-4.82342	3.69124e-86	0.132164	1	4.24435	0.00303238	adiponectin, C1Q and collagen domain containing
ADIPOR1	-0.144797	1	-0.350061	0.0308544	0.182537	0.761429	0.389528	0.740293	adiponectin receptor 1
ADIPOR2	-0.262614	1	-1.05902	2.57163e-15	-0.381602	0.299261	0.420615	0.822394	adiponectin receptor 2
ADK	3.6173	0.00739141	3.51509	5.28711e-108	-0.785426	0.00413436	-0.685337	0.852342	adenosine kinase
ADNP2	-0.189907	1	-0.378826	0.00524159	-0.0802417	1	0.111797	1	ADNP homeobox 2
ADORA2A	-0.782785	0.658348	-1.54909	7.37714e-13	-0.742878	0.0265402	0.0256657	1	adenosine A2a receptor
ADPRH	-0.497971	1	-0.931585	2.9643e-12	0.542991	0.0861759	0.982328	0.312196	ADP-ribosylarginine hydrolase
ADPRM	0.355781	1	1.2771	2.33615e-19	-0.258112	0.633664	-1.17806	0.0354021	ADP-ribose/CDP-alcohol diphosphatase, manganese-dependent
ADRA1B	4.79366	0.00179781	5.02153	4.06293e-87	-0.0545964	1	-0.281262	1	adrenoceptor alpha 1B
ADRA1D	1.49581	0.471055	2.28798	1.15514e-12	-0.130651	1	-0.921216	0.578238	adrenoceptor alpha 1D
ADRA2A	-0.36637	1	-1.41636	0.000166777	-0.339585	0.987627	0.720697	0.682712	adrenoceptor alpha 2A
ADRA2B	0.632731	1	1.76564	6.03593e-05	-0.0474166	1	-1.18543	0.276031	adrenoceptor alpha 2B
ADRA2C	0.291385	1	0.481842	0.507142	1.48421	0.0360324	1.29238	0.285807	adrenoceptor alpha 2C
ADRB1	2.75843	0.0351	5.01483	3.47444e-29	1.57589	0.165048	-0.707267	0.786302	adrenoceptor beta 1
ADRB2	0.840542	0.668565	1.30189	6.38953e-17	0.198262	0.879302	-0.261141	0.939005	adrenoceptor beta 2, surface
ADRBK1	0.121343	1	-0.387476	0.0136314	-0.172131	0.838059	0.342232	0.777542	adrenergic, beta, receptor kinase 1
ADSL	4.03797	0.00403456	6.25162	0	-0.00739812	1	-2.22287	0.136032	adenylosuccinate lyase
ADSSL1	-0.400286	1	-0.824733	1.25192e-08	0.292393	0.551626	0.720312	0.318938	adenylosuccinate synthase like 1
AEBP1	-0.450095	1	-1.85767	1.81866e-13	0.622144	0.0826581	2.02177	0.0738698	AE binding protein 1
AEBP2	-0.115377	1	-0.42218	0.00555938	-0.158281	0.85346	0.152542	1	AE binding protein 2
AFAP1L1	0.206146	1	0.482371	0.0473025	0.394783	0.657789	0.129817	1	actin filament associated protein 1-like 1
AFAP1L2	-0.700084	0.961555	-1.46638	5.236e-22	0.617597	0.0360118	1.38579	0.0453749	actin filament associated protein 1-like 2
AFF1	0.826745	0.635631	1.65862	1.30845e-30	0.209342	0.818707	-0.623228	0.591644	AF4/FMR2 family, member 1
AFF4	-0.288005	1	-0.697473	2.93535e-06	0.0916323	1	0.506788	0.592917	AF4/FMR2 family, member 4
AFG3L2	0.390742	1	0.349704	0.00910499	-0.174863	0.795387	-0.132037	1	AFG3-like AAA ATPase 2
AFMID	2.37895	0.0302545	3.32635	9.68466e-109	0.182558	0.936986	-0.761888	0.686171	arylformamidase
AGAP1	-0.404418	1	-0.445473	0.00337846	0.101913	1	0.147594	1	ArfGAP with GTPase domain, ankyrin repeat and PH domain 1
AGAP3	2.25762	0.00877737	3.24454	1.45545e-128	0.435925	0.437457	-0.548003	0.795678	ArfGAP with GTPase domain, ankyrin repeat and PH domain 3
AGFG1	0.792419	0.856509	1.55113	2.00986e-31	-0.0302355	1	-0.788521	0.47752	ArfGAP with FG repeats 1
AGMAT	7.31893	9.40704e-05	9.02625	1.15816e-254	-0.590409	0.869632	-2.32728	0.234575	agmatine ureohydrolase (agmatinase)
AGMO	3.29715	0.0122406	4.29331	8.495e-208	-0.285344	0.829316	-1.27883	0.463293	alkylglycerol monooxygenase
AGO1	-0.221036	1	-0.865366	0.00278307	0.20302	0.88416	0.845926	0.401047	argonaute RISC catalytic component 1
AGO4	-0.244875	1	-0.697562	1.96657e-06	-0.0480628	1	0.408044	0.757344	argonaute RISC catalytic component 4
AGPAT3	2.1073	0.0416217	3.45817	5.63234e-156	0.0692268	1	-1.28281	0.277192	1-acylglycerol-3-phosphate O-acyltransferase 3
AGPAT4	-0.89061	0.81165	-1.57989	4.15112e-10	0.143243	1	0.837419	0.573229	1-acylglycerol-3-phosphate O-acyltransferase 4
AGPAT5	-0.447283	1	-0.723993	0.00201596	-0.0754613	1	0.198982	1	1-acylglycerol-3-phosphate O-acyltransferase 5
AGPAT6	0.332064	1	1.13123	1.72623e-18	-0.0305082	1	-0.826809	0.340085	1-acylglycerol-3-phosphate O-acyltransferase 6
AGPAT9	0.700523	0.873657	1.32441	1.29582e-20	-0.212169	0.806379	-0.834537	0.399805	1-acylglycerol-3-phosphate O-acyltransferase 9
AGPS	-0.448785	1	-1.33184	0	-0.0016891	1	0.889149	0.325728	alkylglycerone phosphate synthase
AGR2	-0.948344	1	-8.11108	5.73503e-110	1.00537	0.00667168	8.20575	0.000142908	anterior gradient 2
AGRN	0.565267	1	1.17973	6.5342e-14	0.108361	1	-0.506433	0.731946	agrin
AGT	10.4932	8.74377e-06	11.2735	0	0.255602	1	-0.567581	1	angiotensinogen (serpin peptidase inhibitor, clade A, member 8)
AGTPBP1	-0.969792	0.886747	-4.15143	9.39694e-11	0.112822	1	3.24956	0.0669816	ATP/GTP binding protein 1
AGTR1	0.625568	1	1.99243	1.30729e-07	0.0672788	1	-1.30549	0.330316	angiotensin II receptor, type 1
AGTR2	-0.62339	1	-2.54196	5.94481e-08	0.324291	0.86795	2.23395	0.148184	angiotensin II receptor, type 2
AGTRAP	0.0624411	1	0.319202	0.0548601	-0.925369	7.26241e-05	-1.17868	0.0358175	angiotensin II receptor-associated protein
AGXT	7.95143	5.07503e-05	8.11399	1.54455e-243	-0.568065	0.929376	-0.722344	0.929639	alanine-glyoxylate aminotransferase
AGXT2	4.16928	0.00269886	5.36207	7.60645e-160	0.0571368	1	-1.13766	0.599398	alanine--glyoxylate aminotransferase 2
AHCY	2.48415	0.0639264	3.89396	7.78612e-224	-0.412493	0.343797	-1.82191	0.146677	adenosylhomocysteinase
AHCYL1	0.86514	0.579321	1.7814	2.44187e-39	-0.0672895	1	-0.979667	0.253722	adenosylhomocysteinase-like 1
AHCYL2	-0.337128	1	-1.02975	3.116e-09	0.0496203	1	0.753088	0.355315	adenosylhomocysteinase-like 2
AHI1	-0.38206	1	-0.541244	0.0370108	0.303447	0.664983	0.464741	0.796157	Abelson helper integration site 1
AHNAK2	-0.74417	1	-4.82726	3.06182e-69	0.301896	0.566415	4.39827	0.00232944	AHNAK nucleoprotein 2
AHR	0.455965	1	1.0435	4.6206e-13	-0.0705477	1	-0.65647	0.549583	aryl hydrocarbon receptor
AHRR	-0.940462	1	-7.64677	2.01065e-54	0.510876	0.188143	7.13258	0.0024149	aryl-hydrocarbon receptor repressor
AHSG	11.2222	5.79554e-06	11.7929	3.96957e-278	-0.545103	0.564424	-1.12131	0.802784	alpha-2-HS-glycoprotein
AICDA	-2.45359	0.140022	-7.4165	9.61368e-22	-0.387729	0.973353	4.53191	0.0465958	activation-induced cytidine deaminase
AIF1L	2.68715	0.0395792	3.95668	1.35906e-204	-0.0901801	1	-1.3622	0.371109	allograft inflammatory factor 1-like
AIFM1	0.387696	1	0.735415	1.54883e-09	-0.0154007	1	-0.359696	0.881148	apoptosis-inducing factor, mitochondrion-associated, 1
AIFM2	0.835587	0.950532	3.54462	1.01742e-54	0.514774	0.630931	-2.19279	0.00306246	apoptosis-inducing factor, mitochondrion-associated, 2
AIFM3	-1.05691	0.920951	-5.33672	8.31377e-25	-1.64968	0.00107237	2.59265	0.216334	apoptosis-inducing factor, mitochondrion-associated, 3
AIM1	-0.769323	1	-9.07273	9.32836e-115	-0.623853	0.0320556	7.62941	0.00320075	absent in melanoma 1
AIMP2	0.529665	1	0.49866	0.000473861	0.136615	0.932053	0.168466	1	aminoacyl tRNA synthetase complex-interacting multifunctional protein 2
AIP	-0.291374	1	-0.653417	3.39537e-05	-0.0194034	1	0.347276	0.827017	aryl hydrocarbon receptor interacting protein
AIRE	-1.28085	0.651203	-1.67781	0.044864	0.0941891	1	0.482299	1	autoimmune regulator
AK1	-0.34546	1	-1.75747	2.70475e-10	0.403082	0.449473	1.8268	0.0381723	adenylate kinase 1
AK2	0.721913	0.804878	0.895085	3.9046e-10	-0.123996	0.971148	-0.296176	0.93441	adenylate kinase 2
AK3	2.08686	0.0820621	2.71973	3.17933e-79	0.143949	0.981921	-0.487137	0.891808	adenylate kinase 3
AK4	4.54023	0.00124701	4.96116	8.42254e-135	-0.138932	1	-0.565719	0.929639	adenylate kinase 4
AKAP1	0.397518	1	0.735698	1.74729e-08	-0.00537078	1	-0.342742	0.893215	A kinase (PRKA) anchor protein 1
AKAP12	-0.583595	1	-1.99699	5.8945e-31	0.39147	0.349897	1.81939	0.0737725	A kinase (PRKA) anchor protein 12
AKAP13	-0.593722	0.950755	-1.78914	1.69204e-15	-0.141754	0.999291	1.05917	0.123191	A kinase (PRKA) anchor protein 13
AKAP17A	-0.0918141	1	-0.473462	0.00086886	-0.0800481	1	0.302788	0.841693	A kinase (PRKA) anchor protein 17A
AKAP6	-1.17086	0.890893	-2.39695	0.00063379	1.44442	0.00324262	2.64589	0.235246	A kinase (PRKA) anchor protein 6
AKIP1	-0.424096	1	-1.25368	0.0089192	0.647665	0.223974	1.47854	0.257648	A kinase (PRKA) interacting protein 1
AKR1D1	1.05925	0.717785	3.26746	1.80879e-26	-0.429389	0.634329	-2.63673	0.00589076	aldo-keto reductase family 1, member D1
AKT3	-0.726706	0.990131	-1.47484	9.84534e-08	0.0902139	1	0.827752	0.645686	v-akt murine thymoma viral oncogene homolog 3
ALAD	0.566572	0.971772	1.09026	1.44432e-13	0.259389	0.732788	-0.257676	0.951946	aminolevulinate dehydratase
ALAS1	0.601066	0.994739	0.607786	0.000621696	0.0402918	1	0.0359889	1	5'-aminolevulinate synthase 1
ALB	10.746	5.79554e-06	11.9371	6.30619e-180	-0.591831	0.47342	-1.78775	0.527889	albumin
ALCAM	-0.864102	0.910828	-1.79206	3.32339e-09	0.867482	0.011012	1.79892	0.115995	activated leukocyte cell adhesion molecule
ALDH18A1	0.587874	0.985639	0.650614	0.00235954	-0.209293	0.683149	-0.269471	0.966787	aldehyde dehydrogenase 18 family, member A1
ALDH1A1	0.351158	1	0.851591	2.04319e-06	0.238295	0.92452	-0.255432	0.992751	aldehyde dehydrogenase 1 family, member A1
ALDH1A2	2.29991	0.0352414	3.06271	5.36773e-22	0.286768	0.873087	-0.482244	0.88762	aldehyde dehydrogenase 1 family, member A2
ALDH1A3	-0.613985	1	-6.48616	4.70344e-89	0.000913855	1	5.86128	0.000566441	aldehyde dehydrogenase 1 family, member A3
ALDH1L2	-0.406109	1	-0.791489	0.0471509	0.87424	0.0436999	1.24869	0.424141	aldehyde dehydrogenase 1 family, member L2
ALDH2	0.532619	1	1.10551	2.07871e-13	-0.258136	0.757699	-0.82587	0.502071	aldehyde dehydrogenase 2 family (mitochondrial)
ALDH3A2	1.58622	0.239707	1.87037	6.39865e-42	-0.189691	0.788536	-0.471825	0.871897	aldehyde dehydrogenase 3 family, member A2
ALDH4A1	2.05409	0.0804397	2.94656	2.60409e-155	0.230572	0.61158	-0.662059	0.752925	aldehyde dehydrogenase 4 family, member A1
ALDH5A1	1.65898	0.200263	1.88164	1.76595e-37	-0.155483	0.932053	-0.378742	0.94095	aldehyde dehydrogenase 5 family, member A1
ALDH6A1	2.6372	0.0315264	3.80878	7.46253e-209	0.0495696	1	-1.12452	0.489209	aldehyde dehydrogenase 6 family, member A1
ALDH7A1	1.96813	0.110507	2.96999	1.19812e-191	0.113639	0.967161	-0.8899	0.575646	aldehyde dehydrogenase 7 family, member A1
ALDH8A1	4.10855	0.00336248	4.35851	5.27725e-146	-0.312338	0.647947	-0.565457	0.929639	aldehyde dehydrogenase 8 family, member A1
ALDH9A1	0.639618	1	0.906419	1.67062e-06	0.201741	0.895309	-0.0619655	1	aldehyde dehydrogenase 9 family, member A1
ALDOB	1.45831	0.678334	4.41397	1.74544e-124	-0.30688	0.932053	-3.25722	0.00265946	aldolase B, fructose-bisphosphate
ALDOC	-0.727079	1	-3.09003	2.45986e-107	0.459689	0.116931	2.82797	0.0103602	aldolase C, fructose-bisphosphate
ALG10	0.331004	1	0.526251	0.00131547	-0.00118612	1	-0.194564	0.983825	ALG10, alpha-1,2-glucosyltransferase
ALG12	1.81807	0.176692	1.35031	2.12332e-17	0.264678	0.532605	0.730563	0.700614	ALG12, alpha-1,6-mannosyltransferase
ALG14	0.55793	0.990985	1.69531	8.62546e-16	0.16322	0.957578	-0.972387	0.211751	ALG14, UDP-N-acetylglucosaminyltransferase subunit
ALG2	0.32683	1	0.713128	1.85144e-05	0.0925604	1	-0.290089	0.874875	ALG2, alpha-1,3/1,6-mannosyltransferase
ALG3	0.509327	0.980613	0.784527	3.80579e-06	-0.0112416	1	-0.282318	0.889932	ALG3, alpha-1,3- mannosyltransferase
ALG5	0.397207	1	0.65676	0.000160006	-0.0910827	1	-0.351178	0.802771	ALG5, dolichyl-phosphate beta-glucosyltransferase
ALG9	0.218167	1	0.964816	1.07988e-12	-0.168877	0.815874	-0.911143	0.207132	ALG9, alpha-1,2-mannosyltransferase
ALK	-0.890854	0.960997	-3.23589	1.06704e-06	0.859351	0.253199	3.18026	0.052634	anaplastic lymphoma receptor tyrosine kinase
ALKBH1	0.144631	1	-0.490914	0.00729365	-0.254675	0.612705	0.380501	0.76637	alkB, alkylation repair homolog 1 (E. coli)
ALKBH3	-0.125344	1	-1.15643	9.41649e-07	-0.265392	0.71752	0.781797	0.431504	alkB, alkylation repair homolog 3 (E. coli)
ALKBH4	-0.390269	1	-0.968549	9.68817e-08	-0.13972	0.954749	0.446867	0.736765	alkB, alkylation repair homolog 4 (E. coli)
ALKBH5	0.233857	1	0.338102	0.0296636	0.0405182	1	-0.0583611	1	AlkB family member 5, RNA demethylase
ALKBH8	0.182522	1	-0.554555	0.0138874	-0.728394	0.0324093	0.0141935	1	alkB, alkylation repair homolog 8 (E. coli)
ALMS1	0.655989	0.871393	1.13168	1.0043e-14	0.190026	0.81644	-0.285269	0.929639	Alstrom syndrome 1
ALOX5	-0.349419	1	-0.726295	6.05911e-05	0.192334	0.788561	0.569277	0.633902	arachidonate 5-lipoxygenase
ALOX5AP	0.155938	1	-0.402637	0.0204672	-0.0561755	1	0.501799	0.61758	arachidonate 5-lipoxygenase-activating protein
ALPK1	0.157761	1	-0.821364	0.0164258	-0.829652	0.138853	0.153462	1	alpha-kinase 1
ALPK2	-0.21698	1	0.87328	7.46553e-05	0.902627	0.0105698	-0.174098	1	alpha-kinase 2
ALPK3	-0.879045	0.920951	-1.11995	0.0170189	-0.778007	0.463627	-0.520678	0.901428	alpha-kinase 3
ALS2CL	0.143856	1	0.939468	4.09649e-06	0.0821557	1	-0.711455	0.384269	ALS2 C-terminal like
ALX4	0.374201	1	-4.51602	0.0192211	-2.35242	0.157353	2.41873	0.929639	ALX homeobox 4
AMACR	2.8491	0.0193516	2.74029	1.07348e-87	0.0739266	1	0.186147	1	alpha-methylacyl-CoA racemase
AMBP	10.5551	5.79554e-06	11.204	0	-0.850178	0.259471	-1.5084	0.627949	alpha-1-microglobulin/bikunin precursor
AMDHD1	6.04589	0.000411906	7.63765	2.32789e-277	0.668308	0.528148	-0.918582	0.81814	amidohydrolase domain containing 1
AMFR	0.228931	1	0.49962	9.67471e-05	-0.218885	0.699854	-0.485054	0.743471	autocrine motility factor receptor, E3 ubiquitin protein ligase
AMICA1	-0.948239	0.856509	-2.59061	5.14949e-51	0.253626	0.638683	1.90017	0.0511517	adhesion molecule, interacts with CXADR antigen 1
AMIGO1	1.32616	0.559113	3.13191	2.4715e-10	0.956942	0.469201	-0.860273	0.622649	adhesion molecule with Ig-like domain 1
AMMECR1	-0.26928	1	-0.750602	0.00163167	-0.121842	1	0.359186	0.874244	Alport syndrome, mental retardation, midface hypoplasia and elliptocytosis chromosomal region gene 1
AMOT	-0.264163	1	-1.096	2.47725e-12	0.146541	0.880219	0.988143	0.161875	angiomotin
AMOTL1	-0.696434	1	-1.60066	0.00184662	0.543748	0.64909	1.45461	0.354915	angiomotin like 1
AMPD2	-0.3258	1	-1.04598	2.44357e-06	-0.151709	0.943962	0.576803	0.682164	adenosine monophosphate deaminase 2
AMPD3	-0.659983	1	-3.7262	5.90401e-18	-0.550262	0.572355	2.50815	0.057851	adenosine monophosphate deaminase 3
AMT	1.35814	0.256392	2.22449	4.66034e-47	0.507645	0.0822758	-0.355779	0.92953	aminomethyltransferase
ANAPC1	-0.131684	1	-0.637279	1.24111e-05	-0.0620395	1	0.450023	0.620498	anaphase promoting complex subunit 1
ANAPC15	0.259105	1	0.479771	0.0146272	0.185761	0.875279	-0.0324556	1	anaphase promoting complex subunit 15
ANAPC2	0.600272	0.920951	0.942409	2.97657e-06	0.289355	0.668128	-0.0475802	1	anaphase promoting complex subunit 2
ANAPC4	-0.255582	1	-0.418342	0.00609504	-0.0839648	1	0.0803248	1	anaphase promoting complex subunit 4
ANAPC5	1.18616	0.377218	0.983876	2.92058e-10	-0.0595181	1	0.143382	1	anaphase promoting complex subunit 5
ANGEL1	0.421282	1	0.527495	0.00012973	0.111797	0.993098	0.00967467	1	angel homolog 1 (Drosophila)
ANGEL2	-0.129642	1	-0.384615	0.0138845	0.0450708	1	0.303553	0.846323	angel homolog 2 (Drosophila)
ANGPT1	-0.741381	0.900987	-1.86542	1.88403e-08	-0.18305	0.986579	0.958632	0.496246	angiopoietin 1
ANGPT2	-1.25379	0.82825	-4.23946	3.79317e-85	0.271747	0.774177	3.28432	0.0118424	angiopoietin 2
ANGPTL1	-0.397996	1	-6.38727	4.5427e-08	0.283067	0.947498	6.07217	0.0372533	angiopoietin-like 1
ANGPTL2	-0.900708	0.946007	-3.26539	4.34759e-88	-0.22607	0.738196	2.13734	0.0202189	angiopoietin-like 2
ANGPTL3	12.1563	5.79554e-06	11.2389	4.46545e-222	0.718247	1	1.55905	0.624202	angiopoietin-like 3
ANGPTL4	5.96728	0.000364401	0.82622	0.0543292	0.211271	0.986065	5.34382	0.00145774	angiopoietin-like 4
ANGPTL5	-0.663289	1	-2.12399	1.7873e-08	0.523184	0.465915	1.99469	0.259625	angiopoietin-like 5
ANGPTL7	0.0800558	1	-2.80513	0.00720198	-0.361748	1	2.49584	0.311677	angiopoietin-like 7
ANK1	1.83395	0.0911634	4.04459	1.35856e-27	1.27949	0.0449324	-0.944472	0.426251	ankyrin 1, erythrocytic
ANK3	0.260254	1	1.01909	1.17e-09	-0.0112024	1	-0.766537	0.271248	ankyrin 3, node of Ranvier (ankyrin G)
ANKDD1A	-0.539667	1	-1.96761	7.62009e-08	0.253515	0.83116	1.68268	0.126457	ankyrin repeat and death domain containing 1A
ANKDD1B	-0.375945	1	-2.60318	0.0354009	-0.131265	1	2.03623	0.730574	ankyrin repeat and death domain containing 1B
ANKH	2.36035	0.0617138	1.97294	3.13839e-45	0.0312184	1	0.418601	0.951674	ANKH inorganic pyrophosphate transport regulator
ANKIB1	-0.525881	0.969393	-0.686427	0.000101346	0.382337	0.240451	0.548441	0.585503	ankyrin repeat and IBR domain containing 1
ANKLE1	-0.762135	0.961173	-1.53399	0.0228295	0.552473	0.660254	1.32577	0.50324	ankyrin repeat and LEM domain containing 1
ANKLE2	0.20822	1	0.745905	1.17557e-07	0.147499	0.879138	-0.389356	0.824702	ankyrin repeat and LEM domain containing 2
ANKMY1	-0.156636	1	1.7563	0.0141672	1.17647	0.402097	-0.73893	0.839793	ankyrin repeat and MYND domain containing 1
ANKMY2	-0.189611	1	-0.427115	0.00189716	-0.165247	0.847795	0.0777743	1	ankyrin repeat and MYND domain containing 2
ANKRA2	-0.27107	1	-0.357571	0.0245402	0.0811625	1	0.167528	1	ankyrin repeat, family A (RFXANK-like), 2
ANKRD10	-0.65802	0.961555	-1.82847	5.93211e-31	0.10681	1	1.28729	0.102034	ankyrin repeat domain 10
ANKRD11	-0.273365	1	-0.656674	9.36708e-05	0.223778	0.823907	0.611127	0.488437	ankyrin repeat domain 11
ANKRD12	-0.155979	1	-0.341778	0.0184308	-0.0204796	1	0.166175	1	ankyrin repeat domain 12
ANKRD13C	-0.368716	1	-0.512524	0.000104625	0.0186935	1	0.166793	1	ankyrin repeat domain 13C
ANKRD22	-0.0130938	1	-6.06878	8.70281e-44	-0.0700905	1	5.97122	0.000310631	ankyrin repeat domain 22
ANKRD29	-0.924166	0.977578	-2.84216	9.24923e-10	-0.453666	0.632427	1.46647	0.485909	ankyrin repeat domain 29
ANKRD33B	-0.0935749	1	-6.2014	1.26545e-06	-0.636686	0.643874	5.26266	0.0368641	ankyrin repeat domain 33B
ANKRD34B	-1.18519	0.478991	-2.90224	3.44408e-16	-0.235431	0.957578	1.46504	0.227518	ankyrin repeat domain 34B
ANKRD44	-0.409068	1	-0.702694	3.10409e-05	-0.212579	0.791234	0.0852961	1	ankyrin repeat domain 44
ANKRD50	-0.785577	0.993351	-2.15669	4.56955e-40	0.454171	0.307722	1.831	0.0372233	ankyrin repeat domain 50
ANKRD52	-0.30737	1	-1.03719	0.000380632	-0.12702	1	0.607375	0.62935	ankyrin repeat domain 52
ANKRD6	-0.703318	1	-1.7603	1.31115e-06	0.791293	0.119717	1.85776	0.136077	ankyrin repeat domain 6
ANKRD66	-0.850596	0.961572	-3.27261	6.22429e-13	-0.0396039	1	2.3486	0.112362	ankyrin repeat domain 66
ANKRD9	4.22252	0.00338389	3.55087	1.25868e-42	0.138204	1	0.813121	0.79591	ankyrin repeat domain 9
ANKS1A	-0.371536	1	-0.689186	0.0147691	-0.227831	0.893987	0.101109	1	ankyrin repeat and sterile alpha motif domain containing 1A
ANKS4B	-0.923158	1	-5.06274	4.0999e-116	-0.530809	0.240451	3.63372	0.0114769	ankyrin repeat and sterile alpha motif domain containing 4B
ANLN	-0.289342	1	-0.412541	0.0137922	0.110279	0.996583	0.235187	0.929639	anillin, actin binding protein
ANO1	3.44962	0.00784112	4.30429	8.26982e-119	0.39185	0.607568	-0.469618	0.956679	anoctamin 1, calcium activated chloride channel
ANO10	-0.567917	0.984389	-1.75987	7.33187e-26	-0.572294	0.0787213	0.634046	0.535446	anoctamin 10
ANO3	-0.117049	1	0.704533	0.00184836	0.00668418	1	-0.808354	0.311455	anoctamin 3
ANO4	-1.50245	0.762557	-3.29686	6.41709e-11	0.737971	0.207799	2.5445	0.200257	anoctamin 4
ANO5	-0.723346	0.959778	-1.9816	1.58287e-22	0.111273	1	1.36337	0.153577	anoctamin 5
ANO9	-0.793103	1	-4.27392	2.46894e-119	-0.275361	0.502761	3.21994	0.00947455	anoctamin 9
ANP32A	0.133215	1	1.01451	7.86296e-14	-0.0435369	1	-0.922639	0.131696	acidic (leucine-rich) nuclear phosphoprotein 32 family, member A
ANP32E	0.191551	1	0.609178	1.47069e-06	-0.0230691	1	-0.438525	0.810753	acidic (leucine-rich) nuclear phosphoprotein 32 family, member E
ANPEP	-0.854571	1	-4.21997	0	-0.128556	0.999291	3.24501	0.00709662	alanyl (membrane) aminopeptidase
ANTXRL	-0.702857	0.995093	-0.827778	0.0049382	-0.041796	1	0.0905563	1	anthrax toxin receptor-like
ANXA11	-0.217748	1	-1.0943	0	-0.483275	0.0752619	0.400395	0.860079	annexin A11
ANXA13	-0.699288	1	-4.33077	6.39402e-176	-0.645813	0.166373	3.00605	0.0114335	annexin A13
ANXA2	-0.881934	1	-5.6168	2.95687e-143	0.1181	0.999291	4.86295	0.000826188	annexin A2
ANXA4	-0.544254	1	-1.37078	0	0.0411208	1	0.877266	0.453346	annexin A4
ANXA5	1.80726	0.171848	2.51785	4.72292e-52	0.0741235	1	-0.63937	0.76698	annexin A5
ANXA6	0.328448	1	0.625598	2.30482e-05	0.521817	0.150664	0.225529	1	annexin A6
ANXA7	-0.39709	1	-1.69364	0	-0.357296	0.442758	0.949092	0.339843	annexin A7
AOAH	1.133	0.604269	1.15351	4.82988e-08	-0.0893761	1	-0.111176	1	acyloxyacyl hydrolase (neutrophil)
AOX1	-0.685115	1	-1.31918	1.30378e-15	0.0564316	1	0.703084	0.644682	aldehyde oxidase 1
AP1B1	0.498491	1	0.868955	6.57654e-07	0.245615	0.555521	-0.122804	1	adaptor-related protein complex 1, beta 1 subunit
AP1S2	1.45608	0.329119	1.53386	2.92146e-31	-0.0050582	1	-0.0844853	1	adaptor-related protein complex 1, sigma 2 subunit
AP1S3	0.490853	1	1.77844	1.07255e-19	0.238302	0.873061	-1.04797	0.12245	adaptor-related protein complex 1, sigma 3 subunit
AP3B1	-0.355427	1	-0.745934	2.07723e-07	-0.00755748	1	0.38478	0.825158	adaptor-related protein complex 3, beta 1 subunit
AP3M1	0.24717	1	0.406369	0.00189328	0.27488	0.465773	0.118003	1	adaptor-related protein complex 3, mu 1 subunit
AP3M2	0.380422	1	1.10528	1.78162e-17	0.008416	1	-0.713949	0.32488	adaptor-related protein complex 3, mu 2 subunit
AP3S1	0.966528	0.620024	1.88274	3.94372e-39	-0.145009	0.958464	-1.06243	0.181581	adaptor-related protein complex 3, sigma 1 subunit
AP4B1	0.140905	1	-0.442709	0.0380068	-0.209732	0.766949	0.382128	0.762269	adaptor-related protein complex 4, beta 1 subunit
AP4S1	0.240192	1	0.860609	0.000276348	0.0546925	1	-0.57198	0.641388	adaptor-related protein complex 4, sigma 1 subunit
APAF1	-0.0984611	1	-1.68493	4.07086e-30	-0.348734	0.291239	1.243	0.0991657	apoptotic peptidase activating factor 1
APBA2	-0.548323	1	-1.98252	8.37477e-06	0.270869	0.947529	1.72745	0.198819	amyloid beta (A4) precursor protein-binding, family A, member 2
APBA3	0.363436	1	0.584494	0.00020572	0.24677	0.620502	0.0237436	1	amyloid beta (A4) precursor protein-binding, family A, member 3
APBB2	0.272861	1	0.457028	0.00612542	0.230111	0.668128	0.0503593	1	amyloid beta (A4) precursor protein-binding, family B, member 2
APC	-0.1016	1	0.500757	0.00143673	0.0360967	1	-0.562784	0.61565	adenomatous polyposis coli
APC2	-0.518558	1	-4.51612	0.0212717	1.07652	0.407005	4.84796	0.0879436	adenomatosis polyposis coli 2
APCDD1	-0.351931	1	-0.735354	0.00733533	0.49278	0.352419	0.882108	0.507074	adenomatosis polyposis coli down-regulated 1
APCDD1L	-0.908789	0.990131	-3.9726	5.56323e-11	0.520361	0.612705	3.60996	0.0284609	adenomatosis polyposis coli down-regulated 1-like
APEH	1.2073	0.261391	1.59098	5.35326e-28	-0.214615	0.712573	-0.595353	0.683787	acylaminoacyl-peptide hydrolase
APH1A	0.269548	1	1.21252	1.1473e-15	-0.365819	0.2432	-1.30753	0.0347345	APH1A gamma secretase subunit
API5	-0.14334	1	-0.330822	0.0109937	-0.0942546	1	0.0974083	1	apoptosis inhibitor 5
APIP	0.163208	1	0.381058	0.00543072	-0.0701502	1	-0.284495	0.891143	APAF1 interacting protein
APITD1	-0.399611	1	-1.85018	4.58611e-10	0.204486	0.911388	1.67917	0.0567156	apoptosis-inducing, TAF9-like domain 1
APLN	-0.688689	1	-2.10595	5.36994e-05	-0.0971617	1	1.33269	0.425728	apelin
APLNR	0.723021	0.961173	1.92718	6.67607e-17	-0.0776149	1	-1.27719	0.115995	apelin receptor
APLP2	-0.432325	1	-0.981873	1.36547e-14	-0.154361	0.847795	0.400929	0.874836	amyloid beta (A4) precursor-like protein 2
APMAP	1.09964	0.60493	1.96921	9.1964e-55	0.174517	0.853333	-0.694238	0.631078	adipocyte plasma membrane associated protein
APOA1	4.78859	0.000807421	4.73789	8.5989e-225	-1.21456	8.05194e-05	-1.16239	0.600715	apolipoprotein A-I
APOA4	7.18849	0.000224804	8.05227	4.97903e-98	-0.710542	0.668419	-1.57236	0.535927	apolipoprotein A-IV
APOA5	8.19874	2.14132e-05	8.72703	0	-1.06953	0.0884655	-1.61415	0.525357	apolipoprotein A-V
APOB	3.22431	0.0260912	4.10271	5.95964e-122	-0.32427	0.875279	-1.19886	0.526103	apolipoprotein B
APOBEC2	-1.04377	1	-2.67454	0.025455	0.0749855	1	1.63572	0.784662	apolipoprotein B mRNA editing enzyme, catalytic polypeptide-like 2
APOC3	9.87832	2.14132e-05	10.1251	0	-0.912241	0.401542	-1.18108	0.773365	apolipoprotein C-III
APOD	-1.65759	0.693932	-8.17554	8.87814e-17	1.55238	3.1071e-05	7.87622	0.00247871	apolipoprotein D
APOH	10.7605	5.79554e-06	11.6656	0	-0.461647	0.791173	-1.37187	0.702157	apolipoprotein H (beta-2-glycoprotein I)
APOO	0.326194	1	0.458367	0.00051563	0.0249056	1	-0.103079	1	apolipoprotein O
APOOL	0.234749	1	0.39678	0.00777407	0.0196098	1	-0.137617	1	apolipoprotein O-like
APOPT1	0.26947	1	1.03117	7.94491e-05	0.321811	0.706223	-0.4436	0.812037	apoptogenic 1, mitochondrial
APP	-0.365748	1	-1.04668	1.96574e-14	0.0628448	1	0.749435	0.571732	amyloid beta (A4) precursor protein
APPBP2	0.272033	1	0.712443	2.4665e-07	0.143857	0.887839	-0.293637	0.929639	amyloid beta precursor protein (cytoplasmic tail) binding protein 2
APPL1	-0.270444	1	-1.11461	3.38115e-06	-0.0264081	1	0.820644	0.429532	adaptor protein, phosphotyrosine interaction, PH domain and leucine zipper containing 1
APRT	-0.610851	0.983153	-2.33749	4.01689e-31	0.0187585	1	1.75436	0.0198508	adenine phosphoribosyltransferase
AQP1	-0.869512	1	-2.4241	9.3047e-44	0.0557198	1	1.61657	0.190951	aquaporin 1 (Colton blood group)
AQP10	-0.418289	1	-0.853945	0.456918	-2.37845	0.0188839	-1.86104	0.681349	aquaporin 10
AQP11	0.66269	0.937656	0.48979	0.0278853	-0.00226099	1	0.175969	1	aquaporin 11
AQP3	-0.0293492	1	0.854313	0.000150076	0.478618	0.340331	-0.40614	0.793608	aquaporin 3 (Gill blood group)
AQP4	-0.911847	1	-3.49388	2.10851e-16	0.973687	0.000885075	3.57326	0.0309452	aquaporin 4
AQP8	0.131733	1	-9.48839	9.89602e-206	-0.909836	0.299875	8.72885	0.000162063	aquaporin 8
AQP9	8.19248	7.76859e-05	8.55307	7.83719e-201	-0.749516	0.852047	-1.10615	0.774246	aquaporin 9
AR	2.70119	0.0153241	3.73925	4.08259e-119	0.532421	0.440439	-0.498528	0.891143	androgen receptor
ARAP2	-1.08794	0.997454	-6.40116	8.51449e-178	-0.391637	0.327483	4.91457	0.00107673	ArfGAP with RhoGAP domain, ankyrin repeat and PH domain 2
ARAP3	0.138737	1	0.778128	2.11906e-05	0.462889	0.457338	-0.171444	1	ArfGAP with RhoGAP domain, ankyrin repeat and PH domain 3
ARCN1	-0.267377	1	-0.351789	0.0073687	0.0309629	1	0.120651	1	archain 1
ARF4	0.265597	1	0.489976	0.000352957	0.220218	0.668128	-0.000722962	1	ADP-ribosylation factor 4
ARFGAP2	0.273248	1	0.292841	0.0494549	-0.126749	0.955736	-0.142381	1	ADP-ribosylation factor GTPase activating protein 2
ARFGAP3	0.487408	1	0.492321	0.00377567	0.0546083	1	0.0513017	1	ADP-ribosylation factor GTPase activating protein 3
ARFGEF1	-0.434181	1	-0.904464	5.527e-05	0.0186271	1	0.491932	0.696752	ADP-ribosylation factor guanine nucleotide-exchange factor 1 (brefeldin A-inhibited)
ARFGEF2	1.39956	0.370505	1.80658	1.12612e-50	0.100414	0.999291	-0.306375	0.985367	ADP-ribosylation factor guanine nucleotide-exchange factor 2 (brefeldin A-inhibited)
ARFIP1	-0.55904	1	-0.950636	1.51923e-12	-0.0168426	1	0.383306	0.824499	ADP-ribosylation factor interacting protein 1
ARFIP2	-0.373215	1	-1.21199	4.01976e-13	0.0412498	1	0.884359	0.240583	ADP-ribosylation factor interacting protein 2
ARHGAP10	-0.783618	0.899611	-1.29805	1.50189e-14	0.0812175	1	0.607519	0.602882	Rho GTPase activating protein 10
ARHGAP11A	1.32099	0.318017	1.84847	1.61043e-29	0.219307	0.83116	-0.310938	0.975119	Rho GTPase activating protein 11A
ARHGAP17	-0.41333	1	-1.56408	0	-0.0978746	0.999502	1.06006	0.210223	Rho GTPase activating protein 17
ARHGAP18	-1.05265	0.934436	-4.12115	1.42035e-47	0.0256364	1	3.10924	0.0176941	Rho GTPase activating protein 18
ARHGAP19	-1.09016	0.449753	-2.55519	8.65598e-12	0.0986315	1	1.57311	0.145587	Rho GTPase activating protein 19
ARHGAP20	-0.453505	1	-3.50732	7.06911e-27	0.0487683	1	3.09266	0.00867305	Rho GTPase activating protein 20
ARHGAP21	0.392003	1	0.473641	0.000501891	-0.0913529	1	-0.170877	1	Rho GTPase activating protein 21
ARHGAP24	0.688485	0.935523	1.34931	2.02803e-16	-0.41663	0.276414	-1.0764	0.274098	Rho GTPase activating protein 24
ARHGAP25	-0.202296	1	-1.10194	4.04708e-06	-0.547527	0.211728	0.35225	0.854478	Rho GTPase activating protein 25
ARHGAP26	-0.462766	1	-1.93934	1.09445e-31	-0.306726	0.443297	1.17875	0.153731	Rho GTPase activating protein 26
ARHGAP27	-0.623168	1	-2.7051	0.000641445	0.157227	1	2.19994	0.47171	Rho GTPase activating protein 27
ARHGAP29	0.311235	1	0.478363	0.0350545	0.0746399	1	-0.0932755	1	Rho GTPase activating protein 29
ARHGAP31	0.00479479	1	0.664751	4.03964e-06	0.428353	0.403337	-0.228142	0.941897	Rho GTPase activating protein 31
ARHGAP32	-0.750216	1	-3.40439	3.02675e-56	0.139379	0.95195	2.7913	0.0125607	Rho GTPase activating protein 32
ARHGAP35	0.329167	1	0.67477	0.0274263	0.307067	0.876479	-0.0403303	1	Rho GTPase activating protein 35
ARHGAP40	0.630972	0.961572	1.18402	1.09595e-05	-0.39134	0.716717	-0.943639	0.290626	Rho GTPase activating protein 40
ARHGAP44	-0.459834	1	-1.23961	0.0412961	1.29899	0.045844	2.07302	0.0922484	Rho GTPase activating protein 44
ARHGAP5	-0.307344	1	-0.500171	0.000433455	-0.10004	0.999291	0.0974373	1	Rho GTPase activating protein 5
ARHGAP6	-0.887503	0.906889	-2.34772	5.88899e-24	0.581102	0.143897	2.05724	0.0451868	Rho GTPase activating protein 6
ARHGAP8	-0.624373	1	-3.5472	1.99903e-33	0.0368461	1	2.97119	0.0134209	Rho GTPase activating protein 8
ARHGDIA	-0.144955	1	-0.516059	5.30344e-05	-0.0630236	1	0.312595	0.929639	Rho GDP dissociation inhibitor (GDI) alpha
ARHGDIB	-0.930403	0.697582	-2.17012	5.53465e-24	-0.556072	0.203235	0.691408	0.462704	Rho GDP dissociation inhibitor (GDI) beta
ARHGDIG	-0.51939	1	-3.15266	3.84039e-10	0.341252	0.770969	2.99948	0.0647759	Rho GDP dissociation inhibitor (GDI) gamma
ARHGEF11	0.536419	1	0.433346	0.00588082	0.231302	0.690047	0.33626	0.896494	Rho guanine nucleotide exchange factor (GEF) 11
ARHGEF12	-0.166015	1	-1.13591	1.13491e-13	-0.262517	0.610554	0.714234	0.455498	Rho guanine nucleotide exchange factor (GEF) 12
ARHGEF17	-0.522589	1	-1.88106	5.43924e-13	0.690086	0.165078	2.05589	0.0504566	Rho guanine nucleotide exchange factor (GEF) 17
ARHGEF18	-0.296134	1	-0.418648	0.00235405	-0.0928186	1	0.034915	1	Rho/Rac guanine nucleotide exchange factor (GEF) 18
ARHGEF26	-0.253522	1	-0.794966	5.89077e-10	-0.0417925	1	0.505104	0.713518	Rho guanine nucleotide exchange factor (GEF) 26
ARHGEF3	-0.363898	1	-1.17625	1.35573e-07	-0.0863203	1	0.726543	0.392491	Rho guanine nucleotide exchange factor (GEF) 3
ARHGEF33	-0.691504	0.97566	-1.78287	0.000647053	-0.849222	0.27947	0.239723	1	Rho guanine nucleotide exchange factor (GEF) 33
ARHGEF37	-0.260297	1	-3.49115	2.20168e-41	-1.05902	0.000227726	2.17491	0.0890964	Rho guanine nucleotide exchange factor (GEF) 37
ARHGEF5	-0.804184	1	-7.75109	2.20333e-95	-0.298553	0.584974	6.65293	0.000225734	Rho guanine nucleotide exchange factor (GEF) 5
ARHGEF6	-0.607941	0.953862	-1.43371	3.91472e-14	-0.155529	0.958208	0.674186	0.410006	Rac/Cdc42 guanine nucleotide exchange factor (GEF) 6
ARID2	-0.300209	1	-0.495106	0.00144254	-0.0326333	1	0.16574	1	AT rich interactive domain 2 (ARID, RFX-like)
ARID3B	0.24353	1	0.749883	8.58719e-05	-0.0279149	1	-0.531515	0.575318	AT rich interactive domain 3B (BRIGHT-like)
ARID3C	8.55768	0.000143627	9.03341	5.84255e-171	-0.641297	1	-1.12869	0.770351	AT rich interactive domain 3C (BRIGHT-like)
ARID4A	-0.236097	1	-0.462084	0.00192729	-0.187163	0.773006	0.0417784	1	AT rich interactive domain 4A (RBP1-like)
ARID5B	-0.497372	1	-2.24985	6.60253e-26	-0.253154	0.709165	1.51238	0.0604207	AT rich interactive domain 5B (MRF1-like)
ARIH2	0.419696	1	0.704714	1.14284e-07	-0.0104858	1	-0.294803	0.92646	ariadne RBR E3 ubiquitin protein ligase 2
ARL10	1.44375	0.197251	1.61648	2.89974e-05	0.132496	1	-0.0473066	1	ADP-ribosylation factor-like 10
ARL13B	1.25837	0.379317	2.75873	2.97129e-61	0.270472	0.817557	-1.23589	0.12216	ADP-ribosylation factor-like 13B
ARL14	-0.782062	1	-4.66727	2.91231e-24	-0.200129	0.959266	3.71533	0.0645907	ADP-ribosylation factor-like 14
ARL3	0.677846	0.981245	0.661048	0.0218504	0.316073	0.774037	0.335215	0.963444	ADP-ribosylation factor-like 3
ARL4A	0.386237	1	0.702211	4.93682e-07	-0.266092	0.522843	-0.580508	0.639378	ADP-ribosylation factor-like 4A
ARL4C	-0.300093	1	-1.14697	0.000112581	-0.388091	0.604386	0.457249	0.836141	ADP-ribosylation factor-like 4C
ARL5A	0.0778076	1	0.45041	0.00423875	0.180849	0.826003	-0.189719	0.986016	ADP-ribosylation factor-like 5A
ARL5B	1.61878	0.0775952	2.60449	1.8542e-69	-0.0320338	1	-1.01762	0.279428	ADP-ribosylation factor-like 5B
ARL6IP1	-0.400081	1	-0.641213	2.05571e-07	-0.38714	0.172701	-0.139892	1	ADP-ribosylation factor-like 6 interacting protein 1
ARL6IP5	-0.812225	0.817563	-1.40022	2.23757e-26	0.0334245	1	0.625959	0.499515	ADP-ribosylation factor-like 6 interacting protein 5
ARL8B	0.168727	1	0.699606	3.96904e-08	0.135863	0.911388	-0.391139	0.828909	ADP-ribosylation factor-like 8B
ARL9	-0.00921228	1	-0.415745	0.0381113	0.0291925	1	0.44224	0.687012	ADP-ribosylation factor-like 9
ARMC1	0.399062	1	1.01045	1.99181e-11	0.0820323	1	-0.527048	0.565591	armadillo repeat containing 1
ARMC6	0.0553706	1	0.312918	0.0389653	0.0872869	1	-0.169237	1	armadillo repeat containing 6
ARMC7	0.693193	0.841352	1.54191	1.06257e-30	-0.0789669	1	-0.925408	0.232299	armadillo repeat containing 7
ARNT2	1.23801	0.407941	1.91206	1.03761e-24	0.262669	0.797231	-0.418074	0.857918	aryl-hydrocarbon receptor nuclear translocator 2
ARNTL	-0.0245842	1	-0.624106	0.0039758	0.298652	0.465339	0.910721	0.192511	aryl hydrocarbon receptor nuclear translocator-like
ARPC1B	-0.601096	1	-1.83458	0	-0.355042	0.53786	0.88375	0.36064	actin related protein 2/3 complex, subunit 1B, 41kDa
ARPC2	-0.210179	1	-0.505743	0.000100328	0.0112836	1	0.311534	0.929639	actin related protein 2/3 complex, subunit 2, 34kDa
ARPC3	-0.490554	1	-0.95341	5.6392e-14	-0.0039403	1	0.464035	0.767732	actin related protein 2/3 complex, subunit 3, 21kDa
ARPC4	-0.407185	1	-0.927897	6.21156e-13	-0.127664	0.962192	0.398431	0.839696	actin related protein 2/3 complex, subunit 4, 20kDa
ARPC5	-0.271116	1	-0.663736	7.76375e-07	-0.132955	0.954095	0.264707	0.965998	actin related protein 2/3 complex, subunit 5, 16kDa
ARPC5L	0.14283	1	0.359161	0.0201986	0.0974338	1	-0.113462	1	actin related protein 2/3 complex, subunit 5-like
ARPP19	-0.19482	1	-0.480919	6.21765e-05	0.01929	1	0.310078	0.929639	cAMP-regulated phosphoprotein, 19kDa
ARPP21	-0.742517	1	-3.59652	2.4181e-11	1.01516	0.161666	3.93508	0.0556863	cAMP-regulated phosphoprotein, 21kDa
ARR3	-0.80779	0.990985	-1.60978	0.0187603	0.209954	1	0.978591	0.79408	arrestin 3, retinal (X-arrestin)
ARRDC1	0.569506	0.963926	-1.03975	2.422e-07	-0.482935	0.15004	1.13459	0.0993479	arrestin domain containing 1
ARRDC2	3.15339	0.00404482	2.89569	1.09017e-25	-0.332816	0.749215	-0.0755255	1	arrestin domain containing 2
ARRDC4	0.0429377	1	-1.33122	3.01629e-14	0.294602	0.572355	1.66436	0.00352033	arrestin domain containing 4
ARSA	0.490686	0.995462	0.556791	0.00280194	0.182892	0.883688	0.117584	1	arylsulfatase A
ARSI	-0.162015	1	-2.55906	0.00174158	-0.953724	0.389667	1.44662	0.705847	arylsulfatase family, member I
ARSJ	-0.56384	1	-0.728268	0.000584559	0.527755	0.192309	0.703966	0.574922	arylsulfatase family, member J
ARSK	0.448316	1	1.27841	2.735e-21	-0.140855	0.916348	-0.96686	0.140387	arylsulfatase family, member K
ART4	-0.0432516	1	2.61905	0.0370798	2.01957	0.399133	-0.733095	1	ADP-ribosyltransferase 4 (Dombrock blood group)
ARTN	-0.135679	1	-3.15787	0.00431107	0.797923	0.507263	3.74286	0.151149	artemin
ARV1	0.299438	1	1.3829	2.3666e-22	-0.0634441	1	-1.14641	0.102905	ARV1 homolog (S. cerevisiae)
ARVCF	1.62575	0.092185	2.74523	1.6096e-80	0.124605	1	-0.996163	0.371088	armadillo repeat gene deleted in velocardiofacial syndrome
ASAP1	-0.278745	1	-1.34589	3.82734e-17	-0.312357	0.389262	0.761999	0.420063	ArfGAP with SH3 domain, ankyrin repeat and PH domain 1
ASAP2	-1.06104	0.825296	-3.17063	3.11731e-27	-0.110911	1	2.01583	0.101477	ArfGAP with SH3 domain, ankyrin repeat and PH domain 2
ASAP3	-0.0732341	1	-0.961349	1.85127e-10	-0.275732	0.547194	0.619225	0.499589	ArfGAP with SH3 domain, ankyrin repeat and PH domain 3
ASB12	-0.53491	1	-0.966945	0.00241323	-0.0204507	1	0.428702	0.90198	ankyrin repeat and SOCS box containing 12
ASB13	1.10294	0.479811	1.40584	6.10244e-11	0.239714	0.928119	-0.0617846	1	ankyrin repeat and SOCS box containing 13
ASB14	-0.674195	0.928359	-0.989335	9.19119e-05	0.0775181	1	0.394597	0.919874	ankyrin repeat and SOCS box containing 14
ASB2	-0.961602	0.686603	-2.00576	2.17241e-19	0.111443	1	1.15788	0.269768	ankyrin repeat and SOCS box containing 2
ASB3	0.00752278	1	-0.463618	0.0396419	-0.159142	0.936986	0.310973	0.907047	ankyrin repeat and SOCS box containing 3
ASB5	0.920237	1	1.36032	0.0214522	0.0382978	1	-0.399548	1	ankyrin repeat and SOCS box containing 5
ASB7	0.317252	1	0.729932	0.0372744	0.0188468	1	-0.390584	0.921588	ankyrin repeat and SOCS box containing 7
ASB9	4.02058	0.00325146	4.96227	2.26661e-163	-0.36541	0.732207	-1.31747	0.508073	ankyrin repeat and SOCS box containing 9
ASCL1	-1.07148	0.990998	-2.96105	0.00479584	0.749042	0.737572	2.58049	0.588661	achaete-scute family bHLH transcription factor 1
ASCL4	-0.875651	0.972967	-7.57319	2.85305e-15	-0.745564	0.29508	5.73502	0.0128661	achaete-scute family bHLH transcription factor 4
ASH1L	0.000841752	1	-0.444192	0.00405925	0.0812805	1	0.528975	0.58418	ash1 (absent, small, or homeotic)-like (Drosophila)
ASIC1	-0.784504	1	-4.52586	1.60902e-08	1.15328	0.0604054	4.88165	0.0195816	acid-sensing (proton-gated) ion channel 1
ASIC2	-1.24556	0.812391	-4.0928	3.10776e-06	0.88647	0.320901	3.7026	0.088782	acid-sensing (proton-gated) ion channel 2
ASIC5	6.28681	0.0286455	10.4909	7.11339e-99	0	1	-4.71522	1.35497e-06	acid-sensing (proton-gated) ion channel family member 5
ASIP	2.22242	0.025535	4.04547	1.2944e-41	0.531307	0.551633	-1.29428	0.184914	agouti signaling protein
ASMTL	1.86475	0.121699	1.52828	6.4188e-16	-0.645175	0.0787225	-0.310001	1	acetylserotonin O-methyltransferase-like
ASNS	0.516303	0.985749	1.02498	3.10217e-05	0.170727	0.882703	-0.336545	0.86526	asparagine synthetase (glutamine-hydrolyzing)
ASPA	-0.442827	1	-1.16107	0.000179487	-0.487945	0.407527	0.232259	1	aspartoacylase
ASPDH	6.01397	0.00245485	8.89702	3.03445e-270	2.04921	0.0324368	-0.863006	0.886833	aspartate dehydrogenase domain containing
ASPG	2.58268	0.0111329	3.1	5.34396e-68	-0.358949	0.667463	-0.877144	0.533067	asparaginase
ASPHD2	0.0173307	1	-5.17913	0.00131457	0.511892	0.822726	5.4872	0.0195732	aspartate beta-hydroxylase domain containing 2
ASPM	-0.945949	0.502302	-1.64776	1.82042e-11	-0.120043	1	0.586476	0.636857	asp (abnormal spindle) homolog, microcephaly associated (Drosophila)
ASPN	-0.883695	1	-5.65526	6.33582e-85	0.278734	0.617623	5.07452	0.00352033	asporin
ASPSCR1	0.304042	1	0.613561	2.03332e-05	-0.0724653	1	-0.380357	0.839745	alveolar soft part sarcoma chromosome region, candidate 1
ASRGL1	1.15651	0.334077	0.854168	2.23813e-07	-0.96422	0.000380947	-0.661845	0.517979	asparaginase like 1
ASS1	-1.14433	0.900987	-6.64124	3.97995e-15	0.643863	0.797202	6.12204	0.000143414	argininosuccinate synthase 1
ASTN2	-0.941887	1	-4.44963	3.19389e-15	0.553384	0.489492	4.03111	0.0198508	astrotactin 2
ASXL1	-0.184927	1	-0.901151	6.68662e-08	-0.151266	0.903738	0.564501	0.543213	additional sex combs like transcriptional regulator 1
ATAD2	-0.233069	1	-0.686501	0.000438534	0.0971761	1	0.547557	0.570116	ATPase family, AAA domain containing 2
ATAD3A	0.705024	0.768658	1.1775	5.33816e-17	0.330085	0.359724	-0.1382	1	ATPase family, AAA domain containing 3A
ATAD5	0.0833333	1	-0.832295	0.000151227	0.0358517	1	0.953817	0.209153	ATPase family, AAA domain containing 5
ATCAY	-0.702268	1	-4.50744	0.0171625	0.512383	0.928119	4.06	0.323734	ataxia, cerebellar, Cayman type
ATE1	-0.474316	1	-0.956846	1.17916e-06	0.109624	1	0.596883	0.598524	arginyltransferase 1
ATF3	-0.731924	0.79901	-2.95601	2.2273e-25	-0.397546	0.582188	1.82577	0.005843	activating transcription factor 3
ATF4	0.487099	1	0.853795	8.32048e-09	0.111433	0.991218	-0.253605	0.998393	activating transcription factor 4
ATF7IP	-0.1085	1	-0.431989	0.00917314	0.0267096	1	0.356005	0.762694	activating transcription factor 7 interacting protein
ATG12	0.726554	0.801792	1.30215	2.33121e-14	-0.0873104	1	-0.661483	0.449267	autophagy related 12
ATG14	-0.128313	1	-0.804469	3.93537e-06	-0.210757	0.691808	0.475585	0.648531	autophagy related 14
ATG2B	0.029752	1	0.777145	1.12257e-06	-0.0807043	1	-0.828435	0.196606	autophagy related 2B
ATG3	0.689769	0.880225	1.31325	8.9797e-23	0.209121	0.773389	-0.412366	0.839745	autophagy related 3
ATG4B	0.0598496	1	0.31778	0.0380261	0.0445787	1	-0.209813	0.949181	autophagy related 4B, cysteine peptidase
ATG7	-0.105958	1	-0.734509	0.000311101	-0.0799885	1	0.545993	0.620017	autophagy related 7
ATG9A	0.693653	0.87261	0.558038	0.000223591	0.0329786	1	0.173265	1	autophagy related 9A
ATHL1	0.951669	0.588878	1.18721	2.01264e-13	-0.0808999	1	-0.31199	0.925624	ATH1, acid trehalase-like 1 (yeast)
ATIC	4.53101	0.00190812	7.18009	0	-0.394816	0.295743	-3.04703	0.0329534	5-aminoimidazole-4-carboxamide ribonucleotide formyltransferase/IMP cyclohydrolase
ATOH8	0.880148	0.84185	3.16866	8.12169e-30	0.575735	0.42227	-1.71719	0.0262138	atonal homolog 8 (Drosophila)
ATOX1	0.306705	1	0.798096	1.37991e-08	0.124258	0.986065	-0.365838	0.831188	antioxidant 1 copper chaperone
ATP10A	-0.878526	0.844075	-3.12938	5.78538e-54	0.263277	0.555009	2.50606	0.00518442	ATPase, class V, type 10A
ATP10B	-0.612683	1	-4.99432	5.23865e-79	0.120511	0.996583	4.52154	0.00158804	ATPase, class V, type 10B
ATP10D	0.711138	0.905821	0.713846	0.0028592	-0.343697	0.666753	-0.346308	0.910733	ATPase, class V, type 10D
ATP11A	-0.870052	0.852454	-2.56158	7.2324e-37	-0.0990946	1	1.59892	0.0945031	ATPase, class VI, type 11A
ATP11B	-0.378194	1	-1.20661	0	-0.251005	0.573399	0.584886	0.687431	ATPase, class VI, type 11B
ATP11C	1.91363	0.145486	2.23657	2.906e-59	-0.00768473	1	-0.330809	0.994808	ATPase, class VI, type 11C
ATP12A	3.22626	0.0498669	-3.47193	0.00135051	-0.533019	0.82546	6.12087	0.00285857	ATPase, H+/K+ transporting, nongastric, alpha polypeptide
ATP13A2	-0.532438	0.990131	-2.06593	4.64188e-22	-0.238002	0.750585	1.29244	0.0826622	ATPase type 13A2
ATP13A3	-0.334291	1	-1.03509	2.29211e-11	-0.21106	0.790672	0.497535	0.636956	ATPase type 13A3
ATP1A1	-0.536005	1	-2.25769	0	-0.24416	0.699854	1.48742	0.132521	ATPase, Na+/K+ transporting, alpha 1 polypeptide
ATP1B1	-0.364618	1	-1.28483	2.61954e-05	-0.104225	1	0.823336	0.670926	ATPase, Na+/K+ transporting, beta 1 polypeptide
ATP1B3	-0.436113	1	-0.558174	0.000173078	0.245376	0.61079	0.372476	0.803744	ATPase, Na+/K+ transporting, beta 3 polypeptide
ATP1B4	-0.333265	1	-3.19132	1.9171e-06	-0.185485	1	2.66593	0.214965	ATPase, Na+/K+ transporting, beta 4 polypeptide
ATP2A3	-0.689416	1	-4.48672	1.85905e-243	-0.33943	0.401412	3.46959	0.00245293	ATPase, Ca++ transporting, ubiquitous
ATP2B1	-0.0810084	1	-0.580429	0.00709363	-0.37111	0.58088	0.134838	1	ATPase, Ca++ transporting, plasma membrane 1
ATP2B2	-1.08574	0.977578	-4.20932	3.17865e-67	0.56636	0.0481977	3.66852	0.0107741	ATPase, Ca++ transporting, plasma membrane 2
ATP2B4	-0.893497	0.966603	-2.27258	2.55956e-31	0.738956	0.0542094	2.1168	0.0390979	ATPase, Ca++ transporting, plasma membrane 4
ATP2C1	-0.248157	1	-0.81121	2.35245e-10	-0.161244	0.862456	0.407386	0.814885	ATPase, Ca++ transporting, type 2C, member 1
ATP2C2	-0.427501	1	-2.01823	9.95168e-09	0.168111	0.996583	1.74655	0.176228	ATPase, Ca++ transporting, type 2C, member 2
ATP5A1	0.897719	0.818429	1.50237	5.86277e-38	0.0542987	1	-0.547723	0.75052	ATP synthase, H+ transporting, mitochondrial F1 complex, alpha subunit 1, cardiac muscle
ATP5B	0.844799	0.841159	1.60209	9.48608e-36	0.209984	0.661613	-0.545135	0.73619	ATP synthase, H+ transporting, mitochondrial F1 complex, beta polypeptide
ATP5C1	0.848053	0.870373	1.68078	1.15246e-40	0.178012	0.815874	-0.652492	0.652005	ATP synthase, H+ transporting, mitochondrial F1 complex, gamma polypeptide 1
ATP5D	0.553463	1	1.07689	2.52377e-16	0.183996	0.783104	-0.336414	0.919896	ATP synthase, H+ transporting, mitochondrial F1 complex, delta subunit
ATP5E	0.588072	0.995093	1.31742	1.37311e-26	0.0740685	1	-0.653604	0.5798	ATP synthase, H+ transporting, mitochondrial F1 complex, epsilon subunit
ATP5F1	0.542742	1	1.08101	7.04476e-21	0.0708486	1	-0.464625	0.807235	ATP synthase, H+ transporting, mitochondrial Fo complex, subunit B1
ATP5G1	1.22013	0.466918	2.01475	3.29271e-50	0.0955241	1	-0.695943	0.625784	ATP synthase, H+ transporting, mitochondrial Fo complex, subunit C1 (subunit 9)
ATP5G3	0.71519	0.947367	1.50886	6.9391e-34	0.342094	0.233102	-0.449317	0.826202	ATP synthase, H+ transporting, mitochondrial Fo complex, subunit C3 (subunit 9)
ATP5H	0.878888	0.801792	1.70339	4.01947e-47	0.310962	0.358218	-0.512013	0.768875	ATP synthase, H+ transporting, mitochondrial Fo complex, subunit d
ATP5I	0.298907	1	0.712958	8.61557e-09	0.0833947	1	-0.327127	0.929018	ATP synthase, H+ transporting, mitochondrial Fo complex, subunit E
ATP5J	0.705189	0.960386	1.30323	1.6208e-25	0.294504	0.419035	-0.301478	0.955019	ATP synthase, H+ transporting, mitochondrial Fo complex, subunit F6
ATP5J2	0.42217	1	1.28143	2.89084e-20	0.3846	0.293118	-0.471804	0.771183	ATP synthase, H+ transporting, mitochondrial Fo complex, subunit F2
ATP5O	0.828758	0.855691	1.78383	5.23976e-46	0.0994102	1	-0.852919	0.443921	ATP synthase, H+ transporting, mitochondrial F1 complex, O subunit
ATP6AP1	-0.321413	1	-0.573754	1.13644e-05	0.0902708	1	0.349257	0.908549	ATPase, H+ transporting, lysosomal accessory protein 1
ATP6AP1L	-0.909014	1	-5.15732	0.000777033	1.21946	0.0677749	5.23958	0.0970876	ATPase, H+ transporting, lysosomal accessory protein 1-like
ATP6V0A1	-0.130147	1	-1.01184	1.02388e-11	-0.312532	0.427283	0.575949	0.643537	ATPase, H+ transporting, lysosomal V0 subunit a1
ATP6V0A2	-0.317366	1	-0.523555	0.00187615	-0.0297894	1	0.183599	1	ATPase, H+ transporting, lysosomal V0 subunit a2
ATP6V0A4	1.20894	1	-2.86849	0.0295841	1.76512	0.107211	5.81991	0.00734691	ATPase, H+ transporting, lysosomal V0 subunit a4
ATP6V0B	0.177355	1	0.350662	0.0105013	-0.202004	0.720384	-0.370618	0.823116	ATPase, H+ transporting, lysosomal 21kDa, V0 subunit b
ATP6V1A	0.213837	1	0.385361	0.00302507	-0.0827122	1	-0.249405	0.972498	ATPase, H+ transporting, lysosomal 70kDa, V1 subunit A
ATP6V1C1	-0.134247	1	-0.325632	0.0260255	-0.119143	0.969424	0.0778071	1	ATPase, H+ transporting, lysosomal 42kDa, V1 subunit C1
ATP6V1C2	0.0254578	1	-2.31078	1.52511e-13	-0.17347	0.957578	2.1506	0.0331723	ATPase, H+ transporting, lysosomal 42kDa, V1 subunit C2
ATP6V1E1	0.355122	1	0.98859	2.22588e-09	-0.025197	1	-0.655597	0.565591	ATPase, H+ transporting, lysosomal 31kDa, V1 subunit E1
ATP6V1G1	0.434488	1	0.563162	1.29366e-05	-0.00203006	1	-0.127795	1	ATPase, H+ transporting, lysosomal 13kDa, V1 subunit G1
ATP6V1G3	2.18033	0.245808	0.200971	0.972743	0.97604	0.578043	2.94331	0.00874817	ATPase, H+ transporting, lysosomal 13kDa, V1 subunit G3
ATP6V1H	-0.122008	1	-0.452214	0.00189156	0.0616747	1	0.396116	0.704077	ATPase, H+ transporting, lysosomal 50/57kDa, V1 subunit H
ATP7A	-0.779783	0.718643	-1.02213	2.75025e-06	0.0703272	1	0.321045	0.929639	ATPase, Cu++ transporting, alpha polypeptide
ATP7B	1.67497	0.228314	2.80936	3.17866e-40	0.120447	1	-1.00994	0.465349	ATPase, Cu++ transporting, beta polypeptide
ATP8A1	0.21932	1	0.396426	0.0249093	0.23489	0.726096	0.0621798	1	ATPase, aminophospholipid transporter (APLT), class I, type 8A, member 1
ATP8B1	-1.17039	0.717785	-2.49633	5.33329e-16	0.0207528	1	1.35159	0.342237	ATPase, aminophospholipid transporter, class I, type 8B, member 1
ATP9B	-0.353022	1	-0.963469	1.90371e-07	-0.211468	0.754898	0.405545	0.812124	ATPase, class II, type 9B
ATPAF2	0.457308	1	0.759025	1.55725e-05	0.267028	0.701826	-0.0289594	1	ATP synthase mitochondrial F1 complex assembly factor 2
ATPIF1	0.570645	1	1.37142	2.90633e-26	0.255227	0.53786	-0.543098	0.697429	ATPase inhibitory factor 1
ATRAID	0.222215	1	0.469856	0.00153403	-0.272456	0.542376	-0.517408	0.633794	all-trans retinoic acid-induced differentiation factor
ATRNL1	-0.332924	1	1.04044	0.00635997	0.499249	0.636204	-0.867241	0.399986	attractin-like 1
ATXN1	-0.0190583	1	-0.804981	0.00311266	0.234904	0.873327	1.02788	0.219017	ataxin 1
ATXN3	-0.506963	0.990131	-1.1156	7.953e-16	-0.138038	0.897039	0.47604	0.657235	ataxin 3
AUH	2.06652	0.0376548	2.40042	1.95043e-73	-0.521328	0.100857	-0.856571	0.578188	AU RNA binding protein/enoyl-CoA hydratase
AURKA	-0.813468	0.719526	-1.04877	0.000204079	-0.0019862	1	0.240244	1	aurora kinase A
AURKAIP1	0.048883	1	0.466281	0.000969384	0.30778	0.539715	-0.106006	1	aurora kinase A interacting protein 1
AUTS2	-0.430551	1	-0.815595	0.000920703	0.22705	0.898315	0.623136	0.661013	autism susceptibility candidate 2
AVL9	0.160985	1	-0.319998	0.0264714	-0.479238	0.0743301	0.00399377	1	AVL9 homolog (S. cerevisiase)
AVPR1A	-0.00841091	1	-1.53341	0.017403	-0.107976	1	1.42803	0.460791	arginine vasopressin receptor 1A
AXIN1	-0.114198	1	-0.609823	0.00227434	0.00729999	1	0.501763	0.683787	axin 1
AXIN2	0.657765	0.896889	1.71489	3.40864e-20	0.481118	0.351349	-0.574093	0.54578	axin 2
AZI2	-0.235086	1	-0.497807	0.000475412	0.0545033	1	0.325314	0.819304	5-azacytidine induced 2
AZIN1	0.220831	1	0.368695	0.006038	0.22773	0.607099	0.0828277	1	antizyme inhibitor 1
B2M	0.067742	1	-0.839031	3.3094e-12	-0.0966537	1	0.812859	0.501616	beta-2-microglobulin
B3GALNT1	-0.262723	1	-1.29906	5.70576e-06	-0.11998	1	0.917874	0.377111	beta-1,3-N-acetylgalactosaminyltransferase 1 (globoside blood group)
B3GALNT2	-0.538308	0.990131	-0.163914	0.563752	0.668113	0.0234133	0.301794	0.929639	beta-1,3-N-acetylgalactosaminyltransferase 2
B3GALT1	-0.968082	0.961616	-5.80375	5.64644e-06	0.466634	0.833103	5.08637	0.0649049	UDP-Gal:betaGlcNAc beta 1,3-galactosyltransferase, polypeptide 1
B3GALT2	-0.0590783	1	0.833696	0.00162885	0.646453	0.228235	-0.244594	0.974642	UDP-Gal:betaGlcNAc beta 1,3-galactosyltransferase, polypeptide 2
B3GALT5	1.14964	0.676728	4.12739	1.488e-69	0.377868	0.815585	-2.60489	0.000817753	UDP-Gal:betaGlcNAc beta 1,3-galactosyltransferase, polypeptide 5
B3GAT1	-0.430233	1	-4.65409	4.034e-09	0.686209	0.422784	4.8626	0.0129536	beta-1,3-glucuronyltransferase 1
B3GAT2	-0.650543	0.961173	-1.17359	0.00375921	0.380078	0.739651	0.897873	0.510193	beta-1,3-glucuronyltransferase 2
B3GNT2	-0.214904	1	-1.53507	6.67377e-19	0.113666	0.996583	1.44626	0.0444396	UDP-GlcNAc:betaGal beta-1,3-N-acetylglucosaminyltransferase 2
B3GNT3	-0.605841	1	-9.14633	1.82172e-83	-0.464112	0.33291	8.08056	0.000566441	UDP-GlcNAc:betaGal beta-1,3-N-acetylglucosaminyltransferase 3
B3GNT4	0.361705	1	-0.965846	0.00099013	-0.248639	0.873087	1.07621	0.361251	UDP-GlcNAc:betaGal beta-1,3-N-acetylglucosaminyltransferase 4
B3GNT5	-1.19481	0.700792	-5.41395	2.81906e-82	-0.476432	0.409083	3.7469	0.00158739	UDP-GlcNAc:betaGal beta-1,3-N-acetylglucosaminyltransferase 5
B3GNT7	-0.0030703	1	-5.38978	7.04288e-40	-0.187694	1	5.18551	0.000233833	UDP-GlcNAc:betaGal beta-1,3-N-acetylglucosaminyltransferase 7
B4GALNT3	2.83313	0.0137092	5.19163	6.81494e-201	1.19613	0.039884	-1.17222	0.429954	beta-1,4-N-acetyl-galactosaminyl transferase 3
B4GALNT4	-0.359478	1	-4.4692	1.6529e-31	-0.124968	1	3.97738	0.000225474	beta-1,4-N-acetyl-galactosaminyl transferase 4
B4GALT2	-0.499261	1	-1.87994	2.08094e-38	0.011787	1	1.40084	0.0825005	UDP-Gal:betaGlcNAc beta 1,4- galactosyltransferase, polypeptide 2
B4GALT4	0.748002	0.874759	1.0829	3.79798e-13	-0.041766	1	-0.375424	0.88742	UDP-Gal:betaGlcNAc beta 1,4- galactosyltransferase, polypeptide 4
B4GALT6	1.39767	0.502302	1.7866	2.3965e-10	0.0604154	1	-0.335082	0.994808	UDP-Gal:betaGlcNAc beta 1,4- galactosyltransferase, polypeptide 6
B4GALT7	0.407251	1	0.581652	0.00455043	0.204557	0.878907	0.0375592	1	xylosylprotein beta 1,4-galactosyltransferase, polypeptide 7
B9D1	-0.0090561	1	1.07817	0.011484	0.130355	1	-0.935393	0.561445	B9 protein domain 1
BAAT	0.606376	0.996908	0.637057	0.000116511	0.0385788	1	0.0143127	1	bile acid CoA:amino acid N-acyltransferase
BABAM1	0.200217	1	0.471305	0.00112435	0.0306961	1	-0.238299	0.949579	BRISC and BRCA1 A complex member 1
BACE1	0.405777	1	0.586243	9.1413e-05	0.124426	0.985321	-0.0557625	1	beta-site APP-cleaving enzyme 1
BACE2	-0.654599	0.990985	-1.66291	2.08384e-08	0.185497	0.948958	1.20281	0.350974	beta-site APP-cleaving enzyme 2
BACH1	0.956349	0.683439	1.0179	2.07308e-10	-0.152912	0.87678	-0.213472	1	BTB and CNC homology 1, basic leucine zipper transcription factor 1
BACH2	-0.850362	0.693932	-1.05934	2.4647e-05	-0.428798	0.37995	-0.220553	1	BTB and CNC homology 1, basic leucine zipper transcription factor 2
BAG2	-0.962977	1	-7.07017	2.56922e-107	0.694363	0.0167631	6.72985	0.000223288	BCL2-associated athanogene 2
BAG3	-0.058735	1	0.624083	0.00219566	0.385787	0.525326	-0.294784	0.869135	BCL2-associated athanogene 3
BAHD1	-0.0766415	1	-0.82788	1.43935e-08	-0.102231	0.996583	0.649221	0.443087	bromo adjacent homology domain containing 1
BAI3	3.63179	0.012628	3.47818	0.00613714	0.250062	1	0.385233	1	brain-specific angiogenesis inhibitor 3
BAIAP2	2.24636	0.01758	3.00853	2.53718e-67	0.030799	1	-0.734123	0.594232	BAI1-associated protein 2
BAIAP2L1	-0.377358	1	-0.967162	2.10302e-07	-0.191738	0.878162	0.405052	0.764433	BAI1-associated protein 2-like 1
BAIAP2L2	-0.437602	1	-1.67	1.34109e-20	-0.37631	0.465773	0.862347	0.251758	BAI1-associated protein 2-like 2
BAK1	-0.507909	1	-2.52691	1.8673e-27	0.288373	0.577615	2.32494	0.0207709	BCL2-antagonist/killer 1
BAMBI	1.22547	0.487969	1.70105	1.28597e-23	-0.188691	0.987627	-0.658916	0.646783	BMP and activin membrane-bound inhibitor
BANK1	-1.33409	0.285689	-2.82878	3.9861e-16	-0.571783	0.348945	0.924329	0.555129	B-cell scaffold protein with ankyrin repeats 1
BARD1	-0.292764	1	-2.02194	6.107e-08	0.314156	0.757059	2.04176	0.0159709	BRCA1 associated RING domain 1
BARX2	-0.101583	1	-3.21232	0.00544648	0.363543	1	3.43825	0.243205	BARX homeobox 2
BASP1	0.291629	1	-0.822218	2.92558e-05	0.124515	0.981064	1.24347	0.050788	brain abundant, membrane attached signal protein 1
BATF	-0.664907	0.961555	-2.77339	2.98159e-18	-0.690587	0.114117	1.41446	0.185379	basic leucine zipper transcription factor, ATF-like
BATF3	0.253038	1	-2.76852	7.96031e-15	-0.0563094	1	2.96121	0.00154439	basic leucine zipper transcription factor, ATF-like 3
BAZ1A	-0.335479	1	-0.71439	3.23445e-07	-0.23004	0.635568	0.152402	1	bromodomain adjacent to zinc finger domain, 1A
BBOX1	4.76012	0.00076751	5.85322	1.85142e-264	0.316452	0.80432	-0.777919	0.823753	butyrobetaine (gamma), 2-oxoglutarate dioxygenase (gamma-butyrobetaine hydroxylase) 1
BBS12	-0.663777	0.972838	-2.42813	8.46205e-18	0.0385245	1	1.79614	0.0591106	Bardet-Biedl syndrome 12
BBS2	-0.28031	1	-0.590654	0.000452399	-0.210554	0.790665	0.106799	1	Bardet-Biedl syndrome 2
BBS4	-0.401798	1	-0.732149	0.000660575	-0.0447889	1	0.299362	0.965187	Bardet-Biedl syndrome 4
BBS5	0.562951	0.976767	0.726252	0.000279865	-0.437637	0.333978	-0.602746	0.535927	Bardet-Biedl syndrome 5
BBS7	-0.736181	0.856509	-1.17898	5.59789e-08	0.0512979	1	0.502175	0.778773	Bardet-Biedl syndrome 7
BCAP29	-0.188373	1	0.446347	0.00322466	-0.0332138	1	-0.663951	0.365548	B-cell receptor-associated protein 29
BCAR3	0.361605	1	-0.294348	0.0415433	-0.423211	0.119353	0.236913	0.946448	breast cancer anti-estrogen resistance 3
BCAS1	-0.582426	1	-6.8095	1.90944e-111	-0.303183	0.588523	5.93024	0.00657874	breast carcinoma amplified sequence 1
BCAT1	0.680931	0.969393	1.61275	5.10388e-17	-0.0733751	1	-1.00968	0.260264	branched chain amino-acid transaminase 1, cytosolic
BCHE	-0.439059	1	-0.557797	0.00114658	-0.0711974	1	0.0524671	1	butyrylcholinesterase
BCKDHB	2.29362	0.0359572	3.83707	3.5583e-149	0.206961	0.949275	-1.33696	0.290173	branched chain keto acid dehydrogenase E1, beta polypeptide
BCL10	-0.0808599	1	-0.411435	0.0429633	0.0728468	1	0.406912	0.717632	B-cell CLL/lymphoma 10
BCL11A	-0.823094	0.979303	-5.66866	3.56138e-25	-0.503077	0.403289	4.37883	0.00637589	B-cell CLL/lymphoma 11A (zinc finger protein)
BCL11B	-0.892206	0.985169	-4.84534	6.08368e-45	-0.420061	0.340418	3.48423	0.0165807	B-cell CLL/lymphoma 11B (zinc finger protein)
BCL2L1	0.233199	1	0.832497	3.87625e-08	-0.0452409	1	-0.640452	0.441526	BCL2-like 1
BCL2L13	1.33131	0.539821	2.26159	3.65421e-09	-0.0749248	1	-1.01025	0.492717	BCL2-like 13 (apoptosis facilitator)
BCL2L14	-0.155485	1	-1.94735	2.56391e-23	0.0287185	1	1.82555	0.00729804	BCL2-like 14 (apoptosis facilitator)
BCL2L15	-0.68394	1	-1.86978	0	-0.12702	1	1.06897	0.278852	BCL2-like 15
BCL6	0.368598	1	-1.03681	6.16069e-08	-0.0157803	1	1.38805	0.0180061	B-cell CLL/lymphoma 6
BCL7A	0.643009	0.980884	0.750588	0.0249265	-0.329458	0.797935	-0.436571	0.843102	B-cell CLL/lymphoma 7A
BCL9	-0.0219	1	-0.51833	0.0297648	0.158298	0.996583	0.658134	0.489869	B-cell CLL/lymphoma 9
BCL9L	-0.487054	1	-1.91797	9.74147e-19	0.141571	0.99103	1.57998	0.0252772	B-cell CLL/lymphoma 9-like
BCLAF1	-0.270733	1	-0.62383	1.09659e-05	-0.164253	0.85682	0.193396	0.99431	BCL2-associated transcription factor 1
BCO1	3.3408	0.0129888	4.3919	1.39842e-130	0.141488	1	-0.907569	0.70426	beta-carotene oxygenase 1
BCOR	-0.0158223	1	-0.523714	0.0107907	-0.0339881	1	0.477903	0.63055	BCL6 corepressor
BCR	-0.874514	0.707108	-1.99061	3.00995e-28	-0.275754	0.600285	0.846014	0.414007	breakpoint cluster region
BDH1	-0.76102	1	-3.43543	2.24761e-149	0.216399	0.668128	2.89168	0.00262529	3-hydroxybutyrate dehydrogenase, type 1
BDH2	0.96055	0.79901	1.76462	5.85982e-29	-0.0387048	1	-0.839478	0.50934	3-hydroxybutyrate dehydrogenase, type 2
BDKRB1	-0.687139	1	-4.2155	2.76211e-19	0.0437014	1	3.58161	0.0850279	bradykinin receptor B1
BDKRB2	-1.46724	0.71952	-7.41227	1.83722e-59	-0.0150687	1	5.90812	0.00137405	bradykinin receptor B2
BEND3	0.635477	0.961572	1.23731	1.00921e-11	-0.471719	0.2875	-1.07463	0.145215	BEN domain containing 3
BEND6	-0.266734	1	-1.51683	2.82426e-10	-0.416698	0.42965	0.835686	0.422882	BEN domain containing 6
BEND7	0.170897	1	0.435172	0.00330542	0.0346096	1	-0.227335	0.948711	BEN domain containing 7
BEST1	-0.498638	1	0.425229	0.0747747	0.709957	0.0473166	-0.213074	1	bestrophin 1
BEST4	-0.904042	1	-8.92783	1.33837e-130	0.0902114	1	8.05575	0.000349755	bestrophin 4
BET1	0.279308	1	0.747222	4.14666e-06	0.467913	0.0997827	0.00247508	1	Bet1 golgi vesicular membrane trafficking protein
BHLHA15	3.12679	0.0133505	4.3627	4.90698e-131	-0.202561	0.985147	-1.44226	0.374517	basic helix-loop-helix family, member a15
BHLHE40	-0.210457	1	-2.50285	1.39568e-37	-0.359107	0.339741	1.93106	0.00280023	basic helix-loop-helix family, member e40
BHLHE41	1.47387	0.668503	-0.858338	0.0428972	-1.45559	0.00223449	0.859706	0.77356	basic helix-loop-helix family, member e41
BICC1	-0.626737	0.961173	-0.720141	1.05987e-05	0.0616519	1	0.153366	1	BicC family RNA binding protein 1
BICD2	-0.646013	0.97245	-1.66316	5.08009e-32	-0.0339837	1	0.988128	0.167543	bicaudal D homolog 2 (Drosophila)
BID	0.562001	0.981331	0.419782	0.00888887	-0.389163	0.301377	-0.248027	0.968473	BH3 interacting domain death agonist
BIN2	-0.807092	0.779849	-2.16572	4.37662e-11	-0.390887	0.636034	0.967095	0.414274	bridging integrator 2
BIRC2	-0.00239829	1	-0.987473	1.03278e-11	-0.381228	0.210888	0.608091	0.62657	baculoviral IAP repeat containing 2
BLK	-0.9514	0.733675	-4.17997	6.02705e-39	-0.722069	0.0298357	2.49231	0.0179443	BLK proto-oncogene, Src family tyrosine kinase
BLM	-0.0859849	1	-1.37892	9.12376e-09	0.294437	0.610554	1.59844	0.0147039	Bloom syndrome, RecQ helicase-like
BLMH	0.0268369	1	0.532329	4.23738e-05	0.242816	0.557286	-0.259365	0.970655	bleomycin hydrolase
BLNK	-0.406861	1	-1.23673	1.90164e-11	-0.533991	0.123715	0.302265	0.887049	B-cell linker
BLOC1S1	0.0397236	1	0.726931	0.00152617	0.442802	0.538886	-0.240259	0.96831	biogenesis of lysosomal organelles complex-1, subunit 1
BLOC1S4	0.566492	0.990131	0.494353	0.000396388	-0.0779304	1	-0.00354137	1	biogenesis of lysosomal organelles complex-1, subunit 4, cappuccino
BLOC1S6	-0.556653	0.953019	-1.18994	1.62561e-13	-0.194173	0.853314	0.446179	0.681349	biogenesis of lysosomal organelles complex-1, subunit 6, pallidin
BLVRA	-1.00673	0.782933	-1.51146	0.00035821	-0.746153	0.31722	-0.255453	1	biliverdin reductase A
BMF	-0.88791	0.660105	-2.64165	2.34766e-43	-0.644331	0.0142478	1.11599	0.174505	Bcl2 modifying factor
BMP10	5.84005	0.00549515	6.04717	8.50841e-54	-1.08297	0.986708	-1.30904	0.581521	bone morphogenetic protein 10
BMP2	-0.543624	1	-1.61654	4.35024e-07	-0.038281	1	1.06078	0.428229	bone morphogenetic protein 2
BMP2K	-0.467845	1	-1.34907	0	-0.384901	0.247485	0.502302	0.731946	BMP2 inducible kinase
BMP3	-0.940706	1	-8.78865	3.12453e-30	-0.623494	0.356489	7.03078	0.0114151	bone morphogenetic protein 3
BMP4	-0.459215	1	-0.637361	0.0043085	0.670253	0.0643817	0.853983	0.330316	bone morphogenetic protein 4
BMP7	-0.793946	0.974616	-2.48451	6.85519e-20	0.161192	0.996583	1.85294	0.114927	bone morphogenetic protein 7
BMPER	0.317499	1	1.05828	1.14972e-08	0.721617	0.026924	-0.0208789	1	BMP binding endothelial regulator
BMPR1B	2.61951	0.0559044	2.86915	6.77937e-17	-1.18612	0.231911	-1.44454	0.269111	bone morphogenetic protein receptor, type IB
BNIP1	0.216909	1	0.36451	0.0180664	0.0737984	1	-0.0701987	1	BCL2/adenovirus E1B 19kDa interacting protein 1
BNIP3	0.138569	1	1.41668	1.1591e-23	0.0389005	1	-1.2379	0.0698227	BCL2/adenovirus E1B 19kDa interacting protein 3
BNIP3L	0.0183628	1	0.583103	4.45483e-05	-0.358904	0.291239	-0.921648	0.171253	BCL2/adenovirus E1B 19kDa interacting protein 3-like
BOC	-0.533383	1	-0.0072636	1	0.772336	0.0465677	0.250861	0.975119	BOC cell adhesion associated, oncogene regulated
BOD1	0.456672	1	1.08809	1.37169e-14	0.0344635	1	-0.59684	0.520593	biorientation of chromosomes in cell division 1
BOK	-0.720187	1	-4.22903	2.75291e-45	-0.319422	0.596521	3.19552	0.00209857	BCL2-related ovarian killer
BOLA3	0.567939	0.929471	0.933217	1.89837e-08	0.19678	0.824807	-0.167805	1	bolA family member 3
BOLL	-0.860003	1	-5.51359	5.51393e-05	0.490494	0.817096	4.91195	0.125908	boule-like RNA-binding protein
BORA	-0.333536	1	-1.00909	0.0125072	0.310948	0.804233	0.977833	0.451319	bora, aurora kinase A activator
BPHL	3.34256	0.00391493	4.00104	4.79639e-200	-0.571709	0.208014	-1.23285	0.460115	biphenyl hydrolase-like (serine hydrolase)
BPNT1	0.333156	1	0.876102	4.56861e-12	0.250534	0.622039	-0.287817	0.942441	3'(2'), 5'-bisphosphate nucleotidase 1
BPTF	-0.216246	1	-0.450609	0.0123013	0.0531287	1	0.292207	0.868747	bromodomain PHD finger transcription factor
BRAP	0.100487	1	0.506869	0.000551372	0.243391	0.588131	-0.158929	1	BRCA1 associated protein
BRCA1	0.0663772	1	-1.03176	0.000153704	0.322703	0.654343	1.43236	0.0649297	breast cancer 1, early onset
BRCA2	-0.666727	0.883857	-1.49313	1.36e-15	-0.0481185	1	0.780471	0.423703	breast cancer 2, early onset
BRD1	-0.468912	0.994556	-0.863906	2.66343e-10	-0.231149	0.574306	0.167778	1	bromodomain containing 1
BRD3	-0.261761	1	-1.19651	8.16718e-06	0.336832	0.600392	1.26829	0.120221	bromodomain containing 3
BRD7	0.112496	1	0.288056	0.0479826	0.0719563	1	-0.100796	1	bromodomain containing 7
BRF2	0.279942	1	0.836367	0.00513583	0.302536	0.817637	-0.247057	1	BRF2, RNA polymerase III transcription initiation factor 50 kDa subunit
BRI3	0.626696	0.974052	1.25175	1.46035e-22	0.0841348	1	-0.53925	0.704673	brain protein I3
BRINP3	-1.4858	0.788492	-7.2148	3.03455e-10	-0.14723	1	5.37661	0.0827153	bone morphogenetic protein/retinoic acid inducible neural-specific 3
BRIP1	0.93605	0.735787	1.44597	2.25204e-14	-0.179618	0.956475	-0.694297	0.564892	BRCA1 interacting protein C-terminal helicase 1
BRMS1L	0.199267	1	0.479766	0.00125184	-0.0743083	1	-0.353118	0.797868	breast cancer metastasis-suppressor 1-like
BROX	-0.273711	1	-0.791505	5.26761e-05	-0.1121	1	0.413058	0.712455	BRO1 domain and CAAX motif containing
BRPF3	0.213508	1	0.806134	1.07494e-06	-0.0211356	1	-0.610401	0.404675	bromodomain and PHD finger containing, 3
BRSK2	-1.08646	0.841352	-4.14047	1.08517e-06	-0.32242	0.954095	2.64882	0.446613	BR serine/threonine kinase 2
BRWD1	-0.334395	1	-0.898815	5.72961e-11	-0.170521	0.802183	0.398601	0.714186	bromodomain and WD repeat domain containing 1
BSDC1	0.172883	1	0.4571	0.00396891	-0.206005	0.797231	-0.487243	0.59584	BSD domain containing 1
BSG	0.272118	1	0.757866	2.12506e-08	-0.0407424	1	-0.5221	0.721492	basigin (Ok blood group)
BSND	1.41717	0.990985	-2.41835	0.671742	2.70584	0.0700737	6.25653	0.0333242	barttin CLCNK-type chloride channel accessory beta subunit
BST1	2.19356	0.0742567	2.65536	5.02844e-70	-0.283095	0.774497	-0.742445	0.732771	bone marrow stromal cell antigen 1
BTBD10	-0.336352	1	-0.729696	0.000266414	0.0104626	1	0.412693	0.792804	BTB (POZ) domain containing 10
BTBD11	-0.851611	0.787936	-2.66824	2.19643e-12	-0.0118993	1	1.81065	0.109602	BTB (POZ) domain containing 11
BTBD19	-0.331963	1	-0.670588	0.0299706	-0.0269008	1	0.314614	1	BTB (POZ) domain containing 19
BTBD3	-0.611259	0.985639	-1.80579	8.19247e-26	-0.0379926	1	1.16673	0.189098	BTB (POZ) domain containing 3
BTC	-0.480917	1	-3.21576	5.12512e-15	0.184806	1	2.9145	0.0901342	betacellulin
BTD	0.919855	0.658536	2.12066	7.72952e-42	-0.21243	0.853333	-1.41126	0.0457132	biotinidase
BTF3	0.635129	0.985639	0.812761	5.38824e-09	0.0536801	1	-0.122262	1	basic transcription factor 3
BTF3L4	0.00497093	1	0.368394	0.00565231	-0.0351394	1	-0.395469	0.835033	basic transcription factor 3-like 4
BTG1	-0.593853	1	-1.70839	0	-0.126791	0.938695	0.994859	0.315963	B-cell translocation gene 1, anti-proliferative
BTG2	1.43151	0.465061	1.50314	1.04942e-19	-0.188243	0.864302	-0.26242	1	BTG family, member 2
BTK	-0.510231	1	-1.28781	2.3464e-07	-0.676832	0.207799	0.103506	1	Bruton agammaglobulinemia tyrosine kinase
BUB1	0.618402	0.969717	-0.738763	0.0427343	0.260884	0.853333	1.62311	0.0371533	BUB1 mitotic checkpoint serine/threonine kinase
BVES	-0.181293	1	-2.38181	4.58105e-10	0.88374	0.071007	3.1181	0.00257392	blood vessel epicardial substance
BYSL	0.30104	1	0.365301	0.015269	-0.0367341	1	-0.0968775	1	bystin-like
BZRAP1	-0.251326	1	-0.70679	0.00020056	0.151629	0.932053	0.613331	0.450302	benzodiazepine receptor (peripheral) associated protein 1
BZW1	0.515359	1	1.12571	3.42794e-22	0.0915867	1	-0.516715	0.756649	basic leucine zipper and W2 domains 1
BZW2	-0.908936	0.891547	-2.25968	0	-0.00892068	1	1.34925	0.166418	basic leucine zipper and W2 domains 2
C10H1orf112	-0.0167658	1	-1.67375	5.14301e-08	0.268483	0.810507	1.93355	0.00693579	chromosome 10 open reading frame, human C1orf112
C10H1orf123	0.187235	1	0.953414	5.55164e-11	0.212381	0.721056	-0.547721	0.498649	chromosome 10 open reading frame, human C1orf123
C10H1orf168	-0.423295	1	-0.785619	6.96868e-08	-0.208947	0.775726	0.1599	1	chromosome 10 open reading frame, human C1orf168
C10H1orf21	-0.754979	0.921223	-2.48642	1.00793e-31	-0.579215	0.0267755	1.15615	0.323589	chromosome 10 open reading frame, human C1orf21
C10H1orf210	0.63591	0.965712	0.721215	2.59178e-07	-0.0709803	1	-0.150442	1	chromosome 10 open reading frame, human C1orf210
C10H1orf228	0.806102	1	2.08718	0.00144015	0.22567	1	-1.05805	0.65273	chromosome 10 open reading frame, human C1orf228
C10H1orf27	0.619481	0.929454	0.764841	1.96523e-09	0.147133	0.878292	0.00460348	1	chromosome 10 open reading frame, human C1orf27
C11H21orf2	0.301128	1	0.458532	0.00608105	0.0572012	1	-0.0942961	1	chromosome 11 open reading frame, human C21orf2
C11H2orf54	4.35041	0.00863033	3.69063	2.69421e-38	-1.36114	0.256941	-0.706485	0.838071	chromosome 11 open reading frame, human C2orf54
C11H3orf58	-0.719794	0.873597	-1.15215	9.55285e-09	0.141866	0.938073	0.586382	0.678826	chromosome 11 open reading frame, human C3orf58
C11H3orf70	-0.305205	1	-0.647485	0.00389834	-0.0137352	1	0.326256	0.889784	chromosome 11 open reading frame, human C3orf70
C12H15orf39	-0.222747	1	-1.65876	2.86252e-07	-0.590795	0.280292	0.849397	0.39357	chromosome 12 open reading frame, human C15orf39
C12H15orf48	-1.03995	0.981331	-5.92944	3.05463e-203	-0.691724	0.00959415	4.19839	0.000802351	chromosome 12 open reading frame, human C15orf48
C12H15orf59	0.0491969	1	-4.97789	0.00229611	0.161326	1	4.98113	0.12629	chromosome 12 open reading frame, human C15orf59
C13H16orf74	-0.930168	0.961173	-3.08187	2.90596e-10	-0.49211	0.779182	1.6695	0.314628	chromosome 13 open reading frame, human C16orf74
C13H16orf87	-0.230055	1	-0.768114	0.000375468	-0.20271	0.85598	0.351305	0.881701	chromosome 13 open reading frame, human C16orf87
C13H19orf40	-0.0675036	1	-0.681004	0.00727189	0.496483	0.201965	1.11164	0.163328	chromosome 13 open reading frame, human C19orf40
C14H3orf18	-0.205231	1	-0.691752	0.00132115	-0.257432	0.664984	0.234805	0.980575	chromosome 14 open reading frame, human C3orf18
C14H9orf89	-0.522328	1	-1.9802	7.32926e-45	-0.285955	0.426921	1.18039	0.149673	chromosome 14 open reading frame, human C9orf89
C15H5orf15	0.497592	1	1.008	2.64463e-16	-0.287076	0.470721	-0.79392	0.443952	chromosome 15 open reading frame, human C5orf15
C15H5orf45	-0.309299	1	-0.858533	0.00300744	0.0494875	1	0.60557	0.633902	chromosome 15 open reading frame, human C5orf45
C15H5orf58	-0.632764	0.972838	-2.47576	3.48129e-10	0.189668	0.986579	2.02104	0.0390979	chromosome 15 open reading frame, human C5orf58
C16H16orf52	-0.39004	1	-1.07176	3.9005e-10	-0.17497	0.841445	0.505167	0.629661	chromosome 16 open reading frame, human C16orf52
C16H16orf72	-0.0095924	1	0.456667	0.000398411	0.0400655	1	-0.422421	0.817656	chromosome 16 open reading frame, human C16orf72
C16H7orf26	-0.0805991	1	-0.607111	0.00446892	-0.00781474	1	0.528188	0.696034	chromosome 16 open reading frame, human C7orf26
C16H7orf50	1.08944	0.41504	1.70927	2.19841e-19	0.251803	0.853512	-0.362015	0.858857	chromosome 16 open reading frame, human C7orf50
C16H7orf62	-1.231	0.560858	-3.21078	3.05252e-14	-0.284524	0.810812	1.68893	0.265607	chromosome 16 open reading frame, human C7orf62
C17H12orf43	0.667033	0.973342	1.10523	7.43602e-07	-0.0130777	1	-0.451361	0.826481	chromosome 17 open reading frame, human C12orf43
C17H12orf49	-0.115438	1	-0.667641	0.000662045	-0.157332	0.932053	0.397935	0.786292	chromosome 17 open reading frame, human C12orf49
C17H12orf65	0.504241	1	0.921567	7.59682e-10	0.354508	0.409813	-0.0585764	1	chromosome 17 open reading frame, human C12orf65
C19H9orf142	-0.139715	1	-0.56396	0.021949	-0.298436	0.68736	0.129391	1	chromosome 19 open reading frame, human C9orf142
C19H9orf16	0.368652	1	0.970703	3.78364e-12	0.130497	0.965352	-0.469682	0.639999	chromosome 19 open reading frame, human C9orf16
C19H9orf91	0.893736	0.814892	1.21573	1.50238e-06	-0.110022	1	-0.432154	0.866624	chromosome 19 open reading frame, human C9orf91
C1D	-0.265535	1	-0.472652	0.0120496	0.107634	1	0.324325	0.844447	C1D nuclear receptor corepressor
C1GALT1	-0.29354	1	-0.286877	0.0472882	0.0397726	1	0.0349995	1	core 1 synthase, glycoprotein-N-acetylgalactosamine 3-beta-galactosyltransferase 1
C1H11orf30	-0.476897	1	-1.21776	8.77664e-12	-0.126925	0.955158	0.624974	0.540554	chromosome 1 open reading frame, human C11orf30
C1H11orf54	1.16387	0.45395	1.84695	2.64132e-44	-0.279552	0.582188	-0.960542	0.351339	chromosome 1 open reading frame, human C11orf54
C1H11orf73	0.183658	1	0.301527	0.0497896	-0.040035	1	-0.154524	1	chromosome 1 open reading frame, human C11orf73
C1H11orf87	-0.655527	1	-2.01467	3.72635e-06	0.516051	0.635548	1.89238	0.411525	chromosome 1 open reading frame, human C11orf87
C1H11orf97	-0.0313921	1	-2.74748	0.027062	-0.124486	1	2.55891	0.202588	chromosome 1 open reading frame, human C11orf97
C1H12orf29	0.259822	1	0.518584	0.000478718	0.0870426	1	-0.171303	1	chromosome 1 open reading frame, human C12orf29
C1H12orf5	0.284889	1	0.435326	0.00999612	-0.224498	0.766012	-0.371032	0.759167	chromosome 1 open reading frame, human C12orf5
C1H12orf57	0.102925	1	0.642671	1.89811e-06	-0.226636	0.710582	-0.760628	0.273828	chromosome 1 open reading frame, human C12orf57
C1H12orf66	0.234533	1	0.506717	0.00134749	-0.058565	1	-0.327127	0.799371	chromosome 1 open reading frame, human C12orf66
C1H12orf73	0.372499	1	0.92774	1.04158e-12	0.170402	0.87678	-0.382489	0.765422	chromosome 1 open reading frame, human C12orf73
C1H21orf33	0.986011	0.661748	1.95159	1.36891e-43	0.247479	0.621242	-0.716247	0.574609	chromosome 1 open reading frame, human C21orf33
C1H21orf59	0.254668	1	0.469772	0.00579431	-0.0384699	1	-0.252373	0.928338	chromosome 1 open reading frame, human C21orf59
C1H21orf62	5.32109	0.00596602	8.26838	1.69133e-62	1.08362	0.926974	-1.96566	0.217646	chromosome 1 open reading frame, human C21orf62
C1H21orf91	-0.135923	1	-1.18433	4.79464e-08	-0.497094	0.203824	0.551566	0.639378	chromosome 1 open reading frame, human C21orf91
C1H2orf40	-0.470559	1	-2.45452	3.13322e-11	-0.111365	1	1.8566	0.263628	chromosome 1 open reading frame, human C2orf40
C1H7orf55	1.14073	0.329188	1.76255	1.65758e-21	-0.212245	0.895455	-0.831825	0.310251	chromosome 1 open reading frame, human C7orf55
C1H7orf60	-0.243077	1	-0.903902	2.07468e-05	-0.473393	0.222108	0.189537	1	chromosome 1 open reading frame, human C7orf60
C1HXorf23	0.359937	1	2.32472	1.82353e-59	0.0210752	1	-1.9437	0.00379382	chromosome 1 open reading frame, human CXorf23
C1QA	1.78916	0.184079	2.64554	5.11778e-105	0.185667	0.925042	-0.674632	0.731946	complement component 1, q subcomponent, A chain
C1QB	1.70901	0.157092	2.71383	3.31736e-141	0.181021	0.881557	-0.82695	0.574226	complement component 1, q subcomponent, B chain
C1QBP	0.679756	0.962493	1.17469	1.34344e-18	0.268298	0.506651	-0.225236	1	complement component 1, q subcomponent binding protein
C1QC	1.77452	0.157092	2.92145	9.59516e-88	0.167417	0.963516	-0.984913	0.465668	complement component 1, q subcomponent, C chain
C1QL4	-0.233103	1	-4.40505	0.0326893	0.22371	1	4.15803	0.276324	complement component 1, q subcomponent-like 4
C1QTNF2	-0.534273	1	-1.15516	5.52317e-05	0.549995	0.268655	1.19362	0.314464	C1q and tumor necrosis factor related protein 2
C1QTNF4	-0.937732	0.961555	-3.02956	6.1708e-12	0.432211	0.792814	2.53951	0.0873484	C1q and tumor necrosis factor related protein 4
C1QTNF5	0.215549	1	0.790259	0.00139749	0.0798148	1	-0.49331	0.73592	C1q and tumor necrosis factor related protein 5
C1QTNF6	0.301762	1	0.987073	0.000843618	0.632362	0.423022	-0.0554902	1	C1q and tumor necrosis factor related protein 6
C1QTNF7	-0.841832	0.903653	-1.31907	0.00855709	1.047	0.0298157	1.53974	0.315709	C1q and tumor necrosis factor related protein 7
C1QTNF8	-0.707091	1	-5.33868	1.59306e-11	0.325127	0.854166	4.86906	0.0660127	C1q and tumor necrosis factor related protein 8
C1R	4.66695	0.00261431	5.53944	0	0.105219	1	-0.770334	0.8558	complement component 1, r subcomponent
C1S	4.68098	0.0032221	5.10133	8.05174e-276	-0.154341	0.948958	-0.57817	0.949149	complement component 1, s subcomponent
C20H17orf58	-0.968282	1	-6.04241	1.68888e-06	0.0493171	1	4.89823	0.136939	chromosome 20 open reading frame, human C17orf58
C20H17orf62	-0.596156	0.94451	-1.3687	8.77073e-17	-0.344318	0.359312	0.43713	0.713401	chromosome 20 open reading frame, human C17orf62
C20H17orf80	0.296085	1	0.569263	0.00020467	0.0262722	1	-0.240335	0.939876	chromosome 20 open reading frame, human C17orf80
C20H17orf89	0.254934	1	0.878505	1.17716e-07	-0.298445	0.555541	-0.922813	0.171592	chromosome 20 open reading frame, human C17orf89
C21H17orf97	-0.491464	1	-4.83646	0.00577332	0.18879	1	4.35041	0.118866	chromosome 21 open reading frame, human C17orf97
C23H1orf159	-0.501847	1	-1.56098	8.90238e-17	-0.270716	0.603557	0.798876	0.409717	chromosome 23 open reading frame, human C1orf159
C23H1orf174	0.162438	1	0.910944	0.00235954	0.473507	0.539338	-0.273032	1	chromosome 23 open reading frame, human C1orf174
C23H1orf50	0.575621	0.993375	1.13989	1.50942e-09	-0.122596	1	-0.68826	0.509874	chromosome 23 open reading frame, human C1orf50
C23H1orf86	-0.277105	1	-0.720741	5.01963e-05	-0.134086	0.97599	0.313044	0.886994	chromosome 23 open reading frame, human C1orf86
C24H2orf42	0.00911761	1	-0.65636	0.00181588	-0.149661	0.952522	0.51919	0.683704	chromosome 24 open reading frame, human C2orf42
C24H8orf4	1.23726	0.234253	1.46298	2.07043e-12	-0.381228	0.229062	-0.608394	0.691918	chromosome 24 open reading frame, human C8orf4
C25H1orf216	-0.449116	1	-2.19192	0.00195261	0.468536	0.757059	2.19439	0.310008	chromosome 25 open reading frame, human C1orf216
C26H11orf52	-0.17782	1	-0.616633	0.000118263	-0.225404	0.731571	0.219878	0.951526	chromosome 26 open reading frame, human C11orf52
C26H11orf57	0.174686	1	0.396133	0.0192717	0.0327916	1	-0.185988	0.987621	chromosome 26 open reading frame, human C11orf57
C28H1orf116	1.08032	0.50322	1.54498	1.78596e-26	-0.12156	0.981073	-0.58368	0.692818	chromosome 28 open reading frame, human C1orf116
C28H1orf186	-0.124725	1	-5.10006	0.00118548	-1.49698	0.221593	3.34128	0.550839	chromosome 28 open reading frame, human C1orf186
C28H6orf106	0.590034	0.957539	1.21998	3.88804e-23	-0.289036	0.449473	-0.916737	0.310251	chromosome 28 open reading frame, human C6orf106
C28H6orf132	1.12026	0.345603	1.92201	4.31769e-34	-0.13449	0.999291	-0.933475	0.269	chromosome 28 open reading frame, human C6orf132
C28H6orf89	0.858901	0.742913	1.28046	1.50486e-22	-0.0784222	1	-0.498144	0.76082	chromosome 28 open reading frame, human C6orf89
C2CD4C	-0.579894	1	-8.28283	9.38041e-20	-0.497621	0.533146	7.00712	0.0120663	C2 calcium-dependent domain containing 4C
C2CD5	0.25815	1	0.647741	1.72002e-05	-0.202195	0.695291	-0.588779	0.608526	C2 calcium-dependent domain containing 5
C2H1orf115	0.219959	1	-0.372184	0.0140121	-0.23903	0.740951	0.358614	0.897574	chromosome 2 open reading frame, human C1orf115
C2H1orf198	-0.612748	1	-1.34497	9.40298e-17	0.585128	0.100089	1.31954	0.193974	chromosome 2 open reading frame, human C1orf198
C2H2orf43	-0.263624	1	-0.56211	0.000611756	-0.0435511	1	0.258019	0.921465	chromosome 2 open reading frame, human C2orf43
C2H6orf165	-0.16603	1	-5.10664	3.04564e-38	-1.69769	2.53039e-07	3.25898	0.0674427	chromosome 2 open reading frame, human C6orf165
C2H6orf203	0.676206	0.877803	0.799363	3.42255e-10	-0.057536	1	-0.180182	1	chromosome 2 open reading frame, human C6orf203
C2H6orf211	0.166505	1	0.398613	0.0342441	-0.116527	1	-0.347957	0.841725	chromosome 2 open reading frame, human C6orf211
C2H6orf57	0.236212	1	0.590118	0.000175604	0.282112	0.580288	-0.0678318	1	chromosome 2 open reading frame, human C6orf57
C2HXorf21	-1.31582	0.276564	-1.18749	0.00415396	-0.369861	0.750804	-0.494338	0.889987	chromosome 2 open reading frame, human CXorf21
C3	7.86967	9.10726e-05	8.6776	2.42502e-197	0.254549	0.947498	-0.56291	0.996866	complement component 3
C30H19orf10	0.627974	0.990131	0.789678	7.99633e-06	-0.0516174	1	-0.211741	1	chromosome 30 open reading frame, human C19orf10
C30H19orf35	-1.16968	0.531656	-2.15811	1.45224e-10	0.032775	1	1.02622	0.524675	chromosome 30 open reading frame, human C19orf35
C30H19orf44	-0.222577	1	-0.585593	0.00360496	0.118945	0.996583	0.485876	0.683988	chromosome 30 open reading frame, human C19orf44
C30H19orf45	3.16146	0.139322	4.1212	2.38264e-18	-0.30053	1	-1.27482	0.590635	chromosome 30 open reading frame, human C19orf45
C30H19orf60	0.384606	1	0.568946	0.00543672	-0.00335412	1	-0.18198	1	chromosome 30 open reading frame, human C19orf60
C30H19orf70	0.929709	0.533499	1.78677	2.19596e-37	0.043737	1	-0.811187	0.435702	chromosome 30 open reading frame, human C19orf70
C3H18orf21	-0.47377	1	-1.05504	2.99812e-06	0.168029	0.936787	0.757922	0.456987	chromosome 3 open reading frame, human C18orf21
C3H18orf42	-0.314382	1	-0.799644	0.0150986	0.462918	0.565706	0.941091	0.358394	chromosome 3 open reading frame, human C18orf42
C3H18orf63	1.96189	0.988958	4.34276	0.000165828	1.39851	0.945768	-1.20812	0.828909	chromosome 3 open reading frame, human C18orf63
C3H5orf49	2.46329	0.0396204	3.01199	9.12894e-25	-0.0102211	1	-0.554212	0.85946	chromosome 3 open reading frame, human C5orf49
C3H6orf52	-0.164452	1	-0.307007	0.0384812	0.0041892	1	0.150167	1	chromosome 3 open reading frame, human C6orf52
C3H6orf62	-0.00231213	1	-0.685427	1.93469e-08	-0.165729	0.829316	0.522612	0.705847	chromosome 3 open reading frame, human C6orf62
C3H7orf72	-1.58289	0.672385	-5.29774	0.00175198	0.110339	1	3.65417	0.409006	chromosome 3 open reading frame, human C7orf72
C3H8orf22	10.273	4.19329e-05	10.161	1.0245e-65	-1.37458	0.633753	-1.25166	0.768373	chromosome 3 open reading frame, human C8orf22
C3H8orf37	0.0508657	1	-1.03762	0.00216996	0.0265973	1	1.12468	0.263579	chromosome 3 open reading frame, human C8orf37
C3H8orf46	-0.282433	1	2.80608	3.6696e-06	1.3068	0.403964	-1.77759	0.168139	chromosome 3 open reading frame, human C8orf46
C3H8orf76	0.645532	0.895508	0.896769	1.55328e-06	0.046628	1	-0.206583	1	chromosome 3 open reading frame, human C8orf76
C4H20orf194	-0.700514	0.961173	-0.530298	0.00164521	0.382431	0.370743	0.220126	1	chromosome 4 open reading frame, human C20orf194
C4H4orf17	0.499409	1	2.01808	4.03827e-09	-0.271427	0.991919	-1.79093	0.050788	chromosome 4 open reading frame, human C4orf17
C4H4orf19	-0.418034	1	-7.91016	4.16617e-61	-0.230413	0.755629	7.21068	0.00500793	chromosome 4 open reading frame, human C4orf19
C4H4orf29	0.342991	1	0.601344	0.000180037	0.140096	0.959642	-0.113764	1	chromosome 4 open reading frame, human C4orf29
C4H4orf33	-0.562354	0.985033	-1.7971	2.58055e-29	0.203297	0.743738	1.4439	0.0346739	chromosome 4 open reading frame, human C4orf33
C4H4orf46	0.0021085	1	-0.534989	0.0198882	-0.0735157	1	0.467504	0.731946	chromosome 4 open reading frame, human C4orf46
C4H4orf47	-0.0724354	1	-1.09832	0.00263638	0.0881376	1	1.12472	0.320045	chromosome 4 open reading frame, human C4orf47
C4H4orf48	-0.973734	0.657391	-2.91529	1.88044e-34	-0.0452585	1	1.88263	0.0399418	chromosome 4 open reading frame, human C4orf48
C4H4orf50	-1.22559	0.969393	-5.01659	0.00475797	-0.550491	0.957578	3.08616	0.714386	chromosome 4 open reading frame, human C4orf50
C5	11.031	1.74312e-05	11.165	0	-0.829969	0.750804	-0.941984	0.891038	complement component 5
C5H11orf24	0.706671	0.81165	1.20275	1.67418e-20	-0.218673	0.668128	-0.712379	0.502071	chromosome 5 open reading frame, human C11orf24
C5H11orf31	0.33042	1	0.505949	0.0155449	-0.0655369	1	-0.242235	0.931092	chromosome 5 open reading frame, human C11orf31
C5H11orf49	-0.503129	1	-2.57435	0.00438854	-0.105724	1	1.97392	0.479096	chromosome 5 open reading frame, human C11orf49
C5H11orf74	-0.571189	1	-2.06687	9.68074e-05	0.261312	0.932053	1.7609	0.290173	chromosome 5 open reading frame, human C11orf74
C5H14orf132	-1.49604	0.716036	-4.89114	0.00358816	0.912036	0.563986	4.07626	0.31978	chromosome 5 open reading frame, human C14orf132
C5H14orf159	-0.619447	1	-0.797488	3.55822e-05	-0.149304	0.999836	0.0356284	1	chromosome 5 open reading frame, human C14orf159
C5H14orf166	0.146114	1	0.581933	8.44297e-06	0.0427727	1	-0.390635	0.836873	chromosome 5 open reading frame, human C14orf166
C5H14orf169	-0.108856	1	-0.752203	0.00818477	-0.171706	0.978856	0.474297	0.790371	chromosome 5 open reading frame, human C14orf169
C5H14orf180	-1.03731	0.969717	-4.1017	3.9412e-11	0.346457	0.813149	3.40636	0.109851	chromosome 5 open reading frame, human C14orf180
C5H14orf2	0.66989	0.961572	1.32217	1.39239e-18	0.363999	0.380397	-0.285182	0.958189	chromosome 5 open reading frame, human C14orf2
C5H14orf37	-0.264852	1	-7.24084	4.60496e-17	0.932033	0.280722	7.86043	0.000928783	chromosome 5 open reading frame, human C14orf37
C5H15orf52	-0.398119	1	-2.04857	1.46843e-11	0.318382	0.767341	1.97795	0.107906	chromosome 5 open reading frame, human C15orf52
C5H15orf62	1.72389	0.245808	1.97898	1.3698e-18	-0.345445	0.791673	-0.602921	0.783981	chromosome 5 open reading frame, human C15orf62
C6	9.85396	3.00137e-05	11.8278	0	0.686357	0.933287	-1.31077	0.730338	complement component 6
C6H7orf25	0.247649	1	0.476249	0.00443827	0.18938	0.815874	-0.03699	1	chromosome 6 open reading frame, human C7orf25
C6H7orf31	-0.795203	1	4.34154	8.73165e-06	-2.23342	0.171834	-7.32732	1.42177e-05	chromosome 6 open reading frame, human C7orf31
C6H9orf152	4.49146	0.000807421	5.37089	4.48696e-111	-0.340333	0.907889	-1.23111	0.484181	chromosome 6 open reading frame, human C9orf152
C7	1.53012	0.154715	2.57137	8.6111e-27	-0.462881	0.485219	-1.50428	0.108329	complement component 7
C7H2orf47	0.622441	0.94767	1.15393	6.38408e-17	-0.0834549	1	-0.614612	0.532077	chromosome 7 open reading frame, human C2orf47
C7H2orf69	0.202954	1	1.07557	1.5712e-09	0.152381	0.985147	-0.718876	0.377514	chromosome 7 open reading frame, human C2orf69
C7H2orf76	0.273406	1	0.807405	0.00042083	0.0922298	1	-0.445189	0.764347	chromosome 7 open reading frame, human C2orf76
C7H2orf88	-0.789192	1	-3.5789	1.17762e-130	0.242106	0.69918	3.04298	0.0118424	chromosome 7 open reading frame, human C2orf88
C8A	7.68432	8.0141e-05	7.14611	2.34522e-123	-1.56569	0.00161409	-1.03352	0.798799	complement component 8, alpha polypeptide
C8B	9.6634	1.39932e-05	10.1497	0	-0.597706	0.63984	-1.08784	0.800856	complement component 8, beta polypeptide
C8G	5.71	0.000146308	6.80642	0	-0.185911	1	-1.27743	0.573229	complement component 8, gamma polypeptide
C8H10orf11	-0.990671	0.47946	-0.889272	0.000103423	-0.896165	0.00497134	-0.988698	0.284904	chromosome 8 open reading frame, human C10orf11
C8H10orf12	-0.484839	1	-2.14293	2.05018e-34	-0.024389	1	1.64604	0.0410228	chromosome 8 open reading frame, human C10orf12
C8H10orf128	-1.07111	0.592023	-3.63108	1.97123e-42	-0.526862	0.212593	2.02979	0.030141	chromosome 8 open reading frame, human C10orf128
C8H10orf2	0.64379	0.895688	0.738652	2.31204e-07	0.120189	0.985147	0.0268614	1	chromosome 8 open reading frame, human C10orf2
C8H10orf54	-0.50583	1	-1.4208	2.94321e-10	0.216229	0.831719	1.12803	0.145587	chromosome 8 open reading frame, human C10orf54
C8H10orf71	-0.553971	1	-7.00093	8.27639e-10	-1.04402	0.189107	5.19545	0.0340837	chromosome 8 open reading frame, human C10orf71
C8H10orf76	-0.272231	1	-0.359999	0.0188973	0.11328	0.985147	0.207468	0.966814	chromosome 8 open reading frame, human C10orf76
C8H10orf88	-0.312805	1	-1.05383	1.54109e-07	0.154331	0.933119	0.905219	0.336337	chromosome 8 open reading frame, human C10orf88
C8H10orf90	5.72989	0.00159592	8.68875	2.7572e-186	1.79982	0.150085	-1.19916	0.664949	chromosome 8 open reading frame, human C10orf90
C9H8orf48	-0.364047	1	-2.38284	1.22285e-16	-0.0253855	1	2.00967	0.0406019	chromosome 9 open reading frame, human C8orf48
C9HXorf56	0.0992462	1	0.39541	0.0135517	-0.0785592	1	-0.36963	0.737805	chromosome 9 open reading frame, human CXorf56
CA12	-0.991064	0.985477	-4.66649	0.0129244	-0.0394374	1	3.4094	0.595123	carbonic anhydrase XII
CA4	0.00760844	1	-1.61881	1.42592e-10	-0.468572	0.308959	1.16611	0.341377	carbonic anhydrase IV
CA5A	2.8039	0.0195939	4.3614	1.38582e-125	0.157819	1	-1.41093	0.220893	carbonic anhydrase VA, mitochondrial
CA7	-1.20292	1	-8.0006	2.59331e-231	0.480541	0.340331	7.26692	0.000201044	carbonic anhydrase VII
CAB39L	-1.13914	0.942213	-4.14313	3.76431e-39	0.30434	0.572103	3.27855	0.0422174	calcium binding protein 39-like
CABLES1	0.707533	0.939446	0.847253	4.20219e-08	-0.166641	0.861763	-0.305401	0.957936	Cdk5 and Abl enzyme substrate 1
CABP1	-0.8294	0.981331	-1.76597	0.0363036	0.225077	1	1.16087	0.736765	calcium binding protein 1
CABYR	-0.892558	0.934436	-3.8628	2.21961e-16	-0.450601	0.563139	2.50606	0.0969691	calcium binding tyrosine-(Y)-phosphorylation regulated
CACFD1	0.454678	1	1.19438	0.00238346	0.0309794	1	-0.701594	0.697725	calcium channel flower domain containing 1
CACHD1	-0.846734	0.92366	-2.62664	1.13998e-38	0.0943481	1	1.89416	0.0569347	cache domain containing 1
CACNA1B	-0.542054	1	-6.04954	1.50473e-06	1.1897	0.0414944	6.48772	0.00338295	calcium channel, voltage-dependent, N type, alpha 1B subunit
CACNA1D	-0.731591	1	-3.73297	8.53265e-05	0.602457	0.648415	3.56383	0.0415689	calcium channel, voltage-dependent, L type, alpha 1D subunit
CACNA1E	-0.981717	1	-3.6232	3.86754e-10	1.2483	0.0238091	3.84043	0.0486632	calcium channel, voltage-dependent, R type, alpha 1E subunit
CACNA1G	-0.675941	1	-5.56904	6.0174e-43	0.596753	0.33886	5.47916	0.00207309	calcium channel, voltage-dependent, T type, alpha 1G subunit
CACNA2D2	-0.39421	1	-0.213979	0.711421	1.11237	0.045994	0.950083	0.476356	calcium channel, voltage-dependent, alpha 2/delta subunit 2
CACNB4	0.308769	1	1.96602	0.00688556	0.456281	1	-1.18722	0.468018	calcium channel, voltage-dependent, beta 4 subunit
CACNG1	-0.912836	1	-6.20183	1.03518e-23	0.814026	0.116812	6.04801	0.0167884	calcium channel, voltage-dependent, gamma subunit 1
CACNG3	-1.31469	0.890893	-2.48076	0.00880301	0.856023	0.523129	1.92545	0.686171	calcium channel, voltage-dependent, gamma subunit 3
CACTIN	0.235533	1	0.535753	0.000114451	0.192078	0.758302	-0.107132	1	cactin, spliceosome C complex subunit
CACYBP	0.0439271	1	0.551338	8.14668e-05	0.0501472	1	-0.457207	0.643264	calcyclin binding protein
CAD	-0.497628	1	-1.97611	1.35778e-19	0.366469	0.381551	1.84692	0.0567156	carbamoyl-phosphate synthetase 2, aspartate transcarbamylase, and dihydroorotase
CADM1	0.587928	0.961173	1.14426	9.58991e-15	0.219288	0.792623	-0.334721	0.891304	cell adhesion molecule 1
CADPS	-0.757857	1	-4.73035	1.97854e-19	0.572219	0.244219	4.50835	0.0221568	Ca++-dependent secretion activator
CADPS2	-0.651479	1	-1.91957	3.20746e-12	-0.181322	0.924861	1.10034	0.512449	Ca++-dependent secretion activator 2
CALB1	-0.952547	1	-8.9166	1.77145e-150	-1.81573	4.85191e-06	6.16397	0.0022589	calbindin 1, 28kDa
CALB2	-0.898252	1	-6.55854	8.08939e-08	0.00289167	1	5.44757	0.0726599	calbindin 2
CALCA	1.01185	0.977578	1.80713	0.00884818	-1.30438	0.456333	-2.07932	0.110696	calcitonin-related polypeptide alpha
CALCOCO2	0.084523	1	-0.503661	0.000208083	0.0475727	1	0.640091	0.61532	calcium binding and coiled-coil domain 2
CALCRL	0.423377	1	1.00446	2.08373e-06	-0.0935005	1	-0.680948	0.466519	calcitonin receptor-like
CALD1	-0.822817	1	-2.90661	7.83662e-75	0.60187	0.0730455	2.69205	0.00908689	caldesmon 1
CALHM2	-0.623468	1	-1.63446	3.50402e-08	0.498893	0.269834	1.50251	0.200436	calcium homeostasis modulator 2
CALM1	-0.20816	1	-0.432681	0.000791642	-0.117066	0.957312	0.11282	1	calmodulin 1 (phosphorylase kinase, delta)
CALM2	-0.798455	0.963162	-1.90047	0	0.126307	0.967636	1.23727	0.250215	calmodulin 2 (phosphorylase kinase, delta)
CALML4	-0.162175	1	-0.406926	0.0147131	-0.0900502	1	0.162556	1	calmodulin-like 4
CALR	0.97879	0.774416	0.724134	6.29076e-06	0.588123	0.0147368	0.843674	0.51123	calreticulin
CALR3	-1.105	1	-5.37035	6.27772e-22	0.402855	0.75946	4.67114	0.0504442	calreticulin 3
CAMK1D	1.43728	0.245808	2.05985	1.44758e-20	0.225835	0.750585	-0.396194	0.921465	calcium/calmodulin-dependent protein kinase ID
CAMK1G	1.18269	0.635675	-1.76525	5.31818e-07	-1.0226	0.0394692	1.95663	0.0766116	calcium/calmodulin-dependent protein kinase IG
CAMK2A	-1.15626	0.856509	-5.26032	0.00418515	1.78863	0.0346647	5.66463	0.0201011	calcium/calmodulin-dependent protein kinase II alpha
CAMK2B	-0.0781969	1	-1.49474	0.0479389	0.738388	0.563557	2.14402	0.111477	calcium/calmodulin-dependent protein kinase II beta
CAMK2D	-0.538083	1	-1.83606	2.88776e-37	-0.333805	0.308181	0.967534	0.208771	calcium/calmodulin-dependent protein kinase II delta
CAMK2G	-0.657231	0.985033	-1.3729	2.02438e-09	0.241164	0.757188	0.947858	0.442672	calcium/calmodulin-dependent protein kinase II gamma
CAMK4	0.159058	1	-1.40562	0.258132	3.74815	3.34305e-15	5.26353	2.3143e-05	calcium/calmodulin-dependent protein kinase IV
CAMKK2	1.82897	0.104225	1.77442	1.93634e-29	0.0300168	1	0.0824483	1	calcium/calmodulin-dependent protein kinase kinase 2, beta
CAMLG	0.175509	1	0.778486	3.26242e-05	-0.0730871	1	-0.676995	0.38878	calcium modulating ligand
CAMSAP1	-0.360741	1	-1.2736	3.88691e-13	-0.00995918	1	0.907689	0.224956	calmodulin regulated spectrin-associated protein 1
CAND1	0.0996285	1	0.379431	0.00192002	0.0160928	1	-0.260664	0.965998	cullin-associated and neddylation-dissociated 1
CANT1	-0.414858	1	-1.33164	6.59767e-10	0.145604	0.900507	1.07197	0.206395	calcium activated nucleotidase 1
CANX	0.537125	1	0.683017	1.07815e-07	0.358476	0.285618	0.214588	1	calnexin
CAP1	-0.517996	1	-1.41039	0	0.0259871	1	0.925894	0.36123	CAP, adenylate cyclase-associated protein 1 (yeast)
CAP2	-0.838162	1	-5.23341	2.98388e-104	0.572499	0.256941	4.98158	0.000907654	CAP, adenylate cyclase-associated protein, 2 (yeast)
CAPG	-0.417763	1	-3.36857	5.01923e-20	-0.246741	0.809763	2.74276	0.0390014	capping protein (actin filament), gelsolin-like
CAPN10	0.937033	0.5593	0.676661	0.000256773	-0.382436	0.444394	-0.121624	1	calpain 10
CAPN11	-0.136571	1	-1.19444	0	-0.119462	0.996583	0.943463	0.295334	calpain 11
CAPN13	-1.8031	0.0749655	-2.08207	7.03222e-22	0.20691	0.918639	0.505936	0.874363	calpain 13
CAPN14	-0.788505	1	-6.82428	5.57507e-11	-2.20731	8.14579e-05	3.64657	0.419461	calpain 14
CAPN15	-0.15116	1	-1.22821	2.51596e-11	-0.0471926	1	1.03296	0.191591	calpain 15
CAPN2	-0.624969	1	-2.21025	1.27377e-18	-0.10157	1	1.50804	0.19226	calpain 2, (m/II) large subunit
CAPN3	0.26128	1	-0.759441	0.00937879	-0.376279	0.573347	0.651573	0.594232	calpain 3, (p94)
CAPN6	0.189672	1	1.14248	0.0207483	-0.362592	1	-1.31631	0.308814	calpain 6
CAPN7	-0.228218	1	-0.496009	0.000363284	-0.0906605	1	0.18443	0.994732	calpain 7
CAPN8	-0.549735	1	-9.65964	1.57935e-41	0.125782	1	9.04373	0.00155762	calpain 8
CAPN9	-0.141744	1	-9.46954	1.0859e-31	-0.0224394	1	9.113	0.00130594	calpain 9
CAPS2	0.877188	0.897115	2.71992	5.27298e-19	-0.0523849	1	-1.88547	0.0252623	calcyphosine 2
CAPSL	0.885661	0.67392	1.65879	8.69098e-19	-0.256742	0.794589	-1.02492	0.172445	calcyphosine-like
CAPZA1	-0.410263	1	-0.876299	6.5084e-09	-0.109992	1	0.360983	0.872307	capping protein (actin filament) muscle Z-line, alpha 1
CAPZA2	-0.301704	1	-0.439259	0.00259196	0.0178619	1	0.161878	1	capping protein (actin filament) muscle Z-line, alpha 2
CAPZB	-0.236187	1	-0.467892	0.000207512	0.148375	0.875279	0.384744	0.842154	capping protein (actin filament) muscle Z-line, beta
CARD10	-0.432339	1	-0.822638	0.0134526	-0.344535	0.722162	0.0493008	1	caspase recruitment domain family, member 10
CARF	-0.148279	1	-0.891295	0.0011023	0.0346248	1	0.774527	0.433981	calcium responsive transcription factor
CARHSP1	-0.85474	0.905821	-2.31901	5.66979e-43	0.0333234	1	1.50342	0.0668042	calcium regulated heat stable protein 1, 24kDa
CARKD	0.331388	1	1.0995	4.47114e-18	0.154662	0.86606	-0.611122	0.587595	carbohydrate kinase domain containing
CARNS1	0.397013	1	1.36189	1.38801e-05	0.448373	0.715051	-0.499866	0.786321	carnosine synthase 1
CARS	0.220829	1	0.534147	0.0017442	-0.122689	0.959251	-0.433952	0.784375	cysteinyl-tRNA synthetase
CARS2	0.478434	1	0.820501	4.64245e-07	-0.121641	0.999836	-0.463212	0.681349	cysteinyl-tRNA synthetase 2, mitochondrial (putative)
CASC4	-0.238175	1	-0.62861	2.88706e-07	-0.0332286	1	0.362883	0.880219	cancer susceptibility candidate 4
CASC5	-1.13511	0.398055	-2.66721	4.06039e-17	0.347974	0.695128	1.88025	0.0360619	cancer susceptibility candidate 5
CASK	-0.450522	1	-0.722189	9.1301e-08	-0.0186309	1	0.256944	0.929694	calcium/calmodulin-dependent serine protein kinase (MAGUK family)
CASKIN2	-0.551476	1	-1.86763	1.0272e-18	0.393812	0.484714	1.72076	0.0310364	CASK interacting protein 2
CASP10	0.597699	0.943401	1.3579	1.80261e-17	0.134352	0.986426	-0.628479	0.47752	caspase 10, apoptosis-related cysteine peptidase
CASP2	-0.438169	1	-1.50719	1.7986e-18	0.00356226	1	1.07862	0.13984	caspase 2, apoptosis-related cysteine peptidase
CASP3	-0.51312	0.973342	-0.985677	9.14049e-12	-0.215918	0.714829	0.265128	0.916196	caspase 3, apoptosis-related cysteine peptidase
CASP6	-0.281653	1	-0.403361	0.00587304	0.0953431	1	0.221235	0.983471	caspase 6, apoptosis-related cysteine peptidase
CASP7	-0.221814	1	-1.70348	1.94016e-20	0.0670919	1	1.5584	0.0153931	caspase 7, apoptosis-related cysteine peptidase
CASP8AP2	-0.0577474	1	-0.430321	0.0105545	-0.195598	0.792814	0.17917	1	caspase 8 associated protein 2
CASP9	-0.0130173	1	-0.411427	0.0277032	0.158038	0.942042	0.562621	0.465118	caspase 9, apoptosis-related cysteine peptidase
CASR	3.50105	0.00270596	5.02543	1.86738e-62	0.223135	1	-1.30124	0.325472	calcium-sensing receptor
CAST	-0.909874	0.94451	-3.40086	6.49215e-141	-0.0935014	1	2.41197	0.00514654	calpastatin
CAT	2.58633	0.0492225	3.29377	2.61049e-148	-0.275377	0.786827	-0.981675	0.590434	catalase
CAV1	-1.10851	0.990131	-4.66112	1.39121e-170	0.476337	0.305931	4.03338	0.0024149	caveolin 1, caveolae protein, 22kDa
CAV2	-1.01968	0.985639	-3.46097	1.34759e-36	0.649201	0.113087	3.12301	0.0251281	caveolin 2
CBFA2T2	-0.741091	0.969717	-2.7491	4.32924e-14	0.305814	0.801699	2.32207	0.040483	core-binding factor, runt domain, alpha subunit 2; translocated to, 2
CBFB	-0.285474	1	-0.837947	6.99736e-05	-0.146672	0.981476	0.411335	0.789967	core-binding factor, beta subunit
CBL	0.200489	1	0.495829	0.000569495	-0.0821335	1	-0.376397	0.8558	Cbl proto-oncogene, E3 ubiquitin protein ligase
CBLB	-0.586151	0.920951	-1.35799	2.07631e-15	-0.0630068	1	0.714134	0.409717	Cbl proto-oncogene B, E3 ubiquitin protein ligase
CBLL1	-0.0633506	1	-0.517411	0.0084173	0.0546411	1	0.510546	0.603791	Cbl proto-oncogene-like 1, E3 ubiquitin protein ligase
CBLN1	-0.967484	0.961173	-5.69423	1.84508e-15	0.91676	0.15004	5.56893	0.0024149	cerebellin 1 precursor
CBLN2	-1.10229	0.945879	-5.7578	2.25014e-05	0.745588	0.456651	5.17306	0.0967803	cerebellin 2 precursor
CBR1	-0.846952	0.981515	-2.0212	0	0.0334668	1	1.21981	0.319836	carbonyl reductase 1
CBX1	-0.0747414	1	-0.456122	0.0164601	0.0665917	1	0.452226	0.686417	chromobox homolog 1
CBX2	-0.0312157	1	-2.2052	0.00375866	0.272019	0.999291	2.4335	0.0590192	chromobox homolog 2
CBX4	-0.442414	1	-0.578091	0.00349795	-0.130249	1	0.00570924	1	chromobox homolog 4
CBX7	-0.338091	1	-0.829655	0.00165704	-0.754823	0.0804609	-0.265647	0.987553	chromobox homolog 7
CC2D1B	-0.0598799	1	-0.681363	1.54265e-06	-0.24091	0.578568	0.385234	0.828103	coiled-coil and C2 domain containing 1B
CC2D2A	0.308037	1	0.502092	0.00898474	0.180424	0.890003	-0.0160844	1	coiled-coil and C2 domain containing 2A
CCBL1	1.37004	0.19472	2.24349	3.6587e-41	0.199793	0.874675	-0.670274	0.642518	cysteine conjugate-beta lyase, cytoplasmic
CCBL2	0.544364	1	1.19353	1.84324e-16	-0.0312635	1	-0.678829	0.485492	cysteine conjugate-beta lyase 2
CCDC102A	-0.357904	1	-1.3312	0.000129544	0.468913	0.52566	1.45294	0.140387	coiled-coil domain containing 102A
CCDC109B	-0.397703	1	0.556947	0.00118933	0.391922	0.342428	-0.556155	0.496846	coiled-coil domain containing 109B
CCDC117	0.204127	1	0.50427	8.60793e-05	-0.123614	0.947794	-0.422618	0.712151	coiled-coil domain containing 117
CCDC124	-0.096405	1	-0.343709	0.0353267	0.402501	0.16123	0.654051	0.360159	coiled-coil domain containing 124
CCDC125	-0.50563	1	-1.03855	3.35945e-07	0.26539	0.675401	0.802035	0.437949	coiled-coil domain containing 125
CCDC126	-0.0933093	1	0.339071	0.0436757	-0.179181	0.839953	-0.606458	0.418954	coiled-coil domain containing 126
CCDC141	-1.44786	0.860966	-6.41245	1.18673e-26	0.503589	0.380397	5.47113	0.0207339	coiled-coil domain containing 141
CCDC15	-0.289895	1	-1.38339	2.58357e-10	0.443547	0.247937	1.54415	0.0178236	coiled-coil domain containing 15
CCDC17	1.3227	0.45395	1.31178	0.0113493	-0.384839	0.938408	-0.363859	0.989249	coiled-coil domain containing 17
CCDC171	-0.763745	0.821665	-1.74274	5.7137e-08	0.160633	0.996583	1.1581	0.285854	coiled-coil domain containing 171
CCDC176	0.870443	0.913769	1.23142	0.00870005	0.493421	0.823388	0.135169	1	coiled-coil domain containing 176
CCDC177	-0.949639	0.961173	-4.22619	2.60597e-13	0.809655	0.111376	4.08341	0.00862687	coiled-coil domain containing 177
CCDC181	2.03647	0.139224	2.5695	4.76234e-06	0.60565	0.933119	0.0544743	1	coiled-coil domain containing 181
CCDC186	-0.666754	0.973342	-1.27728	0	-0.235372	0.699854	0.385213	0.84599	coiled-coil domain containing 186
CCDC25	0.0368739	1	0.515472	6.99019e-05	-0.0860267	1	-0.561342	0.622818	coiled-coil domain containing 25
CCDC28B	1.04058	0.658394	2.00973	9.70722e-20	-0.233077	0.954095	-1.19502	0.190603	coiled-coil domain containing 28B
CCDC3	-1.03012	0.656406	-1.42389	3.15709e-06	0.715066	0.15369	1.11393	0.350974	coiled-coil domain containing 3
CCDC30	-0.492157	1	-1.46529	1.84924e-08	0.161805	0.999601	1.13018	0.257329	coiled-coil domain containing 30
CCDC34	0.620912	1	1.22395	2.90674e-07	0.239772	0.896193	-0.361228	0.929639	coiled-coil domain containing 34
CCDC37	1.37189	0.986412	2.79069	0.00443183	0.337209	1	-1.12474	0.779197	coiled-coil domain containing 37
CCDC40	-0.397832	1	-0.891179	0.00510235	0.0552685	1	0.546473	0.764219	coiled-coil domain containing 40
CCDC47	0.304987	1	0.48254	0.000158994	0.109286	0.996583	-0.0649653	1	coiled-coil domain containing 47
CCDC50	-0.529848	1	-1.05493	1.96356e-09	-0.322868	0.508746	0.207575	0.987621	coiled-coil domain containing 50
CCDC57	-1.29495	0.920951	-3.24671	0.0043357	-0.0335346	1	1.86353	0.661242	coiled-coil domain containing 57
CCDC58	0.448271	1	1.32043	4.90719e-18	-0.0777528	1	-0.950937	0.133662	coiled-coil domain containing 58
CCDC6	-0.093452	1	-0.678731	5.18062e-07	-0.126408	0.943365	0.463463	0.689946	coiled-coil domain containing 6
CCDC60	-0.782046	1	-4.75459	2.88598e-09	0.760265	0.408433	4.71339	0.012925	coiled-coil domain containing 60
CCDC64	-0.140365	1	-0.664335	8.16365e-05	-0.122133	0.986579	0.406337	0.75052	coiled-coil domain containing 64
CCDC68	-0.789433	1	-8.17534	1.33191e-155	0.306402	0.552352	7.65896	0.00169532	coiled-coil domain containing 68
CCDC69	-0.934156	1	-4.35953	3.22566e-118	0.0722552	1	3.50518	0.00598628	coiled-coil domain containing 69
CCDC77	0.291431	1	0.750004	0.0167047	0.156555	1	-0.296019	0.967402	coiled-coil domain containing 77
CCDC78	2.99821	0.356891	5.49548	0.000255734	2.22604	0.999291	-0.812713	0.929639	coiled-coil domain containing 78
CCDC80	-0.838604	1	-3.09603	2.56639e-54	0.521304	0.117107	2.80315	0.00653741	coiled-coil domain containing 80
CCDC82	0.822403	0.68125	0.768389	1.62231e-06	-0.753367	0.0142478	-0.702039	0.393665	coiled-coil domain containing 82
CCDC85A	-0.168376	1	-2.33324	0.000536391	0.543656	0.668606	2.68867	0.113255	coiled-coil domain containing 85A
CCDC85C	0.18297	1	0.578524	0.0455308	-0.125182	1	-0.521506	0.731946	coiled-coil domain containing 85C
CCDC86	0.213573	1	0.505316	0.000563214	0.331376	0.342398	0.0426243	1	coiled-coil domain containing 86
CCDC88A	-0.779479	0.72359	-1.70573	6.69791e-11	-0.194939	0.932053	0.729611	0.516447	coiled-coil domain containing 88A
CCDC88C	-0.881884	0.881994	-2.60393	2.9841e-43	-0.352425	0.291239	1.37971	0.10378	coiled-coil domain containing 88C
CCDC90B	-0.0961638	1	-0.492635	0.00335736	0.0903039	1	0.494543	0.5711	coiled-coil domain containing 90B
CCDC92	-0.689411	0.908305	-2.15528	4.31723e-19	-0.271053	0.707541	1.1993	0.195091	coiled-coil domain containing 92
CCKAR	-1.08422	1	-5.74979	7.85867e-43	1.27491	4.67359e-05	5.97077	0.0026944	cholecystokinin A receptor
CCKBR	0.548434	1	-4.31671	0.0151336	0.148212	1	4.76771	0.185079	cholecystokinin B receptor
CCL1	0.0880213	1	-1.67797	0.00176223	-0.204612	1	1.55462	0.439674	chemokine (C-C motif) ligand 1
CCL13	-0.701185	1	-5.62212	0.000519054	1.00774	0.291372	5.71033	0.0549012	chemokine (C-C motif) ligand 13
CCL17	-1.01691	0.850866	-1.84639	5.08318e-05	-1.13347	0.0803968	-0.293684	1	chemokine (C-C motif) ligand 17
CCL19	-0.248617	1	-4.08585	2.25382e-65	-1.62094	5.46464e-11	2.20706	0.00607825	chemokine (C-C motif) ligand 19
CCL20	-1.46875	0.383374	-6.0649	4.87473e-36	-0.285168	0.861763	4.29087	0.000920898	chemokine (C-C motif) ligand 20
CCL21	-1.52661	0.621396	-5.63276	5.91056e-115	-0.667574	0.0986374	3.4417	0.00184021	chemokine (C-C motif) ligand 21
CCL26	-0.599621	1	-3.18813	3.69548e-25	-0.0108463	1	2.57154	0.0512937	chemokine (C-C motif) ligand 26
CCM2	0.114603	1	-0.454969	0.00660083	-0.00102425	1	0.571013	0.454236	cerebral cavernous malformation 2
CCM2L	-0.134792	1	-0.505263	0.0266489	-0.281346	0.699854	0.0943807	1	cerebral cavernous malformation 2-like
CCNA2	-0.338669	1	-0.928924	0.000497024	0.136472	1	0.729673	0.371959	cyclin A2
CCNB2	-0.621602	0.989484	-1.31733	3.45588e-23	0.00461713	1	0.708466	0.42833	cyclin B2
CCNB3	-0.979917	0.537535	-1.53948	8.73464e-07	-0.0163163	1	0.547708	0.788209	cyclin B3
CCND1	0.291546	1	1.02053	3.42576e-11	0.240646	0.772575	-0.486898	0.615351	cyclin D1
CCND2	-0.154079	1	0.628851	0.035035	0.1241	1	-0.658666	0.626127	cyclin D2
CCND3	0.0374204	1	0.644657	0.000828828	-0.0967307	1	-0.702363	0.329754	cyclin D3
CCNDBP1	0.28181	1	0.458508	0.000708866	-0.00348195	1	-0.176094	1	cyclin D-type binding-protein 1
CCNE2	0.248636	1	-2.57813	2.31747e-07	-0.156851	1	2.65061	0.00618801	cyclin E2
CCNF	-0.422229	1	-0.959228	0.00114562	0.0896762	1	0.637384	0.62657	cyclin F
CCNG1	0.0212715	1	0.551204	0.0037389	0.256797	0.588131	-0.268885	0.952537	cyclin G1
CCNG2	0.208432	1	-0.987323	2.78283e-09	-0.297505	0.395739	0.897623	0.278806	cyclin G2
CCNH	-0.415643	1	-0.487813	0.000369252	0.0820795	1	0.157743	1	cyclin H
CCNI	0.26941	1	0.374845	0.0027456	-0.145889	0.911131	-0.2465	0.991822	cyclin I
CCNJ	0.539227	1	0.745632	0.000440323	-0.614023	0.163696	-0.810224	0.395514	cyclin J
CCNJL	-1.03634	0.977578	-5.12991	5.67797e-43	-0.219893	0.986065	3.88712	0.0194797	cyclin J-like
CCNK	0.104845	1	0.36506	0.00530404	0.0583147	1	-0.198868	1	cyclin K
CCNT2	-0.119575	1	-0.462103	0.00302507	-0.102557	0.996583	0.246614	0.911426	cyclin T2
CCNYL1	0.3403	1	0.618189	7.56624e-06	0.126937	0.953138	-0.148136	1	cyclin Y-like 1
CCP110	-0.39285	1	-1.34336	6.06237e-09	-0.149156	0.959291	0.797016	0.425407	centriolar coiled coil protein 110kDa
CCPG1	0.373794	1	0.829672	7.44492e-11	-0.119736	0.952522	-0.57413	0.653761	cell cycle progression 1
CCR10	-0.401104	1	-5.5879	0.000177865	-0.206201	1	4.78511	0.0563931	chemokine (C-C motif) receptor 10
CCR5	-0.256849	1	-0.908107	0.00166006	-0.3022	0.746479	0.351277	0.929018	chemokine (C-C motif) receptor 5
CCR6	-1.33919	0.697582	-2.54599	3.66301e-12	0.317805	0.650859	1.52019	0.407706	chemokine (C-C motif) receptor 6
CCR7	-1.47385	0.292038	-4.88009	1.48225e-85	-0.797087	0.0272101	2.62085	0.00607704	chemokine (C-C motif) receptor 7
CCR8	-0.547026	1	-3.07064	8.64414e-12	-0.947937	0.0454145	1.52687	0.394354	chemokine (C-C motif) receptor 8
CCRN4L	0.490385	0.990985	0.606573	0.00278256	-0.465983	0.167997	-0.577175	0.507116	CCR4 carbon catabolite repression 4-like (S. cerevisiae)
CCT2	0.0846963	1	0.414558	0.000866712	0.10749	0.992675	-0.219048	1	chaperonin containing TCP1, subunit 2 (beta)
CCT3	0.347294	1	0.204677	0.217688	0.585708	0.0217396	0.730907	0.460773	chaperonin containing TCP1, subunit 3 (gamma)
CCT6A	-0.0578445	1	0.329174	0.0252201	0.0830035	1	-0.300793	0.934092	chaperonin containing TCP1, subunit 6A (zeta 1)
CCT7	0.0636552	1	0.293275	0.0263392	0.134975	0.915402	-0.0924423	1	chaperonin containing TCP1, subunit 7 (eta)
CD109	-0.908676	0.996908	-4.09209	5.58135e-87	0.270429	0.679282	3.45692	0.00482373	CD109 molecule
CD151	-0.44566	1	-0.421939	0.00402929	0.357025	0.264028	0.339269	0.907373	CD151 molecule (Raph blood group)
CD164	-0.246884	1	-1.13467	1.30378e-15	-0.222113	0.729865	0.671396	0.573229	CD164 molecule, sialomucin
CD164L2	-0.715642	1	-3.37037	0.00332149	-1.26871	0.426216	1.36829	0.878186	CD164 sialomucin-like 2
CD180	2.17557	0.061743	2.60937	1.46379e-18	-0.460187	0.655852	-0.897296	0.549046	CD180 molecule
CD2	-0.644946	0.977578	-1.79657	2.5663e-07	0.643258	0.205537	1.79111	0.0674427	CD2 molecule
CD247	-1.07541	0.444915	-3.12706	3.68532e-36	-0.277257	0.646097	1.79088	0.0497587	CD247 molecule
CD274	1.26201	0.697582	-2.4061	1.70696e-18	0.176401	1	3.83469	0.000233833	CD274 molecule
CD28	-1.42121	0.41601	-4.73202	1.04784e-40	-0.356854	0.633464	2.91384	0.0305005	CD28 molecule
CD320	1.18872	0.295345	1.11851	6.25373e-09	-0.0792313	1	-0.0132057	1	CD320 molecule
CD34	-0.822321	0.965712	-3.48962	9.95518e-30	0.235541	0.91338	2.92078	0.00673865	CD34 molecule
CD36	3.85459	0.00551716	5.07724	3.77271e-196	-0.0310194	1	-1.26064	0.519449	CD36 molecule (thrombospondin receptor)
CD38	0.053232	1	-0.615933	2.49932e-05	0.248789	0.602293	0.920165	0.345344	CD38 molecule
CD3E	-1.03802	0.805902	-3.93164	3.05563e-74	-0.386863	0.490256	2.51397	0.00223928	CD3e molecule, epsilon (CD3-TCR complex)
CD4	-1.28369	0.532114	-5.24996	7.49281e-49	-0.259054	0.864684	3.70243	0.000725067	CD4 molecule
CD40	-0.300099	1	-1.72054	9.20128e-11	-0.579515	0.102465	0.845893	0.459924	CD40 molecule, TNF receptor superfamily member 5
CD40LG	-1.09736	0.567449	-2.50714	4.16272e-13	0.39422	0.539201	1.79836	0.124297	CD40 ligand
CD44	-0.88553	0.832595	-2.86984	3.76886e-45	-0.585284	0.0988396	1.40499	0.0517046	CD44 molecule (Indian blood group)
CD46	-0.0915676	1	-0.38889	0.00831999	-0.314509	0.359469	-0.0129595	1	CD46 molecule, complement regulatory protein
CD5	-1.08541	0.670043	-4.11751	7.16494e-40	-0.349465	0.604523	2.67434	0.00902167	CD5 molecule
CD55	-0.918856	0.969393	-3.10366	8.95927e-116	0.182668	0.853333	2.38294	0.0133927	CD55 molecule, decay accelerating factor for complement (Cromer blood group)
CD59	0.423093	1	1.41706	2.52579e-16	0.199701	0.825339	-0.793321	0.282394	CD59 molecule, complement regulatory protein
CD6	-1.15572	0.654585	-4.45665	1.02597e-26	-0.18918	0.986708	3.09829	0.0121237	CD6 molecule
CD63	0.230423	1	0.710127	2.30626e-08	-0.252886	0.530555	-0.72984	0.504016	CD63 molecule
CD7	-0.34666	1	-2.61103	4.05375e-11	-0.404141	0.509932	1.85818	0.0998291	CD7 molecule
CD74	-0.542804	1	-1.62771	0	-0.254763	0.593889	0.835852	0.492262	CD74 molecule, major histocompatibility complex, class II invariant chain
CD79A	-1.26045	0.693932	-2.52781	1.98376e-06	-0.421332	0.763726	0.865947	0.812288	CD79a molecule, immunoglobulin-associated alpha
CD79B	-1.78043	0.372226	-5.29097	4.90362e-51	-1.08612	0.0303279	2.43113	0.0922484	CD79b molecule, immunoglobulin-associated beta
CD81	2.12291	0.0905593	3.29964	5.12659e-147	0.107953	1	-1.07243	0.471439	CD81 molecule
CD82	-0.560659	1	-1.73009	0	-0.288002	0.442758	0.889354	0.425488	CD82 molecule
CD83	-0.212609	1	-0.93482	0.000176123	-0.341409	0.602238	0.38697	0.854443	CD83 molecule
CD8B	-1.39202	0.559579	-3.37143	1.70028e-07	-0.527233	0.610554	1.43934	0.601101	CD8b molecule
CD9	-1.21122	0.949916	-5.25502	2.08661e-40	0.396958	0.484714	4.47683	0.0114769	CD9 molecule
CD99	-0.396783	1	-1.04151	4.01473e-08	0.00811261	1	0.660941	0.619058	CD99 molecule
CD99L2	-0.523742	1	-0.632448	0.0335675	0.139973	1	0.25122	1	CD99 molecule-like 2
CDADC1	-0.572201	1	-1.81117	8.75046e-23	0.123327	1	1.36962	0.0942064	cytidine and dCMP deaminase domain containing 1
CDAN1	-0.260225	1	-0.390564	0.0202413	-0.0245764	1	0.107037	1	codanin 1
CDC123	0.733116	0.864215	0.730926	8.73464e-07	-0.0406274	1	-0.0344534	1	cell division cycle 123
CDC14B	-0.98417	0.676036	-1.82321	6.15405e-09	-0.0730244	1	0.76049	0.683787	cell division cycle 14B
CDC20	-0.791864	0.838635	-1.59339	4.26965e-10	-0.286606	0.733781	0.52066	0.786302	cell division cycle 20
CDC25A	0.200284	1	-0.515914	0.0363037	-0.0262059	1	0.697814	0.483279	cell division cycle 25A
CDC25B	-0.0239067	1	-0.593012	3.33023e-05	0.171974	0.831238	0.742194	0.336506	cell division cycle 25B
CDC34	0.0304799	1	0.727837	0.000179509	-0.0113668	1	-0.710078	0.326108	cell division cycle 34
CDC37L1	0.397698	1	0.652526	0.000172627	0.190835	0.868201	-0.0579879	1	cell division cycle 37-like 1
CDC42	-0.338594	1	-0.938275	1.30378e-15	-0.0385295	1	0.566906	0.687666	cell division cycle 42
CDC42BPB	0.011795	1	0.400103	0.00586921	-0.0471418	1	-0.431762	0.812288	CDC42 binding protein kinase beta (DMPK-like)
CDC42EP1	2.37477	0.0382789	3.13577	8.09445e-137	0.0853097	1	-0.678851	0.753056	CDC42 effector protein (Rho GTPase binding) 1
CDC42EP3	-0.729981	1	-2.76964	4.34899e-45	0.154126	0.95867	2.20332	0.0206375	CDC42 effector protein (Rho GTPase binding) 3
CDC42EP4	-0.465703	1	-1.62726	4.44296e-17	-0.0896449	1	1.08011	0.149754	CDC42 effector protein (Rho GTPase binding) 4
CDC42SE1	0.0591593	1	-0.351966	0.0114633	-0.186424	0.772575	0.228194	0.991403	CDC42 small effector 1
CDC42SE2	-0.745446	1	-2.89087	5.2892e-139	0.198893	0.698374	2.35045	0.00648277	CDC42 small effector 2
CDC45	-0.179829	1	-1.3812	1.09908e-06	0.188817	0.957578	1.39352	0.0689044	cell division cycle 45
CDC6	0.16261	1	-1.70647	7.3727e-05	0.352626	0.723209	2.22783	0.0119038	cell division cycle 6
CDCA3	-0.706218	0.952278	-1.89797	5.83398e-07	0.440999	0.566328	1.63457	0.125396	cell division cycle associated 3
CDCA4	-0.359462	1	-1.23263	2.50398e-15	-0.0724877	1	0.806608	0.230897	cell division cycle associated 4
CDCA7	-0.110417	1	-1.82321	1.14667e-17	0.346177	0.417894	2.06106	0.000233833	cell division cycle associated 7
CDCA8	-0.205419	1	-1.7299	1.00463e-11	-0.0765559	1	1.43956	0.0723321	cell division cycle associated 8
CDCP1	-0.97583	1	-5.40725	1.65823e-135	-0.045126	1	4.39579	0.00198078	CUB domain containing protein 1
CDCP2	-0.875642	1	2.30511	0.0365174	0.0728419	1	-3.00122	0.241191	CUB domain containing protein 2
CDH1	0.00249098	1	-0.578016	4.29062e-05	0.11347	0.993098	0.698631	0.556194	cadherin 1, type 1, E-cadherin (epithelial)
CDH11	-0.737918	1	-5.26293	6.86298e-137	0.492084	0.0997827	5.0647	0.000387743	cadherin 11, type 2, OB-cadherin (osteoblast)
CDH13	-0.750945	0.990131	-2.18473	7.25742e-23	0.304428	0.623059	1.74082	0.0827153	cadherin 13
CDH17	-0.987202	1	-6.55615	0	0.168661	0.903356	5.74199	0.000300511	cadherin 17, LI cadherin (liver-intestine)
CDH2	-0.42213	1	-0.836514	0.00488707	0.498706	0.504909	0.913052	0.47752	cadherin 2, type 1, N-cadherin (neuronal)
CDH20	-1.00025	0.967377	-5.10408	0.00127979	0.932403	0.312876	4.80783	0.140387	cadherin 20, type 2
CDH23	-0.915248	0.842881	-2.41959	4.94945e-10	0.143584	1	1.65217	0.206395	cadherin-related 23
CDH5	1.24692	0.455957	1.67868	3.12128e-30	-0.158906	0.986818	-0.593178	0.726355	cadherin 5, type 2 (vascular endothelium)
CDH6	-0.789266	1	-4.01748	5.01374e-79	0.848099	0.00375933	4.09169	0.00341223	cadherin 6, type 2, K-cadherin (fetal kidney)
CDHR2	-0.469183	1	-2.60719	0	-0.190958	0.929883	1.95795	0.145457	cadherin-related family member 2
CDHR5	-1.11708	0.934326	-4.5166	1.43042e-185	-0.159921	0.958679	3.2422	0.00494571	cadherin-related family member 5
CDK1	-0.904508	0.645518	-2.43729	1.01821e-20	-0.130186	1	1.40731	0.0801298	cyclin-dependent kinase 1
CDK12	0.356307	1	0.505029	0.00344787	0.20117	0.801094	0.0539433	1	cyclin-dependent kinase 12
CDK14	-0.626931	1	-2.59157	0.00104963	-0.365827	0.928531	1.58333	0.5798	cyclin-dependent kinase 14
CDK18	1.39737	0.280616	1.84854	2.30445e-39	0.378907	0.2921	-0.0708169	1	cyclin-dependent kinase 18
CDK2	0.08954	1	-0.518861	0.010231	0.251043	0.646097	0.869633	0.210576	cyclin-dependent kinase 2
CDK2AP1	-0.573673	1	-1.18235	7.13099e-08	0.567584	0.0834758	1.1938	0.195536	cyclin-dependent kinase 2 associated protein 1
CDK3	1.24965	0.72276	3.03939	1.02898e-21	0.16783	1	-1.63434	0.131696	cyclin-dependent kinase 3
CDK5R1	-0.770577	0.961173	-1.57537	0.0114116	-0.104417	1	0.679911	0.917401	cyclin-dependent kinase 5, regulatory subunit 1 (p35)
CDK5R2	-0.342388	1	-4.41821	0.0323798	0.606875	0.861763	4.43282	0.196997	cyclin-dependent kinase 5, regulatory subunit 2 (p39)
CDK5RAP1	0.437953	1	0.953723	4.23992e-08	0.14875	0.966366	-0.363919	0.82504	CDK5 regulatory subunit associated protein 1
CDK5RAP2	-0.624841	0.900987	-1.51651	9.82198e-14	-0.220339	0.800185	0.675973	0.486499	CDK5 regulatory subunit associated protein 2
CDK6	1.49064	0.200263	2.44328	2.0574e-37	0.344312	0.653909	-0.611823	0.675858	cyclin-dependent kinase 6
CDKL1	-0.244395	1	-0.953502	0.0172288	-0.462022	0.602358	0.274488	1	cyclin-dependent kinase-like 1 (CDC2-related kinase)
CDKL2	-0.780269	1	-2.9299	3.70533e-46	0.16795	0.879138	2.3234	0.0387194	cyclin-dependent kinase-like 2 (CDC2-related kinase)
CDKL5	1.4627	0.210023	2.11748	3.75635e-50	0.614712	0.150146	-0.0411481	1	cyclin-dependent kinase-like 5
CDKN1A	0.327503	1	-0.0581603	0.983174	-0.842182	0.0303336	-0.450697	0.779457	cyclin-dependent kinase inhibitor 1A (p21, Cip1)
CDKN2AIP	0.189705	1	0.300214	0.0401316	-0.0812846	1	-0.188698	1	CDKN2A interacting protein
CDKN3	-0.690509	0.990131	-0.790242	0.00431729	0.121665	1	0.226572	1	cyclin-dependent kinase inhibitor 3
CDO1	5.91106	0.000467267	7.39565	3.32728e-295	0.646766	0.144246	-0.840942	0.851334	cysteine dioxygenase type 1
CDON	-0.359745	1	-1.22405	0.000135542	0.768449	0.207799	1.65081	0.101195	cell adhesion associated, oncogene regulated
CDPF1	-0.217081	1	-0.874436	9.14633e-11	0.163816	0.879708	0.827991	0.186672	cysteine-rich, DPF motif domain containing 1
CDR2	-0.833165	0.799732	-1.77804	2.15265e-37	0.0112217	1	0.964949	0.227696	cerebellar degeneration-related protein 2, 62kDa
CDS1	-0.741555	1	-3.84356	5.98299e-99	-0.247965	0.875279	2.85186	0.00202973	CDP-diacylglycerol synthase (phosphatidate cytidylyltransferase) 1
CDT1	0.411401	1	-1.88438	3.16526e-08	0.521727	0.282511	2.83118	0.000463717	chromatin licensing and DNA replication factor 1
CDV3	0.326457	1	0.424232	0.00121455	0.112658	0.981476	0.0160077	1	CDV3 homolog (mouse)
CDX1	-0.957222	1	-9.32398	7.69293e-191	0.147764	0.944602	8.50385	0.00110824	caudal type homeobox 1
CDYL	-0.315733	1	-0.719013	0.00317718	0.0502499	1	0.461193	0.811516	chromodomain protein, Y-like
CEBPB	2.12323	0.0252483	2.06585	5.43312e-35	-0.451276	0.291239	-0.393468	0.9323	CCAAT/enhancer binding protein (C/EBP), beta
CECR1	1.07085	0.455957	1.10946	4.38933e-15	-0.113651	1	-0.148972	1	cat eye syndrome chromosome region, candidate 1
CECR5	1.2758	0.454966	1.94404	1.6762e-46	0.237363	0.731571	-0.427687	0.889188	cat eye syndrome chromosome region, candidate 5
CELF2	-0.513077	1	-2.23715	4.64201e-12	-0.220414	0.932053	1.50575	0.160303	CUGBP, Elav-like family member 2
CELF4	1.30847	0.985749	2.18872	0.0202947	0.0248399	1	-0.844981	0.929639	CUGBP, Elav-like family member 4
CELSR1	1.03099	0.680268	2.76525	2.11232e-42	0.608411	0.119784	-1.1302	0.21954	cadherin, EGF LAG seven-pass G-type receptor 1
CELSR3	-0.189687	1	-1.05672	0.000969996	0.234162	0.929883	1.09939	0.32728	cadherin, EGF LAG seven-pass G-type receptor 3
CEMIP	3.02369	0.0106769	5.10133	5.32852e-261	0.524055	0.229404	-1.55592	0.272437	cell migration inducing protein, hyaluronan binding
CEND1	-0.458859	1	-4.05461	2.83439e-08	0.787643	0.248596	4.36318	0.0227259	cell cycle exit and neuronal differentiation 1
CENPC	-0.517484	0.995093	-2.44642	3.0835e-18	-0.22267	0.839525	1.69594	0.0327672	centromere protein C
CENPE	-0.868681	0.676036	-2.37268	3.958e-15	0.131848	1	1.64467	0.0569339	centromere protein E, 312kDa
CENPF	-1.08131	0.332362	-1.69937	1.41463e-08	-0.00234058	1	0.618099	0.696752	centromere protein F, 350/400kDa
CENPH	-0.378602	1	-1.52216	5.7306e-13	0.050116	1	1.19597	0.0648011	centromere protein H
CENPI	-0.986662	0.601389	-2.61703	5.74029e-10	0.226592	0.954095	1.84873	0.0754598	centromere protein I
CENPK	0.0186899	1	-1.76428	0.000268122	0.0618567	1	1.87866	0.10097	centromere protein K
CENPL	0.0188725	1	-3.4852	4.67415e-06	0.23644	1	3.71296	0.00772043	centromere protein L
CENPM	-0.212295	1	-1.11001	1.79148e-05	-0.271401	0.821922	0.632155	0.546229	centromere protein M
CENPN	-0.402211	1	-1.50986	1.57952e-08	0.142046	1	1.25183	0.125908	centromere protein N
CENPP	-0.501683	1	-2.2486	0.000551647	0.206277	1	1.964	0.0934764	centromere protein P
CENPQ	1.13834	0.647016	2.43524	6.97745e-46	0.300808	0.730291	-1.00431	0.360955	centromere protein Q
CENPU	-0.152168	1	-1.1093	0.000371878	-0.103526	1	0.852771	0.461595	centromere protein U
CENPW	-0.778325	0.969717	-1.46014	0.00259781	-0.291123	0.97727	0.40713	1	centromere protein W
CEP104	-0.274327	1	-0.849855	1.8573e-07	0.0586208	1	0.639348	0.462704	centrosomal protein 104kDa
CEP120	-0.0817819	1	-0.525446	0.00255988	-0.164921	0.884259	0.278565	0.929639	centrosomal protein 120kDa
CEP135	-0.337582	1	-1.69371	3.14188e-07	0.130438	1	1.48132	0.151535	centrosomal protein 135kDa
CEP152	-0.402099	1	-1.85359	6.56315e-16	-0.111024	1	1.3527	0.0850287	centrosomal protein 152kDa
CEP170	-0.514984	0.981515	-0.584778	0.0324382	0.135651	1	0.20858	1	centrosomal protein 170kDa
CEP170B	-0.698114	1	-2.28607	1.88286e-45	-0.0463602	1	1.55367	0.0620278	centrosomal protein 170B
CEP19	0.299307	1	0.5616	0.0478211	-0.280074	0.839043	-0.541451	0.726355	centrosomal protein 19kDa
CEP192	-0.507538	1	-1.54776	5.52315e-05	0.0459931	1	1.0844	0.36064	centrosomal protein 192kDa
CEP250	-0.245762	1	-1.00548	3.34893e-09	0.168927	0.864983	0.933633	0.186362	centrosomal protein 250kDa
CEP41	-0.12635	1	-0.917611	0.00297165	-0.032635	1	0.780905	0.539009	centrosomal protein 41kDa
CEP44	-0.0755514	1	-0.702315	0.0241134	0.0651767	1	0.686374	0.565508	centrosomal protein 44kDa
CEP55	-0.798319	0.841352	-2.4478	2.92737e-15	0.0554442	1	1.71102	0.0810554	centrosomal protein 55kDa
CEP57	-0.203835	1	-0.408786	0.0221134	-0.078242	1	0.133459	1	centrosomal protein 57kDa
CEP68	-0.494882	1	-1.14265	7.3405e-06	0.323199	0.554746	0.982765	0.355053	centrosomal protein 68kDa
CEP76	-0.305091	1	-0.955437	9.22537e-06	-0.037977	1	0.607166	0.591676	centrosomal protein 76kDa
CEP78	0.84383	0.809003	1.52098	1.23118e-15	0.123437	1	-0.55016	0.702726	centrosomal protein 78kDa
CEP89	-0.209617	1	-1.06821	2.8697e-07	-0.241089	0.804233	0.624454	0.564316	centrosomal protein 89kDa
CEP95	0.640644	0.969393	0.611925	0.0202468	-0.211587	0.921336	-0.184006	1	centrosomal protein 95kDa
CEPT1	0.483804	1	1.69192	1.03893e-34	-0.0765496	1	-1.27934	0.11206	choline/ethanolamine phosphotransferase 1
CERCAM	-0.323522	1	-2.42369	7.24991e-14	0.399208	0.551524	2.49814	0.00805919	cerebral endothelial cell adhesion molecule
CERS1	-0.890985	0.961173	-3.67436	4.33624e-05	0.0238867	1	2.77577	0.159999	ceramide synthase 1
CERS2	0.256891	1	0.415865	0.00875879	-0.0575454	1	-0.213266	0.946448	ceramide synthase 2
CERS3	-1.05075	0.842838	-2.202	0.0316677	1.33147	0.0685009	2.44672	0.251128	ceramide synthase 3
CERS5	-0.474964	1	-2.20539	0	-0.0454643	1	1.69303	0.0584154	ceramide synthase 5
CETN3	0.0501758	1	0.406224	0.0223111	0.197628	0.823388	-0.155844	1	centrin, EF-hand protein, 3
CETP	6.85718	0.000248916	7.22567	2.04608e-97	-1.41847	0.456299	-1.76992	0.342448	cholesteryl ester transfer protein, plasma
CFAP20	-0.350601	1	-0.516685	0.000460213	0.0356243	1	0.20496	0.973123	cilia and flagella associated protein 20
CFAP221	-0.839827	1	-4.06878	0.0223895	1.2944	0.721484	4.31826	0.263738	cilia and flagella associated protein 221
CFAP36	-0.0955418	1	-0.287789	0.0378897	-0.0635977	1	0.131377	1	cilia and flagella associated protein 36
CFAP44	-0.383833	1	1.14705	0.00011981	0.497875	0.456557	-1.02108	0.287468	cilia and flagella associated protein 44
CFAP45	-0.897134	0.985033	-4.08699	2.33568e-06	0.0203383	1	3.14827	0.302524	cilia and flagella associated protein 45
CFAP58	-1.05805	0.985749	-5.21876	5.04309e-19	0.456426	0.695546	4.6124	0.0221568	cilia and flagella associated protein 58
CFAP99	-0.864487	0.772554	-2.20061	2.72763e-11	-0.720467	0.136672	0.612256	0.771289	cilia and flagella associated protein 99
CFD	-0.787271	0.929454	-1.36653	6.31592e-15	-0.164179	0.940703	0.421117	0.870699	complement factor D (adipsin)
CFDP1	0.0803757	1	0.438893	0.00462816	0.00728727	1	-0.349537	0.78058	craniofacial development protein 1
CFH	4.85084	0.00186417	5.90648	0	0.105848	1	-0.953946	0.759728	complement factor H
CFI	6.32101	0.000205864	8.25722	0	0.467838	0.659272	-1.4678	0.540521	complement factor I
CFL2	-0.530753	1	-0.287957	0.100649	0.763342	0.0250008	0.527749	0.71736	cofilin 2 (muscle)
CFLAR	0.388697	1	0.997689	5.01501e-16	-0.0949419	1	-0.702738	0.536305	CASP8 and FADD-like apoptosis regulator
CFTR	-0.699866	1	-3.43372	9.45384e-50	-0.307771	0.710301	2.43618	0.0305005	cystic fibrosis transmembrane conductance regulator (ATP-binding cassette sub-family C, member 7)
CGN	-0.313477	1	-1.66425	9.89877e-33	-0.284157	0.559709	1.07435	0.243276	cingulin
CGNL1	1.90325	0.063658	2.77975	1.95133e-144	0.037718	1	-0.84204	0.582551	cingulin-like 1
CGREF1	0.690995	1	1.20103	0.0425907	0.0907002	1	-0.42986	0.954489	cell growth regulator with EF-hand domain 1
CGRRF1	-0.0517255	1	-0.541209	0.00651378	-0.0880393	1	0.399563	0.80316	cell growth regulator with ring finger domain 1
CH25H	-0.583513	0.995462	-1.55029	0.00129095	-0.132935	1	0.813775	0.669197	cholesterol 25-hydroxylase
CHADL	0.140295	1	1.54756	0.0222938	0.561305	0.934052	-0.817103	0.830077	chondroadherin-like
CHAF1A	0.0283064	1	-0.714767	0.00102961	0.105944	1	0.856146	0.246233	chromatin assembly factor 1, subunit A (p150)
CHAF1B	0.019568	1	-1.18586	4.76175e-08	0.204723	0.804517	1.42038	0.0168033	chromatin assembly factor 1, subunit B (p60)
CHAMP1	0.0432596	1	-0.318875	0.0250359	0.236706	0.562043	0.60468	0.561681	chromosome alignment maintaining phosphoprotein 1
CHAT	-0.581831	1	-6.19912	6.80269e-07	0.404761	0.834108	5.80295	0.0478191	choline O-acetyltransferase
CHCHD1	0.0976548	1	0.588719	5.64568e-05	0.198211	0.818707	-0.289146	0.875647	coiled-coil-helix-coiled-coil-helix domain containing 1
CHCHD2	1.012	0.665385	1.75541	3.24712e-37	0.128978	0.932337	-0.611803	0.689846	coiled-coil-helix-coiled-coil-helix domain containing 2
CHCHD3	0.325798	1	0.926612	1.65724e-12	0.169715	0.813608	-0.427113	0.791242	coiled-coil-helix-coiled-coil-helix domain containing 3
CHCHD4	0.0366649	1	0.149328	0.383281	0.494079	0.0465677	0.385891	0.710186	coiled-coil-helix-coiled-coil-helix domain containing 4
CHCHD6	1.52024	0.21159	3.10664	4.51703e-145	0.344335	0.387692	-1.24556	0.27727	coiled-coil-helix-coiled-coil-helix domain containing 6
CHCHD7	0.396059	1	0.893077	7.94012e-09	-0.190064	0.838059	-0.687221	0.360422	coiled-coil-helix-coiled-coil-helix domain containing 7
CHD1L	0.060357	1	-0.553226	0.0105453	0.163964	0.914715	0.786384	0.358725	chromodomain helicase DNA binding protein 1-like
CHD4	-0.145752	1	-0.314441	0.0252155	0.0672774	1	0.238234	0.989249	chromodomain helicase DNA binding protein 4
CHD5	-0.0807285	1	-0.535846	0.0208693	0.315984	0.65603	0.772433	0.384269	chromodomain helicase DNA binding protein 5
CHD7	0.29611	1	0.329329	0.0300104	-0.257377	0.531434	-0.285846	0.870062	chromodomain helicase DNA binding protein 7
CHDH	-0.116675	1	-0.865918	1.14723e-05	-0.0105149	1	0.747783	0.257432	choline dehydrogenase
CHEK1	0.0225579	1	-1.73684	1.27079e-05	0.173143	1	1.94117	0.0317683	checkpoint kinase 1
CHGA	-0.656706	1	-4.69722	4.77958e-182	-0.129609	0.985147	3.90395	0.00150083	chromogranin A (parathyroid secretory protein 1)
CHGB	-0.65335	0.905154	-1.53276	1.17888e-14	0.0629298	1	0.947763	0.295863	chromogranin B (secretogranin 1)
CHID1	0.563292	0.962594	1.18208	5.35402e-19	0.137323	0.952823	-0.481211	0.670256	chitinase domain containing 1
CHKA	-0.992552	0.793612	-3.73188	8.59368e-132	-0.0357718	1	2.71022	0.000338094	choline kinase alpha
CHL1	-0.99972	1	-6.40047	1.2776e-78	0.834983	0.000314125	6.24613	0.00158646	cell adhesion molecule L1-like
CHMP1A	-0.331081	1	-1.37625	0	-0.262441	0.652778	0.790527	0.462264	charged multivesicular body protein 1A
CHMP1B	-0.17453	1	-0.870919	2.30282e-11	-0.286803	0.492972	0.415436	0.813286	charged multivesicular body protein 1B
CHMP2A	-0.128468	1	-0.629533	0.000180532	-0.128811	0.974494	0.379373	0.794496	charged multivesicular body protein 2A
CHMP2B	-0.484486	1	-1.6254	2.17674e-24	-0.103538	1	1.0452	0.148386	charged multivesicular body protein 2B
CHMP4B	-0.35677	1	-1.11433	1.21088e-12	-0.0292471	1	0.735095	0.462264	charged multivesicular body protein 4B
CHMP4C	-0.566283	1	-1.76628	0	0.0939618	1	1.30122	0.0741946	charged multivesicular body protein 4C
CHMP5	-0.219906	1	-0.460344	0.00107522	-0.0080316	1	0.238261	0.986764	charged multivesicular body protein 5
CHMP6	-0.259224	1	-0.783028	1.22264e-08	0.198717	0.70281	0.730155	0.354915	charged multivesicular body protein 6
CHMP7	0.217626	1	0.456785	0.00305731	0.0237758	1	-0.214302	1	charged multivesicular body protein 7
CHN2	-0.953217	0.616516	-2.54895	8.94506e-48	-0.247952	0.706105	1.35273	0.0833072	chimerin 2
CHPF	-0.122422	1	-1.05456	5.21006e-09	-0.0621671	1	0.875077	0.277396	chondroitin polymerizing factor
CHPF2	-0.144021	1	-0.466977	0.00104255	-0.115467	0.986065	0.2133	0.95771	chondroitin polymerizing factor 2
CHRDL1	-0.234656	1	-3.30501	9.87349e-21	0.874788	0.0174864	3.99207	0.00942224	chordin-like 1
CHRDL2	-1.88178	0.143903	-2.20013	0.00308391	1.69824	0.000797791	2.01033	0.368811	chordin-like 2
CHRM2	2.13523	0.014926	4.28939	2.91006e-164	0.613289	0.30275	-1.54302	0.0973216	cholinergic receptor, muscarinic 2
CHRM3	-0.938819	0.995764	-3.65559	0.000151829	0.613896	0.578568	3.25512	0.34069	cholinergic receptor, muscarinic 3
CHRM4	0.78415	0.853942	1.47201	1.27838e-10	0.705183	0.15004	0.0259931	1	cholinergic receptor, muscarinic 4
CHRM5	-0.00981956	1	0.938058	0.0205841	-1.45625	0.0237074	-2.38628	0.0135969	cholinergic receptor, muscarinic 5
CHRNA10	0.430053	1	-4.50439	0.0168169	-0.0159489	1	4.72178	0.13206	cholinergic receptor, nicotinic, alpha 10 (neuronal)
CHRNA2	1.82966	0.294789	2.70863	6.94171e-10	-0.752475	0.822726	-1.63707	0.148539	cholinergic receptor, nicotinic, alpha 2 (neuronal)
CHRNA3	-0.781427	1	-4.30686	5.15172e-17	1.32695	0.00453654	4.85579	0.00569219	cholinergic receptor, nicotinic, alpha 3 (neuronal)
CHRNA4	-0.431923	1	-4.77091	0.00749486	0.205197	1	4.34183	0.177053	cholinergic receptor, nicotinic, alpha 4 (neuronal)
CHRNA5	-0.599554	1	-0.866842	0.0217452	-0.278529	0.838829	-0.0203446	1	cholinergic receptor, nicotinic, alpha 5 (neuronal)
CHRNA9	-1.74431	0.462034	-3.47555	0.00136944	-0.383719	0.985147	1.29367	0.891454	cholinergic receptor, nicotinic, alpha 9 (neuronal)
CHRNB4	-1.04378	0.989897	-2.38064	0.033381	1.72332	0.0286546	2.98937	0.271517	cholinergic receptor, nicotinic, beta 4 (neuronal)
CHST1	-0.923439	0.960976	-1.51294	0.0231847	0.70204	0.524559	1.28457	0.643458	carbohydrate (keratan sulfate Gal-6) sulfotransferase 1
CHST10	-0.506305	1	-1.74758	1.57774e-09	-0.0528769	1	1.19422	0.361909	carbohydrate sulfotransferase 10
CHST11	-1.13703	0.935227	-5.02378	1.49163e-62	-0.438697	0.564424	3.44778	0.0134209	carbohydrate (chondroitin 4) sulfotransferase 11
CHST12	-0.379126	1	-0.789423	0.0162229	0.300516	0.75946	0.727664	0.573781	carbohydrate (chondroitin 4) sulfotransferase 12
CHST13	1.79115	0.092185	1.91071	1.09378e-25	0.0640291	1	-0.0613128	1	carbohydrate (chondroitin 4) sulfotransferase 13
CHST14	-0.48857	1	-0.910914	9.07326e-06	0.102914	1	0.532215	0.711261	carbohydrate (N-acetylgalactosamine 4-0) sulfotransferase 14
CHST15	0.134777	1	0.77257	1.84612e-05	0.0533928	1	-0.581901	0.619238	carbohydrate (N-acetylgalactosamine 4-sulfate 6-O) sulfotransferase 15
CHST2	-0.710146	0.979669	-2.82422	2.93567e-16	-0.456001	0.458	1.66116	0.140113	carbohydrate (N-acetylglucosamine-6-O) sulfotransferase 2
CHST3	-0.598235	1	-2.50812	1.13983e-19	-0.336204	0.600799	1.58744	0.148477	carbohydrate (chondroitin 6) sulfotransferase 3
CHST4	-1.02991	0.800422	-1.27377	1.24431e-14	-0.413126	0.245227	-0.160004	1	carbohydrate (N-acetylglucosamine 6-O) sulfotransferase 4
CHST8	-0.821814	1	-4.19533	0.0214816	1.13851	0.358269	4.25869	0.228399	carbohydrate (N-acetylgalactosamine 4-0) sulfotransferase 8
CHST9	-0.9509	1	-5.66008	2.39729e-36	-0.152395	0.985481	4.54053	0.0102589	carbohydrate (N-acetylgalactosamine 4-0) sulfotransferase 9
CHSY1	-0.812967	0.961173	-2.91647	1.45351e-56	-0.238674	0.716354	1.86535	0.0300094	chondroitin sulfate synthase 1
CHTF18	-0.102075	1	-1.10473	4.22164e-08	0.0531595	1	1.06244	0.108747	CTF18, chromosome transmission fidelity factor 18 homolog (S. cerevisiae)
CHTF8	-0.153316	1	-1.94724	2.44504e-06	0.109835	1	1.9062	0.0294475	CTF8, chromosome transmission fidelity factor 8 homolog (S. cerevisiae)
CHURC1	0.422554	1	0.91197	7.13075e-11	0.0435602	1	-0.443798	0.769914	churchill domain containing 1
CIAO1	0.241968	1	0.705177	1.53287e-06	-0.071101	1	-0.534083	0.50919	cytosolic iron-sulfur assembly component 1
CIAPIN1	0.171851	1	0.630648	2.09383e-06	-0.14012	0.903758	-0.596041	0.592206	cytokine induced apoptosis inhibitor 1
CIART	-0.104896	1	-0.947856	0.0192334	-0.251895	0.967636	0.597081	0.780443	circadian associated repressor of transcription
CIB1	-0.420589	1	-1.27056	0	-0.0861749	1	0.770946	0.473205	calcium and integrin binding 1 (calmyrin)
CIB2	-0.943148	0.856509	-3.52093	1.26371e-19	-1.14319	0.00341805	1.43702	0.320283	calcium and integrin binding family member 2
CIB3	-0.501174	1	1.90171	0.0102368	0.417343	1	-1.96302	0.154463	calcium and integrin binding family member 3
CIDEA	0.203991	1	0.954018	2.66168e-06	-0.19125	0.995206	-0.933598	0.388609	cell death-inducing DFFA-like effector a
CIDEC	1.24267	0.41196	1.97389	2.60709e-10	-0.133922	1	-0.857514	0.366879	cell death-inducing DFFA-like effector c
CIITA	-0.989547	0.52583	-2.7786	1.27917e-26	-0.421484	0.337688	1.37761	0.113255	class II, major histocompatibility complex, transactivator
CILP	-0.630632	1	-5.3408	2.55032e-51	0.370672	0.61079	5.13301	0.00112515	cartilage intermediate layer protein, nucleotide pyrophosphohydrolase
CIPC	-0.272797	1	-0.560897	0.0271797	-0.166898	0.981064	0.122612	1	CLOCK-interacting pacemaker
CIRH1A	0.0902336	1	0.733638	2.41064e-05	0.31009	0.515906	-0.331217	0.846494	cirrhosis, autosomal recessive 1A (cirhin)
CISD1	0.885275	0.825296	1.89516	1.12828e-40	0.139803	0.932053	-0.868202	0.453955	CDGSH iron sulfur domain 1
CISD3	-0.258615	1	-0.730162	0.000171313	-0.442318	0.349206	0.0352389	1	CDGSH iron sulfur domain 3
CISH	0.283563	1	2.58483	4.04792e-23	-0.0925426	1	-2.39179	0.00104809	cytokine inducible SH2-containing protein
CIT	-0.774425	0.948426	-2.66535	2.72871e-09	0.206622	0.963516	2.10163	0.0871074	citron rho-interacting serine/threonine kinase
CITED4	0.663067	0.962594	0.707868	0.000112581	-0.349813	0.349021	-0.391591	0.873829	Cbp/p300-interacting transactivator, with Glu/Asp-rich carboxy-terminal domain, 4
CIZ1	1.06109	0.430788	1.04166	8.73516e-12	0.0782984	1	0.0998351	1	CDKN1A interacting zinc finger protein 1
CKAP2	-0.881959	0.700807	-1.6613	2.67919e-11	0.189729	0.873327	0.980363	0.3537	cytoskeleton associated protein 2
CKAP2L	-0.167732	1	-1.11544	3.80177e-08	0.128362	0.969655	1.0883	0.079749	cytoskeleton associated protein 2-like
CKAP4	-0.789687	0.855105	-1.85392	1.53538e-22	0.353029	0.29301	1.41663	0.106061	cytoskeleton-associated protein 4
CKB	-0.812505	1	-4.30045	5.29859e-92	0.702654	0.0121062	4.19528	0.00121462	creatine kinase, brain
CKS1B	-0.331287	1	-0.56126	0.00825023	0.194753	0.903372	0.430518	0.752925	CDC28 protein kinase regulatory subunit 1B
CLCA2	-1.05383	0.825296	-3.78003	1.09732e-27	1.33908	5.09101e-08	4.04775	0.000985887	chloride channel accessory 2
CLCC1	0.481781	1	0.859664	1.00894e-06	0.0483558	1	-0.326732	0.837836	chloride channel CLIC-like 1
CLCF1	-0.474755	1	-5.09761	0.00133345	0.261247	1	4.65996	0.125908	cardiotrophin-like cytokine factor 1
CLCN1	-0.32221	1	-1.53353	0.000263289	0.337041	0.73776	1.53214	0.184235	chloride channel, voltage-sensitive 1
CLCN2	-0.296699	1	-1.57409	8.3778e-25	-0.453983	0.147606	0.83	0.188062	chloride channel, voltage-sensitive 2
CLCN3	-0.153024	1	-0.699152	5.42527e-08	-0.124005	0.957004	0.427193	0.788541	chloride channel, voltage-sensitive 3
CLCN4	1.4335	0.325609	1.96658	1.95421e-15	0.186173	0.913219	-0.346428	0.96028	chloride channel, voltage-sensitive 4
CLCN5	-0.199551	1	-0.865931	1.08394e-09	-0.614332	0.0316015	0.0563468	1	chloride channel, voltage-sensitive 5
CLCN6	0.625622	0.891547	1.12697	1.19573e-12	0.00950782	1	-0.48995	0.649723	chloride channel, voltage-sensitive 6
CLCN7	-0.0993051	1	-0.936428	3.97649e-08	-0.244576	0.575494	0.603408	0.464183	chloride channel, voltage-sensitive 7
CLDN1	4.55146	0.00336248	6.04499	2.97367e-308	0.0498233	1	-1.44649	0.501333	claudin 1
CLDN10	-0.929885	1	-7.16796	2.96239e-216	-0.573869	0.0151567	5.66154	0.000976239	claudin 10
CLDN11	1.98185	0.352135	2.17196	2.9966e-05	-0.0801754	1	-0.273964	1	claudin 11
CLDN12	0.502661	0.984734	0.64519	1.55363e-05	0.0942825	1	-0.0468007	1	claudin 12
CLDN18	-6.5672	0.0236587	0	1	6.71529	0.0107614	-5.12548e-15	1	claudin 18
CLDN19	-0.646799	1	-4.10757	0.0262438	0.944408	0.624149	4.15806	0.276324	claudin 19
CLDN2	2.32716	0.116763	4.01203	4.98949e-58	0.304118	0.979548	-1.3906	0.330887	claudin 2
CLDN23	-0.915287	1	-8.05102	8.41087e-62	0.384656	0.548815	7.47247	0.00351705	claudin 23
CLDN3	-0.579566	1	-2.52411	0	-0.620449	0.0185999	1.3288	0.298622	claudin 3
CLDN5	0.333314	1	1.60324	5.0356e-09	0.223729	0.97977	-1.0484	0.317973	claudin 5
CLDND1	-0.228149	1	-0.324958	0.0276013	-0.0491669	1	0.0522103	1	claudin domain containing 1
CLEC3B	-0.628601	1	-1.46095	3.14641e-07	0.20626	0.961232	1.04485	0.498019	C-type lectin domain family 3, member B
CLGN	-0.951967	0.798417	-3.3949	5.58779e-09	-0.227687	0.990385	2.17821	0.162868	calmegin
CLIC2	-0.51455	1	-1.52286	7.94143e-14	-0.21042	0.894659	0.801594	0.284491	chloride intracellular channel 2
CLIC3	0.112245	1	-8.4085	1.03408e-19	-0.201114	1	8.12268	0.000942364	chloride intracellular channel 3
CLIC5	-1.22606	0.962594	-4.73766	4.88769e-48	0.038845	1	3.57581	0.0127663	chloride intracellular channel 5
CLIP2	-0.945035	0.83658	-2.00853	2.69955e-26	0.426363	0.403964	1.49592	0.15199	CAP-GLY domain containing linker protein 2
CLIP4	-0.317947	1	-0.8522	2.27178e-05	-0.190087	0.826338	0.351593	0.862727	CAP-GLY domain containing linker protein family, member 4
CLK3	-0.270592	1	-0.774219	7.62187e-07	-0.148986	0.912851	0.354937	0.766074	CDC-like kinase 3
CLMN	-0.266681	1	-0.252802	0.116536	-0.662237	0.0127178	-0.671074	0.549583	calmin (calponin-like, transmembrane)
CLMP	-1.07036	0.990131	-6.39815	2.41733e-55	0.386123	0.508675	5.72539	0.00218794	CXADR-like membrane protein
CLN5	1.12887	0.404503	2.12393	1.8619e-58	-0.126526	0.991175	-1.12145	0.175035	ceroid-lipofuscinosis, neuronal 5
CLN6	0.352608	1	0.905704	1.11362e-06	0.166306	0.952522	-0.385709	0.737662	ceroid-lipofuscinosis, neuronal 6, late infantile, variant
CLN8	0.986403	0.510762	2.02407	8.78315e-51	-0.0116983	1	-1.04675	0.265566	ceroid-lipofuscinosis, neuronal 8 (epilepsy, progressive with mental retardation)
CLPTM1	0.550273	0.920951	1.16301	1.77146e-11	0.344911	0.330168	-0.264841	0.908878	cleft lip and palate associated transmembrane protein 1
CLPX	0.724315	0.932508	1.16168	3.03732e-20	-0.0855904	1	-0.521966	0.751711	caseinolytic mitochondrial matrix peptidase chaperone subunit
CLRN2	1.2914	1	2.0237	0.00131445	0.217815	1	-0.568883	1	clarin 2
CLRN3	-0.881536	1	-5.94496	9.85865e-147	-0.422566	0.341528	4.65828	0.000816474	clarin 3
CLSPN	0.140355	1	-1.38974	1.52581e-05	0.163771	0.98722	1.69985	0.0329576	claspin
CLSTN3	-0.113451	1	0.397844	0.0299835	0.546608	0.211341	0.0377403	1	calsyntenin 3
CLTA	0.429128	1	0.464438	0.00051677	-0.119322	1	-0.149952	1	clathrin, light chain A
CLTCL1	0.181343	1	0.573297	3.45252e-05	0.42062	0.121768	0.0298664	1	clathrin, heavy chain-like 1
CLU	-0.390032	1	-1.20671	0	0.244998	0.700953	1.06573	0.32488	clusterin
CLUH	0.990275	0.658348	1.99842	1.22947e-50	0.361643	0.259119	-0.644818	0.641168	clustered mitochondria (cluA/CLU1) homolog
CLYBL	2.05283	0.0809151	3.1298	7.84741e-65	0.141524	1	-0.941616	0.479824	citrate lyase beta like
CMAS	-0.588668	1	-1.60419	3.60813e-25	0.116845	1	1.14795	0.121753	cytidine monophosphate N-acetylneuraminic acid synthetase
CMC1	0.223016	1	0.387448	0.0208334	0.087161	1	-0.0748293	1	C-x(9)-C motif containing 1
CMC2	0.450754	1	0.763198	2.14045e-07	0.0108369	1	-0.298372	0.877804	C-x(9)-C motif containing 2
CMKLR1	0.224604	1	0.47187	0.024167	-0.0619906	1	-0.306347	0.903085	chemokine-like receptor 1
CMPK1	-0.373252	1	-0.63024	0.00018324	0.0553251	1	0.321426	0.823921	cytidine monophosphate (UMP-CMP) kinase 1, cytosolic
CMPK2	2.83465	0.279489	-1.25568	0.000353555	0.782026	0.715864	4.86682	0.00176685	cytidine monophosphate (UMP-CMP) kinase 2, mitochondrial
CMTM4	0.989373	0.621622	1.38922	8.57352e-19	-0.42602	0.360774	-0.828847	0.425728	CKLF-like MARVEL transmembrane domain containing 4
CMTM7	-0.194037	1	-0.752772	6.64789e-05	-0.350544	0.445992	0.211347	0.957807	CKLF-like MARVEL transmembrane domain containing 7
CMTR1	0.610151	1	-0.666131	5.22889e-06	0.0847871	1	1.36337	0.119828	cap methyltransferase 1
CMTR2	0.158837	1	-0.54194	0.00107235	-0.118254	0.958376	0.585301	0.465144	cap methyltransferase 2
CMYA5	-0.821609	0.961173	-1.79732	0.00761167	0.344005	0.944899	1.30447	0.633099	cardiomyopathy associated 5
CNBP	0.171991	1	0.374499	0.00517196	0.0196221	1	-0.179017	1	CCHC-type zinc finger, nucleic acid binding protein
CNDP1	0.561849	1	2.66101	4.16363e-14	0.596659	0.721373	-1.50852	0.0664765	carnosine dipeptidase 1 (metallopeptidase M20 family)
CNDP2	-0.0530396	1	0.303506	0.0892925	0.981803	0.0148202	0.631015	0.615064	CNDP dipeptidase 2 (metallopeptidase M20 family)
CNGA2	-0.410157	1	-1.69422	3.99591e-07	-0.016369	1	1.26679	0.252277	cyclic nucleotide gated channel alpha 2
CNGA3	-0.567221	1	-5.58884	0.000698368	-0.00784438	1	4.81015	0.145331	cyclic nucleotide gated channel alpha 3
CNGA4	-0.0853525	1	-5.69535	6.01513e-13	-0.972049	0.0931082	4.56187	0.0361449	cyclic nucleotide gated channel alpha 4
CNGB1	0.297522	1	-2.30606	0.047018	0.264138	1	2.84365	0.169931	cyclic nucleotide gated channel beta 1
CNIH1	-0.260809	1	-0.526563	9.94015e-05	0.22899	0.629879	0.500661	0.702726	cornichon family AMPA receptor auxiliary protein 1
CNIH3	1.53226	0.932508	3.46493	0.000657326	0.962107	0.985147	-1.05836	0.734804	cornichon family AMPA receptor auxiliary protein 3
CNIH4	-0.623931	0.856509	-0.530146	0.0020327	0.350851	0.388795	0.270408	0.919261	cornichon family AMPA receptor auxiliary protein 4
CNKSR1	-0.423331	1	-0.899419	3.15074e-05	-0.140299	0.993098	0.344261	0.92398	connector enhancer of kinase suppressor of Ras 1
CNN2	-0.594866	0.95232	-1.4316	4.98048e-18	-0.196017	0.795351	0.648925	0.491515	calponin 2
CNN3	-0.219356	1	-0.647071	4.87478e-06	0.220442	0.683149	0.654029	0.609168	calponin 3, acidic
CNNM1	1.16037	0.457173	1.38601	5.61378e-08	0.0913912	1	-0.132561	1	cyclin and CBS domain divalent metal cation transport mediator 1
CNNM2	1.05022	0.37136	1.59889	1.756e-15	0.526887	0.306393	-0.0194827	1	cyclin and CBS domain divalent metal cation transport mediator 2
CNNM4	-0.208454	1	-1.33216	5.3014e-23	-0.426342	0.315854	0.708348	0.498779	cyclin and CBS domain divalent metal cation transport mediator 4
CNOT10	-0.161842	1	-0.522742	0.000551295	0.0493685	1	0.414267	0.694864	CCR4-NOT transcription complex, subunit 10
CNOT2	-0.221595	1	-0.327705	0.0281447	0.00217885	1	0.111297	1	CCR4-NOT transcription complex, subunit 2
CNOT6	-0.2868	1	-0.575515	1.30033e-05	-0.268885	0.533292	0.0253182	1	CCR4-NOT transcription complex, subunit 6
CNOT7	0.273071	1	0.433735	0.00176854	0.0118221	1	-0.14745	1	CCR4-NOT transcription complex, subunit 7
CNOT8	-0.0144446	1	-0.441227	0.00387633	-0.176507	0.821541	0.252176	0.917401	CCR4-NOT transcription complex, subunit 8
CNP	0.75628	0.948426	-1.25489	9.71485e-14	0.198708	0.885084	2.20755	0.00142057	2',3'-cyclic nucleotide 3' phosphodiesterase
CNPY3	0.189599	1	0.663985	4.45163e-07	0.231657	0.658024	-0.240213	0.979972	canopy FGF signaling regulator 3
CNST	-0.276567	1	-0.639773	0.000279351	0.0497161	1	0.415639	0.723859	consortin, connexin sorting protein
CNTN1	-1.30361	0.801792	-4.13183	2.70864e-28	0.978508	0.00275346	3.80015	0.0069772	contactin 1
CNTN2	-0.866387	1	-3.89886	4.4241e-08	1.05402	0.0417008	4.08622	0.0905254	contactin 2 (axonal)
CNTN4	-0.536679	1	-2.6331	1.87345e-13	0.822121	0.0796763	2.93803	0.0152131	contactin 4
CNTN5	0.0145157	1	-4.51126	0.0180543	0.56961	0.872351	4.86521	0.138486	contactin 5
CNTNAP1	-1.05672	0.850847	-3.99585	4.56211e-11	1.19829	0.0105698	4.14617	0.00653741	contactin associated protein 1
CNTNAP2	-0.244974	1	-4.20824	7.61271e-07	0.867496	0.347811	4.82678	0.0400024	contactin associated protein-like 2
CNTRL	-0.422018	1	-1.07997	4.86142e-09	-0.465656	0.222792	0.19725	0.975119	centriolin
COASY	1.35363	0.20562	2.03456	1.27491e-40	-0.435098	0.203824	-1.11609	0.182148	CoA synthase
COCH	6.92215	0.000374722	8.20238	1.82609e-282	0.234628	1	-1.05953	0.78684	cochlin
COG1	0.150753	1	0.396045	0.011608	0.069588	1	-0.173076	1	component of oligomeric golgi complex 1
COG2	4.17946	0.00261431	4.61109	4.37695e-249	-0.04875	1	-0.482228	0.967909	component of oligomeric golgi complex 2
COG4	0.139393	1	0.304049	0.0452143	0.0304056	1	-0.132391	1	component of oligomeric golgi complex 4
COG6	-0.26984	1	-0.754462	3.02523e-06	-0.0448592	1	0.44783	0.624202	component of oligomeric golgi complex 6
COG7	0.316496	1	0.37971	0.0158004	-0.0836644	1	-0.141119	1	component of oligomeric golgi complex 7
COG8	0.299428	1	0.767314	0.000219132	0.257301	0.796432	-0.208336	0.982194	component of oligomeric golgi complex 8
COIL	-0.154719	1	-0.729139	7.02656e-05	0.159947	0.879138	0.742508	0.350974	coilin
COL10A1	-1.03569	1	-1.3222	0.00310117	-0.0608233	1	0.240633	1	collagen, type X, alpha 1
COL13A1	0.794972	0.84185	1.9774	3.86212e-31	0.352028	0.82546	-0.831752	0.269547	collagen, type XIII, alpha 1
COL15A1	-0.66205	1	-4.11043	5.80109e-30	0.645767	0.0700737	4.08763	0.000487512	collagen, type XV, alpha 1
COL16A1	-0.383188	1	-1.75859	4.33327e-13	0.307713	0.762116	1.67998	0.113249	collagen, type XVI, alpha 1
COL17A1	-0.669801	0.905154	-2.02745	8.55161e-36	-0.217341	0.682604	1.1521	0.148398	collagen, type XVII, alpha 1
COL18A1	-0.209181	1	1.17716	3.71311e-12	0.628039	0.0871698	-0.755727	0.457974	collagen, type XVIII, alpha 1
COL1A2	-0.536356	1	-1.56805	0	0.68123	0.0583957	1.71897	0.0825736	collagen, type I, alpha 2
COL20A1	-0.555913	1	-6.97215	1.03037e-11	1.06771	0.0860433	7.28579	0.0024184	collagen, type XX, alpha 1
COL25A1	-1.10489	0.961173	-2.75908	0.000136387	0.670099	0.546531	2.34558	0.439674	collagen, type XXV, alpha 1
COL26A1	0.473215	1	1.19009	0.000224304	0.0465141	1	-0.668914	0.731946	collagen, type XXVI, alpha 1
COL27A1	-0.388969	1	-1.75851	4.02772e-07	0.172935	1	1.54259	0.243205	collagen, type XXVII, alpha 1
COL28A1	-0.882503	0.972597	-2.79714	1.13354e-26	0.346342	0.464507	2.29609	0.0614185	collagen, type XXVIII, alpha 1
COL2A1	-0.554796	1	-3.60005	2.61726e-10	1.39857	0.00255903	4.44884	0.0317797	collagen, type II, alpha 1
COL3A1	-0.700946	1	-2.4166	0	0.344275	0.424915	2.06639	0.0696046	collagen, type III, alpha 1
COL4A1	-0.609602	1	-1.25533	0	0.215753	0.846195	0.866888	0.535927	collagen, type IV, alpha 1
COL4A2	-0.483114	1	-0.967079	3.97951e-08	0.60283	0.200442	1.09056	0.282633	collagen, type IV, alpha 2
COL4A3	0.903053	0.622115	1.29019	8.04717e-11	-0.107303	1	-0.499	0.708924	collagen, type IV, alpha 3 (Goodpasture antigen)
COL4A3BP	-0.343001	1	-0.529834	0.000284118	0.0707194	1	0.260449	0.912842	collagen, type IV, alpha 3 (Goodpasture antigen) binding protein
COL4A4	-1.14252	0.810269	-1.86765	0.000978768	-0.696187	0.630354	0.0365388	1	collagen, type IV, alpha 4
COL4A5	-0.998806	1	-6.24393	3.17142e-201	0.38333	0.478119	5.66807	0.000636165	collagen, type IV, alpha 5
COL4A6	-1.17564	0.989243	-4.80179	9.15299e-133	0.554898	0.2471	4.20272	0.00407815	collagen, type IV, alpha 6
COL5A1	-0.44015	1	-0.814628	6.6418e-06	0.783065	0.0163162	1.16467	0.192251	collagen, type V, alpha 1
COL5A2	-0.582133	1	-0.873217	1.85062e-07	0.315604	0.561992	0.614127	0.719285	collagen, type V, alpha 2
COL6A1	-0.712944	1	-4.36941	2.67798e-144	0.291181	0.621743	3.95616	0.00397277	collagen, type VI, alpha 1
COL6A2	-0.940062	1	-4.60173	2.35364e-154	0.375416	0.366277	4.04778	0.00322558	collagen, type VI, alpha 2
COL6A3	-0.968549	1	-5.85316	1.75076e-221	0.493909	0.280722	5.40984	0.000293339	collagen, type VI, alpha 3
COL6A6	-0.763084	1	-7.69048	3.4747e-168	-0.0148861	1	6.89939	0.000223288	collagen, type VI, alpha 6
COL7A1	-0.440068	1	-4.31416	1.59439e-10	0.135126	1	3.99824	0.0153445	collagen, type VII, alpha 1
COL8A1	-0.391428	1	-1.23561	0.000334547	0.356035	0.839043	1.21147	0.453955	collagen, type VIII, alpha 1
COL9A2	1.57731	1	2.21113	0.0130386	-1.77519	0.621242	-2.35459	0.189612	collagen, type IX, alpha 2
COL9A3	0.337243	1	-1.48139	0.00150176	0.509109	0.495506	2.34172	0.0147641	collagen, type IX, alpha 3
COLCA2	-0.426661	1	-6.82167	6.09582e-08	0.389415	0.876508	6.58215	0.0216128	colorectal cancer associated 2
COLEC10	-0.108669	1	0.666121	0.000124406	0.3984	0.399133	-0.370043	0.7625	collectin sub-family member 10 (C-type lectin)
COLEC11	1.39401	0.33235	2.28441	4.17627e-25	0.157177	1	-0.732738	0.522754	collectin sub-family member 11
COLEC12	-0.672698	1	-2.01457	2.37167e-17	0.790726	0.00163002	2.13469	0.0243977	collectin sub-family member 12
COMMD1	-0.217417	1	-0.518382	0.00507721	-0.410316	0.238004	-0.104891	1	copper metabolism (Murr1) domain containing 1
COMMD4	0.218529	1	0.538626	0.000162635	-0.0461452	1	-0.362238	0.767259	COMM domain containing 4
COMMD6	-0.254987	1	-0.770028	1.55867e-07	-0.0879898	1	0.432995	0.664785	COMM domain containing 6
COMMD8	0.0794209	1	-0.496228	0.0167535	0.106086	1	0.692426	0.426533	COMM domain containing 8
COMMD9	0.133851	1	0.484141	0.000632294	-0.135053	0.936307	-0.481184	0.68114	COMM domain containing 9
COMP	-0.806674	1	-3.93614	6.1353e-38	-0.0449933	1	3.09751	0.0117217	cartilage oligomeric matrix protein
COMT	2.18844	0.0421257	3.12721	4.06088e-112	-0.306955	0.633664	-1.24802	0.342466	catechol-O-methyltransferase
COMTD1	1.67154	0.260291	2.32148	1.91675e-88	0.232899	0.668128	-0.41617	0.929639	catechol-O-methyltransferase domain containing 1
COPA	-0.11229	1	-0.269989	0.0349135	0.133065	0.918967	0.295757	0.933093	coatomer protein complex, subunit alpha
COPS2	-0.0963324	1	0.652063	9.41619e-07	-0.117567	0.980862	-0.86298	0.307226	COP9 signalosome subunit 2
COPS3	0.156385	1	0.610817	7.93343e-06	0.0184539	1	-0.432075	0.785577	COP9 signalosome subunit 3
COPS5	0.175082	1	0.55737	0.00013348	0.147621	0.867263	-0.22896	0.949149	COP9 signalosome subunit 5
COPS7A	0.018086	1	0.342237	0.00806499	0.205438	0.699354	-0.11361	1	COP9 signalosome subunit 7A
COPS8	0.0673549	1	0.461525	0.00109893	0.011975	1	-0.378621	0.8358	COP9 signalosome subunit 8
COQ10A	0.560585	0.973963	0.722884	0.00142708	-0.252915	0.851544	-0.40704	0.781373	coenzyme Q10 homolog A (S. cerevisiae)
COQ10B	-0.260152	1	2.35887	2.5242e-23	0.438045	0.316207	-2.1787	0.00020608	coenzyme Q10 homolog B (S. cerevisiae)
COQ2	-0.108371	1	-1.00576	2.74925e-05	-0.232098	0.801094	0.680487	0.582551	coenzyme Q2 4-hydroxybenzoate polyprenyltransferase
COQ3	0.676541	0.909302	1.50107	2.61926e-19	-0.0028687	1	-0.829866	0.317317	coenzyme Q3 methyltransferase
COQ4	0.243565	1	0.380956	0.0324088	-0.206772	0.795351	-0.342111	0.800856	coenzyme Q4
COQ5	0.274141	1	0.666221	7.04086e-05	0.0307991	1	-0.356446	0.871273	coenzyme Q5 homolog, methyltransferase (S. cerevisiae)
COQ7	0.711067	0.888265	1.66816	1.02593e-24	0.235882	0.774037	-0.722716	0.441526	coenzyme Q7 homolog, ubiquinone (yeast)
COQ9	0.523481	1	1.05613	3.16623e-15	0.0996919	0.999291	-0.430964	0.797298	coenzyme Q9
CORO1B	-0.34948	1	-1.78906	1.15753e-34	-0.0186908	1	1.42521	0.108464	coronin, actin binding protein, 1B
CORO1C	-0.718334	0.961555	-2.10556	0	-0.0953468	1	1.29987	0.121069	coronin, actin binding protein, 1C
CORO2A	-0.637336	1	-6.0548	7.13866e-191	0.16288	0.890808	5.59868	0.000714243	coronin, actin binding protein, 2A
CORO2B	2.44821	0.0281245	3.04115	6.67553e-46	0.495738	0.593955	-0.0964242	1	coronin, actin binding protein, 2B
CORO6	-0.587113	1	-3.26193	4.51765e-20	0.798917	0.0556994	3.48027	0.00549068	coronin 6
CORO7	-0.38901	1	-1.14023	3.7995e-05	-0.237647	0.815599	0.521062	0.778077	coronin 7
CORT	-0.722637	1	-8.06289	3.1233e-20	0.906875	0.0111247	8.05152	0.00121352	cortistatin
COTL1	-0.703342	0.95232	-1.69072	0	-0.554415	0.120113	0.440428	0.803132	coactosin-like F-actin binding protein 1
CP	2.66265	0.0874438	0.502192	0.00543343	-0.488635	0.140023	1.67145	0.286261	ceruloplasmin (ferroxidase)
CPA2	-0.188984	1	-6.00475	0.000166566	-3.83157	0.0024239	1.97577	1	carboxypeptidase A2 (pancreatic)
CPAMD8	-0.294529	1	-1.33422	1.67548e-09	0.258229	0.791234	1.30875	0.16697	C3 and PZP-like, alpha-2-macroglobulin domain containing 8
CPB2	10.1253	3.63e-05	11.7756	0	-0.0182621	1	-1.71067	0.566215	carboxypeptidase B2 (plasma)
CPE	-0.110399	1	-2.33365	3.03221e-37	-0.620843	0.0427292	1.61766	0.0648655	carboxypeptidase E
CPEB2	-0.935517	0.47946	-1.6838	9.95597e-17	0.384752	0.389262	1.14628	0.143696	cytoplasmic polyadenylation element binding protein 2
CPEB3	0.551488	1	1.68158	6.05142e-17	0.309528	0.736123	-0.821627	0.374225	cytoplasmic polyadenylation element binding protein 3
CPEB4	1.0442	0.549069	1.17441	2.85867e-19	0.0102533	1	-0.117987	1	cytoplasmic polyadenylation element binding protein 4
CPED1	0.749972	0.818429	1.74084	1.99958e-30	0.381542	0.584055	-0.61014	0.547659	cadherin-like and PC-esterase domain containing 1
CPLX2	0.939269	0.815321	1.45332	2.10826e-05	0.258188	0.999291	-0.259316	1	complexin 2
CPM	-0.361324	1	-1.13181	0	0.0263064	1	0.802625	0.391415	carboxypeptidase M
CPN1	3.26085	0.0062896	5.99611	4.30274e-232	0.805946	0.0299563	-1.93109	0.146635	carboxypeptidase N, polypeptide 1
CPNE1	-0.224725	1	-0.427824	0.00280194	-0.274397	0.498473	-0.0667639	1	copine I
CPNE2	-0.979663	0.800502	-2.0595	1.10022e-15	0.428264	0.572086	1.49833	0.192059	copine II
CPNE4	-1.14137	0.961555	-4.91929	1.0959e-09	0.127759	1	3.84051	0.202588	copine IV
CPNE7	-0.749939	1	-4.16405	1.62314e-08	-0.323842	0.956181	3.05311	0.263607	copine VII
CPNE8	-0.890704	0.834709	-1.74722	1.08268e-05	0.0928662	1	0.952756	0.593757	copine VIII
CPNE9	0.562857	1	1.21157	0.00545464	0.104463	1	-0.545257	0.813918	copine family member IX
CPO	-2.14913	0.705399	-7.15716	1.94611e-16	0.226186	1	5.16216	0.0925557	carboxypeptidase O
CPPED1	0.928595	0.794625	1.67239	1.46847e-39	0.251649	0.567737	-0.491759	0.81383	calcineurin-like phosphoesterase domain containing 1
CPQ	0.0442535	1	-0.658275	1.37698e-05	-0.95219	0.000380947	-0.246888	0.933588	carboxypeptidase Q
CPSF2	0.0224864	1	0.417837	0.00127939	-0.127432	0.940396	-0.521586	0.59596	cleavage and polyadenylation specific factor 2, 100kDa
CPSF3L	-0.110995	1	-0.366761	0.0135955	-0.0872292	1	0.169404	1	cleavage and polyadenylation specific factor 3-like
CPSF6	-0.216314	1	-0.455754	0.0019156	-0.025525	1	0.219488	0.993853	cleavage and polyadenylation specific factor 6, 68kDa
CPT1A	-0.179973	1	0.408864	0.0377255	-0.842273	0.000153824	-1.42804	0.068324	carnitine palmitoyltransferase 1A (liver)
CPT2	0.424025	1	1.26492	1.09654e-19	0.134522	1	-0.698799	0.519725	carnitine palmitoyltransferase 2
CPTP	0.150804	1	0.38123	0.0454079	0.0103428	1	-0.212795	0.96028	ceramide-1-phosphate transfer protein
CPXM2	-0.536767	1	-1.71455	2.84222e-12	0.116218	1	1.29198	0.237355	carboxypeptidase X (M14 family), member 2
CR1	-1.58999	0.478991	-5.66391	4.48516e-40	-0.987199	0.235967	3.10814	0.0082969	complement component (3b/4b) receptor 1 (Knops blood group)
CRACR2B	-0.422001	1	-2.89597	8.90757e-36	-0.292447	0.557286	2.17587	0.0829185	calcium release activated channel regulator 2B
CRAT	0.984549	0.640691	1.63384	8.48582e-33	-0.451318	0.188143	-1.09734	0.231671	carnitine O-acetyltransferase
CRB1	0.768991	1	1.37243	0.00911187	-0.113	1	-0.718227	0.800856	crumbs family member 1, photoreceptor morphogenesis associated
CRCP	0.341861	1	0.383203	0.0169671	-0.0321171	1	-0.0680543	1	CGRP receptor component
CREB3	-0.129536	1	-0.358191	0.0070873	-0.156591	0.86448	0.0770021	1	cAMP responsive element binding protein 3
CREB3L1	-0.269949	1	-2.24355	2.72529e-28	0.437968	0.176134	2.43064	0.0258786	cAMP responsive element binding protein 3-like 1
CREB3L2	0.6633	0.935954	1.27564	2.91891e-22	-0.191718	0.799234	-0.802778	0.407623	cAMP responsive element binding protein 3-like 2
CREB3L3	1.16238	0.531656	1.62824	4.719e-27	-0.725714	0.117194	-1.18564	0.200664	cAMP responsive element binding protein 3-like 3
CREB5	-1.0509	0.733148	-2.00643	0.00430415	0.457392	0.766844	1.41719	0.607774	cAMP responsive element binding protein 5
CREG1	0.290233	1	0.442239	0.00145787	-0.744599	0.0161782	-0.895073	0.161425	cellular repressor of E1A-stimulated genes 1
CREG2	0.153039	1	-1.02499	0.000962828	0.0914587	1	1.27584	0.0888424	cellular repressor of E1A-stimulated genes 2
CRELD1	3.21932	0.00734069	4.60173	1.39475e-226	0.679849	0.150836	-0.702197	0.791242	cysteine-rich with EGF-like domains 1
CRELD2	1.04363	0.730463	0.534107	0.00354624	0.875199	0.00011494	1.38354	0.153689	cysteine-rich with EGF-like domains 2
CREM	0.186567	1	0.661643	0.00525533	-0.61033	0.0287005	-1.08293	0.169127	cAMP responsive element modulator
CRHR1	4.1797	0.0128252	6.17494	8.37514e-36	1.19255	0.714038	-0.859185	0.757094	corticotropin releasing hormone receptor 1
CRHR2	0.34428	1	0.929444	0.00992247	0.220613	1	-0.353131	0.925897	corticotropin releasing hormone receptor 2
CRIP1	-1.04373	1	-5.42642	1.93388e-151	-0.558592	0.431236	3.83855	0.00482741	cysteine-rich protein 1 (intestinal)
CRISPLD1	-0.731867	0.929454	-0.929727	0.00567633	0.0265792	1	0.225327	1	cysteine-rich secretory protein LCCL domain containing 1
CRISPLD2	-0.903399	1	-4.09912	2.31792e-27	0.201253	0.960046	3.39097	0.0297164	cysteine-rich secretory protein LCCL domain containing 2
CRK	0.125071	1	0.359492	0.0122393	0.123974	0.959148	-0.106983	1	v-crk avian sarcoma virus CT10 oncogene homolog
CRLF3	0.592233	0.959429	0.679028	8.94728e-05	-0.35525	0.453119	-0.444127	0.726355	cytokine receptor-like factor 3
CRLS1	0.73813	0.841352	1.29025	4.70469e-16	0.00777473	1	-0.546157	0.716591	cardiolipin synthase 1
CROCC	-0.0337468	1	-0.818015	0.0194111	-0.161729	1	0.636545	0.74039	ciliary rootlet coiled-coil, rootletin
CROT	0.119459	1	1.30197	8.38235e-20	-0.0865973	1	-1.2637	0.0982167	carnitine O-octanoyltransferase
CRTAC1	0.0933325	1	-5.04275	0.0013612	-0.0140792	1	4.92873	0.086199	cartilage acidic protein 1
CRTAM	0.321055	1	-1.16559	0.00083854	0.104761	1	1.58458	0.157739	cytotoxic and regulatory T cell molecule
CRTAP	-0.36962	1	-0.671869	4.65308e-05	0.511269	0.152635	0.819783	0.399772	cartilage associated protein
CRTC1	-0.372438	1	-1.21016	8.69588e-06	0.0460376	1	0.887863	0.375072	CREB regulated transcription coactivator 1
CRY1	0.147837	1	0.78384	8.59894e-10	0.703481	0.0129235	0.0726921	1	cryptochrome circadian clock 1
CRY2	0.0641784	1	-0.525679	0.000883856	0.370324	0.227699	0.962201	0.219716	cryptochrome circadian clock 2
CRYAB	-0.66464	1	1.32629	0.0110322	0.769259	0.469201	-1.21429	0.471488	crystallin, alpha B
CRYBG3	0.59368	0.990131	1.7788	2.21798e-25	0.13645	0.999291	-1.04781	0.171592	beta-gamma crystallin domain containing 3
CRYM	0.616228	0.985749	0.27529	0.522987	-1.04963	0.038874	-0.706448	0.564316	crystallin, mu
CRYZ	1.06837	0.606556	1.5635	1.73879e-31	-0.126737	0.990387	-0.620306	0.682999	crystallin, zeta (quinone reductase)
CS	-0.303014	1	-1.63071	2.38694e-25	0.23134	0.631143	1.56167	0.0271024	citrate synthase
CSAD	0.0436905	1	-0.570305	0.00328283	-0.213739	0.853527	0.40846	0.692818	cysteine sulfinic acid decarboxylase
CSF1R	0.792084	0.90312	0.994522	3.75151e-08	-0.0647543	1	-0.26804	0.991822	colony stimulating factor 1 receptor
CSF3	3.96932	0.0714651	5.19505	7.16454e-16	-0.641582	1	-1.92399	0.174963	colony stimulating factor 3 (granulocyte)
CSF3R	-0.339356	1	-3.40799	1.39398e-34	-0.507935	0.222792	2.56269	0.00308906	colony stimulating factor 3 receptor (granulocyte)
CSGALNACT1	-0.157898	1	0.799252	0.000122128	-0.198847	0.947498	-1.14343	0.111477	chondroitin sulfate N-acetylgalactosaminyltransferase 1
CSGALNACT2	-0.349698	1	-0.578273	0.000190658	-0.128486	0.958281	0.104617	1	chondroitin sulfate N-acetylgalactosaminyltransferase 2
CSK	-0.578345	0.944373	-1.50327	1.35662e-12	-0.278514	0.741956	0.651978	0.404558	c-src tyrosine kinase
CSNK1A1	-0.538289	1	-1.1555	0	0.00235908	1	0.627396	0.648714	casein kinase 1, alpha 1
CSNK1D	-0.29736	1	-0.79642	1.28943e-10	-0.0381976	1	0.466907	0.739119	casein kinase 1, delta
CSNK1E	-0.506837	1	-1.73221	8.62258e-19	-0.0357212	1	1.18938	0.117229	casein kinase 1, epsilon
CSNK1G1	-0.410745	1	-1.98236	1.16825e-27	-0.255341	0.639453	1.32039	0.0887686	casein kinase 1, gamma 1
CSNK2A2	0.366302	1	0.421701	0.00283188	-0.0887576	1	-0.143772	1	casein kinase 2, alpha prime polypeptide
CSPG4	-0.871915	0.998782	-3.32535	2.9349e-45	0.77661	0.108954	3.23291	0.00500793	chondroitin sulfate proteoglycan 4
CSPP1	-0.160748	1	-0.634238	0.0114789	0.0961957	1	0.569259	0.609987	centrosome and spindle pole associated protein 1
CSRNP2	-0.444834	1	-1.12535	0.0200084	0.031303	1	0.692266	0.803388	cysteine-serine-rich nuclear protein 2
CSRNP3	-0.440957	1	-2.17426	3.13522e-05	0.0870221	1	1.78776	0.240549	cysteine-serine-rich nuclear protein 3
CSRP1	-0.547843	1	-3.33394	8.42186e-66	0.869659	0.020332	3.66444	0.0051762	cysteine and glycine-rich protein 1
CSRP2	-1.00971	0.778598	-1.86586	8.57891e-27	0.431522	0.13589	1.29158	0.194839	cysteine and glycine-rich protein 2
CSTA	-0.487773	1	-0.905655	9.51525e-09	-0.0978086	1	0.325001	0.842823	cystatin A (stefin A)
CSTF2	-0.00834625	1	-0.557314	0.000341424	-0.10053	0.996583	0.45091	0.632248	cleavage stimulation factor, 3' pre-RNA, subunit 2, 64kDa
CTAGE5	0.544449	1	1.57063	3.5486e-25	-0.087394	1	-1.11031	0.21838	CTAGE family, member 5
CTBP1	-0.0864359	1	-0.304472	0.040878	-0.0680695	1	0.153395	1	C-terminal binding protein 1
CTBP2	-0.737146	0.94098	-0.849337	0.000300912	0.603709	0.170978	0.711495	0.636326	C-terminal binding protein 2
CTBS	0.508485	1	0.766822	2.40466e-10	-0.246014	0.666025	-0.501189	0.736765	chitobiase, di-N-acetyl-
CTC1	-0.229654	1	-0.980207	3.92129e-07	-0.235243	0.696022	0.517514	0.683468	CTS telomere maintenance complex component 1
CTCF	-0.324676	1	-0.568534	0.000228183	0.0940694	1	0.340059	0.794759	CCCTC-binding factor (zinc finger protein)
CTDSPL	-0.0374144	1	0.607903	2.08893e-06	0.183621	0.855543	-0.461832	0.75666	CTD (carboxy-terminal domain, RNA polymerase II, polypeptide A) small phosphatase-like
CTDSPL2	-0.216848	1	-0.399315	0.00408548	-0.0351254	1	0.14952	1	CTD (carboxy-terminal domain, RNA polymerase II, polypeptide A) small phosphatase like 2
CTH	1.4189	0.484416	1.56727	7.32307e-39	0.356028	0.322729	0.206049	1	cystathionine gamma-lyase
CTIF	-0.357876	1	-0.827704	0.00193532	0.27736	0.788271	0.748148	0.398256	CBP80/20-dependent translation initiation factor
CTLA4	-1.51322	0.487028	-5.29114	8.39475e-40	-1.06147	0.000855382	2.67488	0.13247	cytotoxic T-lymphocyte-associated protein 4
CTNNA1	-0.235812	1	-0.785933	1.18673e-08	0.0399892	1	0.595334	0.645329	catenin (cadherin-associated protein), alpha 1, 102kDa
CTNNB1	0.280232	1	0.520492	0.000101943	-0.198074	0.750804	-0.434466	0.822333	catenin (cadherin-associated protein), beta 1, 88kDa
CTNNBIP1	0.228752	1	0.766111	7.16709e-08	-0.0168468	1	-0.550873	0.466629	catenin, beta interacting protein 1
CTNND1	-0.224585	1	-0.384934	0.00546453	0.0487964	1	0.213991	1	catenin (cadherin-associated protein), delta 1
CTNND2	0.23268	1	2.31752	2.97632e-16	0.638334	0.401412	-1.4426	0.0823182	catenin (cadherin-associated protein), delta 2
CTPS1	-0.367828	1	-0.959807	3.08892e-07	0.12702	0.947498	0.716929	0.424292	CTP synthase 1
CTPS2	1.06464	0.435175	1.32916	8.61201e-14	-0.0469757	1	-0.310305	0.925624	CTP synthase 2
CTSB	0.54761	1	0.485771	0.000436959	-0.417968	0.188614	-0.352533	0.913218	cathepsin B
CTSC	0.918207	0.817563	0.836813	1.60388e-08	-0.189423	0.811815	-0.107276	1	cathepsin C
CTSD	0.505754	1	0.726206	8.82489e-07	0.0275065	1	-0.188101	1	cathepsin D
CTSH	-0.125589	1	-0.31956	0.017605	-0.103761	0.995206	0.0937887	1	cathepsin H
CTSK	-0.400522	1	-1.57829	8.74011e-08	0.319942	0.789797	1.5006	0.14154	cathepsin K
CTSL	2.22736	0.0712913	3.54316	1.21218e-216	-0.107391	0.99103	-1.42427	0.265744	cathepsin L
CTSS	0.176459	1	-0.391413	0.0179681	-0.21688	0.672655	0.352817	0.900338	cathepsin S
CTSZ	0.561975	1	0.886897	1.05364e-12	-0.0478087	1	-0.371425	0.89772	cathepsin Z
CTTNBP2	-0.829113	0.937012	-2.31589	4.22407e-20	0.250581	0.78002	1.74151	0.113423	cortactin binding protein 2
CTTNBP2NL	-0.434975	1	-0.828346	2.94386e-07	0.0303265	1	0.432099	0.690006	CTTNBP2 N-terminal like
CTXN1	-0.853307	1	-4.55582	7.6611e-12	1.24628	0.00226473	4.98477	0.025881	cortexin 1
CUL4A	0.477955	1	0.570509	7.25161e-05	-0.289591	0.477417	-0.37904	0.806406	cullin 4A
CUL4B	-0.0188385	1	0.317901	0.0188129	0.0257909	1	-0.307664	0.919562	cullin 4B
CUTA	-0.657885	0.947367	-2.42605	1.86766e-33	-0.835779	0.00324262	0.94469	0.296458	cutA divalent cation tolerance homolog (E. coli)
CUX2	3.31151	0.0202818	5.16764	3.42843e-59	1.31966	0.324973	-0.556778	0.897669	cut-like homeobox 2
CWC22	-0.148734	1	-0.377914	0.0126096	-0.0345437	1	0.196716	0.968591	CWC22 spliceosome-associated protein
CX3CL1	-0.755215	1	-5.92882	3.74449e-130	-0.689802	0.00170679	4.45658	0.000251829	chemokine (C-X3-C motif) ligand 1
CX3CR1	0.671022	0.985033	1.38074	3.72004e-12	-0.0635527	1	-0.774463	0.498185	chemokine (C-X3-C motif) receptor 1
CXADR	-0.990422	0.855105	-1.90774	0	-0.132766	0.986708	0.794223	0.572357	coxsackie virus and adenovirus receptor
CXCL12	-0.214412	1	0.617551	0.00249112	0.506524	0.113363	-0.325369	0.900575	chemokine (C-X-C motif) ligand 12
CXCL14	-0.747737	1	-8.48607	1.45542e-77	-0.0571066	1	7.59348	0.00314273	chemokine (C-X-C motif) ligand 14
CXCR4	-1.45146	0.184079	-4.21603	1.12718e-85	-0.977008	0.000885075	1.78779	0.0617493	chemokine (C-X-C motif) receptor 4
CXCR5	-0.86501	0.787519	-2.66094	1.80944e-49	-0.374113	0.333289	1.42766	0.0299414	chemokine (C-X-C motif) receptor 5
CXXC5	2.72797	0.0398132	4.61813	1.50238e-56	0.757582	0.342428	-1.14189	0.465144	CXXC finger protein 5
CYC	0.440164	1	1.26471	1.17897e-19	0.550344	0.0386576	-0.270399	0.976801	cytochrome c
CYGB	-0.679489	1	-2.55829	1.21915e-47	0.55834	0.316207	2.44032	0.0258827	cytoglobin
CYLD	-0.328492	1	-0.380284	0.0190083	-0.125752	0.955395	-0.0702325	1	cylindromatosis (turban tumor syndrome)
CYP1A5	7.667	1.59204e-05	9.67624	3.54189e-158	0.232332	1	-1.78706	0.385475	cytochrome P450, family 1, subfamily A, polypeptide 5
CYP3A37	0.898556	0.959347	2.73278	1.17571e-40	-0.309926	0.87269	-2.13844	0.0203691	cytochrome P450 3A37
CYR61	-1.1146	0.455957	-1.5431	5.93089e-05	0.235051	0.969341	0.661986	0.704673	cysteine-rich, angiogenic inducer, 61
CYSLTR2	1.10666	0.50117	1.5202	8.98207e-13	-0.126108	1	-0.540051	0.723076	cysteinyl leukotriene receptor 2
CYTH1	0.510008	1	0.349814	0.0377744	-0.207902	0.801094	-0.0463732	1	cytohesin 1
CYTH4	-0.338786	1	-1.26045	1.16622e-08	-0.13607	0.998444	0.787473	0.34497	cytohesin 4
CYTIP	-1.09452	0.638671	-4.19833	6.40992e-34	-0.337134	0.662509	2.75663	0.00718479	cytohesin 1 interacting protein
CYYR1	-1.44915	0.795472	-4.54301	1.70393e-15	0.0573163	1	3.07534	0.273285	cysteine/tyrosine-rich 1
CZH18orf25	0.018972	1	0.646755	0.00147685	0.164189	0.927141	-0.456179	0.673359	chromosome Z open reading frame, human C18orf25
CZH5orf28	0.344408	1	0.703341	0.00111347	0.306113	0.588667	-0.0515843	1	chromosome Z open reading frame, human C5orf28
CZH5orf30	0.814378	0.799732	1.51741	7.65552e-28	0.166791	0.903536	-0.538926	0.687431	chromosome Z open reading frame, human C5orf30
CZH5orf42	-0.328612	1	-0.65426	0.000999941	0.230502	0.713763	0.558059	0.524675	chromosome Z open reading frame, human C5orf42
CZH5orf63	0.769421	0.925197	1.74757	5.31775e-17	0.21855	0.957578	-0.758043	0.520593	chromosome Z open reading frame, human C5orf63
CZH9orf41	0.251492	1	1.26226	7.53417e-15	0.163625	0.961391	-0.845758	0.253121	chromosome Z open reading frame, human C9orf41
CZH9orf72	0.431221	1	0.765255	2.93113e-08	-0.11832	0.970879	-0.450768	0.765422	chromosome Z open reading frame, human C9orf72
D2HGDH	1.89245	0.0420982	2.32425	6.05972e-68	-0.338183	0.421867	-0.768397	0.611324	D-2-hydroxyglutarate dehydrogenase
DAAM1	0.641347	0.884669	1.08312	5.34341e-12	0.146249	0.991175	-0.291262	0.888605	dishevelled associated activator of morphogenesis 1
DAB2	1.18504	0.325609	2.12799	2.61938e-51	0.0198699	1	-0.920235	0.386461	Dab, mitogen-responsive phosphoprotein, homolog 2 (Drosophila)
DAB2IP	-0.41892	1	-0.517762	0.000517049	0.260385	0.632427	0.365702	0.861631	DAB2 interacting protein
DACH1	-1.09161	1	-4.99048	0.00626596	-0.479971	1	3.25311	0.597566	dachshund family transcription factor 1
DACH2	-0.731	1	-2.48014	3.50421e-07	0.242062	0.956181	1.98647	0.240318	dachshund family transcription factor 2
DACT1	-0.940957	0.990131	-3.44614	1.02945e-40	0.568048	0.260812	3.06009	0.0194797	dishevelled-binding antagonist of beta-catenin 1
DACT2	-0.841364	0.856509	-2.27626	0.000561491	0.652299	0.558195	2.0855	0.0810554	dishevelled-binding antagonist of beta-catenin 2
DAD1	0.400583	1	0.701605	6.67631e-08	0.282553	0.447871	-0.0148714	1	defender against cell death 1
DAGLA	-0.238309	1	-2.18953	6.07058e-40	0.000429233	1	1.95195	0.0220328	diacylglycerol lipase, alpha
DAGLB	0.130459	1	0.305411	0.0398733	-0.178825	0.847795	-0.34993	0.763702	diacylglycerol lipase, beta
DAK	1.36349	0.295874	1.90601	4.46768e-43	0.142316	0.957121	-0.397873	0.898235	dihydroxyacetone kinase 2 homolog (S. cerevisiae)
DAO	4.96769	0.00094971	5.55917	5.71864e-191	0.356741	0.741582	-0.241294	1	D-amino-acid oxidase
DAP	1.3547	0.430646	2.03048	3.67414e-58	-0.0746786	1	-0.750248	0.633901	death-associated protein
DAP3	0.361486	1	0.786363	2.67319e-08	-0.0121486	1	-0.432759	0.787577	death associated protein 3
DAPK1	-0.67606	0.80991	-1.2058	8.30543e-15	-0.0535297	1	0.479163	0.647151	death-associated protein kinase 1
DAPK2	0.0772859	1	-0.635717	0.000407563	-0.520573	0.0985354	0.19547	0.996866	death-associated protein kinase 2
DAPK3	-0.578311	1	-1.46361	2.19157e-13	0.187903	0.864983	1.08677	0.276244	death-associated protein kinase 3
DAPP1	-0.656707	0.86702	-1.93266	5.55798e-15	-0.543667	0.340092	0.735397	0.360506	dual adaptor of phosphotyrosine and 3-phosphoinositides
DAW1	-1.23469	0.890893	-5.83905	3.65203e-06	0.129266	1	4.51919	0.169785	dynein assembly factor with WDR repeat domains 1
DAZAP1	0.233629	1	0.364456	0.00981867	0.114934	0.971671	-0.0126227	1	DAZ associated protein 1
DAZAP2	-0.315598	1	-1.6977	1.04175e-13	-0.441097	0.291372	0.935696	0.418957	DAZ associated protein 2
DBF4	-0.312179	1	-1.02298	4.52463e-08	0.021734	1	0.735304	0.374836	DBF4 zinc finger
DBF4B	-0.128405	1	-1.21454	0.00646682	0.130533	1	1.21172	0.265566	DBF4 zinc finger B
DBH	-0.168173	1	-2.20327	0.0483552	1.10062	0.245227	3.07914	0.310251	dopamine beta-hydroxylase (dopamine beta-monooxygenase)
DBI	0.991748	0.745755	1.68738	7.37685e-30	0.189972	0.80432	-0.503404	0.813231	diazepam binding inhibitor (GABA receptor modulator, acyl-CoA binding protein)
DBN1	-0.281634	1	-1.63056	8.07042e-07	0.268435	0.851368	1.62146	0.296832	drebrin 1
DBNDD1	0.8391	0.856509	1.42873	0.000719467	1.07134	0.14154	0.488891	0.833632	dysbindin (dystrobrevin binding protein 1) domain containing 1
DBNDD2	-0.595444	1	-2.94438	8.58696e-46	0.368863	0.47046	2.73311	0.00653497	dysbindin (dystrobrevin binding protein 1) domain containing 2
DBT	1.49183	0.14847	2.43034	2.85511e-68	-0.0408587	1	-0.980236	0.401449	dihydrolipoamide branched chain transacylase E2
DBX2	-0.300554	1	-2.48233	0.00300156	-0.327391	1	1.82651	0.403323	developing brain homeobox 2
DCAF17	-0.262714	1	-0.405117	0.010906	0.0558285	1	0.204501	0.971253	DDB1 and CUL4 associated factor 17
DCAF4	0.393774	1	0.347693	0.0282111	-0.010199	1	0.0377333	1	DDB1 and CUL4 associated factor 4
DCAF7	-0.311565	1	-0.423917	0.00353801	-0.0393509	1	0.0742478	1	DDB1 and CUL4 associated factor 7
DCBLD2	-0.480094	1	-1.57814	2.53457e-23	-0.176157	0.876479	0.929258	0.295863	discoidin, CUB and LCCL domain containing 2
DCDC2	2.3271	0.454966	4.34528	1.0675e-33	0.0422691	1	-1.99024	0.209058	doublecortin domain containing 2
DCDC2B	0.52298	1	0.741454	0.00236641	0.119355	1	-0.0969148	1	doublecortin domain containing 2B
DCHS1	-0.465887	1	-0.842232	0.00215673	0.938684	0.0457535	1.31877	0.184907	dachsous cadherin-related 1
DCK	-0.631884	0.996908	-2.18703	9.00734e-09	-0.229847	0.932053	1.33645	0.301909	deoxycytidine kinase
DCLK1	2.01998	0.658394	-1.62564	0.173015	0.612908	0.795387	4.21342	0.0459887	doublecortin-like kinase 1
DCLK2	-0.715113	0.99631	-1.52316	2.11003e-09	0.635578	0.242194	1.46649	0.193895	doublecortin-like kinase 2
DCLRE1A	0.633783	0.922695	0.765332	5.73809e-06	-0.0257548	1	-0.155956	1	DNA cross-link repair 1A
DCLRE1B	-0.141383	1	-2.00478	1.94981e-11	-0.165638	0.978856	1.69475	0.0439599	DNA cross-link repair 1B
DCLRE1C	0.141386	1	-0.507781	0.0269423	-0.206211	0.875279	0.44296	0.744573	DNA cross-link repair 1C
DCP1B	-0.347685	1	-0.973114	0.000237691	-0.530183	0.30275	0.0967964	1	decapping mRNA 1B
DCSTAMP	-0.289294	1	-2.0254	4.93976e-08	-1.16332	0.00435654	0.582724	0.902243	dendrocyte expressed seven transmembrane protein
DCTD	0.848557	0.909768	1.89252	1.21345e-09	0.728924	0.242194	-0.320727	0.992233	dCMP deaminase
DCTN3	0.164097	1	0.387682	0.00231826	0.192275	0.737572	-0.0282201	1	dynactin 3 (p22)
DCTN4	-0.0735743	1	0.339706	0.00826464	0.129084	0.945634	-0.280764	0.929694	dynactin 4 (p62)
DCTN5	-0.0533495	1	0.591725	5.07274e-05	-0.0595021	1	-0.702997	0.284055	dynactin 5 (p25)
DCUN1D1	-0.150032	1	-0.63199	4.12941e-06	-0.246606	0.534676	0.242111	0.929639	DCN1, defective in cullin neddylation 1, domain containing 1
DCUN1D2	-0.338439	1	-0.587255	0.00116771	0.17329	0.849887	0.427444	0.734804	DCN1, defective in cullin neddylation 1, domain containing 2
DCUN1D4	0.806976	0.730463	1.29526	4.13495e-20	0.0542421	1	-0.435572	0.757344	DCN1, defective in cullin neddylation 1, domain containing 4
DCX	-0.854139	1	-3.69046	0.00235843	1.14127	0.171834	3.93587	0.0677609	doublecortin
DCXR	1.60683	0.251118	2.19429	5.92503e-55	-1.07054	3.03137e-05	-1.65635	0.10378	dicarbonyl/L-xylulose reductase
DDAH1	-0.74225	0.99014	-2.514	1.05085e-05	0.239442	0.971148	2.02572	0.223934	dimethylarginine dimethylaminohydrolase 1
DDB1	0.279842	1	0.324473	0.0119236	0.0700707	1	0.0282958	1	damage-specific DNA binding protein 1, 127kDa
DDB2	0.197826	1	0.347979	0.0242311	-0.00024448	1	-0.149207	1	damage-specific DNA binding protein 2, 48kDa
DDC	0.0868832	1	0.69065	0.00528735	0.0715088	1	-0.528513	0.697725	dopa decarboxylase (aromatic L-amino acid decarboxylase)
DDHD1	0.4464	1	1.89169	2.98914e-32	0.239132	0.721373	-1.20249	0.0434773	DDHD domain containing 1
DDHD2	-0.338585	1	-0.837703	3.03058e-05	0.0334954	1	0.541284	0.665031	DDHD domain containing 2
DDO	3.14462	0.00650324	3.61672	1.19672e-93	0.534492	0.560011	0.064515	1	D-aspartate oxidase
DDOST	0.973219	0.729181	1.26205	2.8289e-23	0.389321	0.171834	0.102901	1	dolichyl-diphosphooligosaccharide--protein glycosyltransferase subunit (non-catalytic)
DDR2	-0.777027	1	-2.99	4.19863e-12	1.21806	0.00753368	3.44458	0.0167021	discoidin domain receptor tyrosine kinase 2
DDRGK1	0.341592	1	0.490123	0.000182333	-0.233147	0.575502	-0.381315	0.775156	DDRGK domain containing 1
DDX23	0.17493	1	0.565797	0.000138739	0.246102	0.554106	-0.143044	1	DEAD (Asp-Glu-Ala-Asp) box polypeptide 23
DDX52	-0.234685	1	-0.513413	0.000657864	0.133525	0.937029	0.416587	0.690881	DEAD (Asp-Glu-Ala-Asp) box polypeptide 52
DDX54	0.331485	1	0.588618	2.30091e-05	0.145373	0.894659	-0.111588	1	DEAD (Asp-Glu-Ala-Asp) box polypeptide 54
DDX59	-0.332427	1	-0.437821	0.0329858	-0.152169	0.954095	-0.0411963	1	DEAD (Asp-Glu-Ala-Asp) box polypeptide 59
DECR1	1.48915	0.318017	2.07956	1.37621e-46	-0.307741	0.403964	-0.897394	0.526103	2,4-dienoyl CoA reductase 1, mitochondrial
DECR2	2.42056	0.0299509	3.1712	1.82683e-110	-0.111522	1	-0.86104	0.618134	2,4-dienoyl CoA reductase 2, peroxisomal
DEF6	-0.72993	0.839571	-2.03648	3.57599e-20	-0.347207	0.554976	0.964495	0.259887	differentially expressed in FDCP 6 homolog (mouse)
DEF8	1.23426	0.143867	0.616578	0.012865	-0.107253	1	0.507793	0.68901	differentially expressed in FDCP 8 homolog (mouse)
DEGS1	0.149077	1	0.491695	0.00105763	-0.0629198	1	-0.399592	0.839696	delta(4)-desaturase, sphingolipid 1
DEGS2	-1.40529	0.965712	-7.01983	2.71582e-241	0.286797	0.72596	5.92221	0.000821736	delta(4)-desaturase, sphingolipid 2
DEK	-0.222937	1	-0.756895	5.77157e-08	-0.32724	0.342334	0.211059	0.949978	DEK proto-oncogene
DENND2A	0.648856	0.961572	1.55775	1.77693e-14	0.287022	0.814309	-0.617228	0.595123	DENN/MADD domain containing 2A
DENND2D	-0.316632	1	-2.49818	4.81686e-29	-0.155855	0.909912	2.01806	0.00761277	DENN/MADD domain containing 2D
DENND3	-0.616788	0.948274	-1.40754	4.23153e-24	-0.0169044	1	0.782546	0.300269	DENN/MADD domain containing 3
DENND4A	0.604365	0.924393	1.49766	4.32923e-17	0.0503296	1	-0.845664	0.267015	DENN/MADD domain containing 4A
DENND4C	-0.818951	0.895084	-1.92439	1.37559e-37	-0.187244	0.801094	0.927841	0.309045	DENN/MADD domain containing 4C
DENND5A	-0.396867	1	-0.545859	0.000793463	0.0255695	1	0.180787	1	DENN/MADD domain containing 5A
DENND6B	-0.272406	1	-0.747271	0.000670693	-0.0964888	1	0.374573	0.867363	DENN/MADD domain containing 6B
DENR	0.132902	1	0.444815	0.0124194	0.270727	0.592751	-0.0386663	1	density-regulated protein
DEPDC1	-0.776618	0.949916	-2.33126	0.000623208	-0.00273231	1	1.55092	0.378599	DEP domain containing 1
DEPDC1B	-1.19864	0.418823	-2.33289	5.69117e-10	-0.11015	1	1.01858	0.525192	DEP domain containing 1B
DEPDC7	-0.415258	1	-0.550225	0.00708422	-0.147834	0.974494	-0.00124389	1	DEP domain containing 7
DEPTOR	0.554352	1	1.5651	8.75021e-28	0.477306	0.263093	-0.530856	0.686171	DEP domain containing MTOR-interacting protein
DERA	0.365955	1	1.02485	1.23626e-13	-0.294777	0.572355	-0.951274	0.148398	deoxyribose-phosphate aldolase (putative)
DERL1	0.612916	0.985639	0.759154	1.48602e-09	-0.187424	0.804227	-0.33171	0.921259	derlin 1
DES	-0.75347	1	-5.57071	8.80124e-206	0.506673	0.30275	5.33596	0.00054886	desmin
DESI1	0.716773	0.935523	1.28195	5.4185e-16	-0.0450154	1	-0.607939	0.651642	desumoylating isopeptidase 1
DESI2	-0.67779	0.905154	-1.46351	2.48031e-24	0.102997	0.996583	0.898708	0.191941	desumoylating isopeptidase 2
DFFA	0.0646122	1	-0.769031	0.000346915	-0.510362	0.237949	0.32397	0.908549	DNA fragmentation factor, 45kDa, alpha polypeptide
DFFB	0.274931	1	0.807406	0.000407163	0.122429	1	-0.411904	0.835693	DNA fragmentation factor, 40kDa, beta polypeptide (caspase-activated DNase)
DFNA5	0.117453	1	-3.87091	1.81908e-17	-0.303075	0.865615	3.68239	0.0202189	deafness, autosomal dominant 5
DFNB59	-0.602798	1	-1.70282	4.84016e-10	0.466209	0.427861	1.57328	0.152231	deafness, autosomal recessive 59
DGAT2	-1.09109	0.800502	-3.84317	1.89149e-107	-0.220375	0.838059	2.54101	0.0114335	diacylglycerol O-acyltransferase 2
DGCR14	-0.0338249	1	0.320862	0.0373709	0.0438576	1	-0.304893	0.836187	DiGeorge syndrome critical region gene 14
DGCR2	-0.0990423	1	-0.658659	1.67389e-06	-0.188379	0.773578	0.376068	0.8558	DiGeorge syndrome critical region gene 2
DGCR6L	0.56579	0.990131	1.20467	1.52694e-20	0.108017	0.996146	-0.529908	0.711543	DiGeorge syndrome critical region gene 6-like
DGCR8	-0.20352	1	-0.302681	0.037643	-9.26926e-05	1	0.101649	1	DGCR8 microprocessor complex subunit
DGKB	-0.996222	1	-6.30083	1.28754e-48	0.503723	0.265242	5.71563	0.00678292	diacylglycerol kinase, beta 90kDa
DGKD	-0.122653	1	-0.936096	5.60053e-10	-0.285043	0.523129	0.533869	0.673042	diacylglycerol kinase, delta 130kDa
DGKE	-0.331735	1	-0.526186	0.000383444	0.00682629	1	0.202944	0.966154	diacylglycerol kinase, epsilon 64kDa
DGKG	-1.21457	0.897372	-4.1562	2.99608e-27	1.02258	0.00962107	4.02399	0.019728	diacylglycerol kinase, gamma 90kDa
DGKH	-0.694084	1	-5.26871	0.000430273	-0.337947	1	4.07717	0.236166	diacylglycerol kinase, eta
DGKK	-0.604381	1	-2.30558	0.0012047	0.10424	1	1.81674	0.418551	diacylglycerol kinase, kappa
DGKQ	0.727022	0.876763	1.72233	2.92914e-27	-0.279799	0.513737	-1.27438	0.135384	diacylglycerol kinase, theta 110kDa
DGUOK	-0.309479	1	-1.14319	9.09074e-07	0.100385	1	0.93628	0.307125	deoxyguanosine kinase
DHCR24	1.70733	0.257278	2.8166	4.23957e-28	1.58165	3.09338e-08	0.470204	0.908726	24-dehydrocholesterol reductase
DHDH	0.833355	0.891547	1.53873	5.25346e-10	-0.00281174	1	-0.707953	0.581147	dihydrodiol dehydrogenase (dimeric)
DHFR	0.767261	0.822097	1.38057	5.05768e-26	0.227578	0.681903	-0.383808	0.885484	dihydrofolate reductase
DHRS11	-0.763537	1	-5.57839	1.58332e-85	-0.0214672	1	4.7897	0.000436939	dehydrogenase/reductase (SDR family) member 11
DHRS12	-0.215761	1	0.0115769	1	0.708052	0.0457907	0.486909	0.709957	dehydrogenase/reductase (SDR family) member 12
DHRS13	0.692084	0.841352	1.71913	5.78988e-31	-0.255779	0.801296	-1.28177	0.021437	dehydrogenase/reductase (SDR family) member 13
DHRS3	0.990029	0.628381	1.68788	2.56751e-17	-0.00127102	1	-0.699	0.627829	dehydrogenase/reductase (SDR family) member 3
DHRS7	4.18897	0.00287682	5.60242	2.46144e-283	-0.216628	0.786827	-1.6299	0.342237	dehydrogenase/reductase (SDR family) member 7
DHRS9	-1.2141	0.526569	-1.99413	0.000142831	-0.397752	0.775795	0.365189	1	dehydrogenase/reductase (SDR family) member 9
DHTKD1	2.57576	0.0257583	3.29609	2.11691e-153	0.246051	0.680853	-0.476203	0.927021	dehydrogenase E1 and transketolase domain containing 1
DHX15	-0.0966717	1	-0.274142	0.0355276	0.0263444	1	0.206976	1	DEAH (Asp-Glu-Ala-His) box helicase 15
DHX30	0.0914199	1	0.350041	0.0166552	0.0942207	1	-0.162935	1	DEAH (Asp-Glu-Ala-His) box helicase 30
DHX33	0.325455	1	0.514732	0.000760211	0.0239726	1	-0.163346	1	DEAH (Asp-Glu-Ala-His) box polypeptide 33
DHX37	0.224329	1	0.295111	0.0489928	-0.0656115	1	-0.133964	1	DEAH (Asp-Glu-Ala-His) box polypeptide 37
DHX57	-0.446548	1	-1.16517	1.70657e-11	-0.188895	0.861093	0.54048	0.627667	DEAH (Asp-Glu-Ala-Asp/His) box polypeptide 57
DHX58	2.14117	0.043329	2.5646	2.2242e-51	0.901635	0.121641	0.483217	0.836758	DEXH (Asp-Glu-X-His) box polypeptide 58
DIABLO	0.622835	0.912328	0.950404	1.40532e-13	0.0684131	1	-0.2565	0.970555	diablo, IAP-binding mitochondrial protein
DIAPH3	-0.956353	0.702278	-2.43868	6.37426e-13	0.47694	0.358215	1.94677	0.0614575	diaphanous-related formin 3
DICER1	-0.0977807	1	-0.800612	0.0059219	-0.137639	1	0.567375	0.647621	dicer 1, ribonuclease type III
DIO1	4.1666	0.00147263	5.47782	8.95474e-201	0.296442	0.948958	-1.02666	0.643537	deiodinase, iodothyronine, type I
DIO2	5.40963	0.000186229	2.66595	0.00511297	-0.179703	0.879302	2.57341	0.249432	deiodinase, iodothyronine, type II
DIO3	0.0122864	1	2.70097	2.89226e-11	0.973297	0.349872	-1.70186	0.127349	deiodinase, iodothyronine, type III
DIP2C	-0.580077	1	-2.68491	1.92344e-26	0.525714	0.0871698	2.64667	0.00274115	DIP2 disco-interacting protein 2 homolog C (Drosophila)
DISP1	0.126896	1	0.64507	2.20765e-05	0.149232	0.88416	-0.362876	0.749038	dispatched homolog 1 (Drosophila)
DISP2	-0.141633	1	-4.76086	0.00613594	0.3887	0.996583	4.80206	0.135896	dispatched homolog 2 (Drosophila)
DKC1	0.0139726	1	0.779276	1.15766e-09	-0.419493	0.129916	-1.18292	0.113117	dyskeratosis congenita 1, dyskerin
DKK2	-1.41276	0.471055	-3.77223	0.00116385	-0.195481	1	2.09901	0.726355	dickkopf WNT signaling pathway inhibitor 2
DKK3	0.405259	1	1.62636	1.34985e-14	0.285097	0.574196	-0.934895	0.135709	dickkopf WNT signaling pathway inhibitor 3
DLAT	0.835282	0.679376	1.30511	2.86297e-23	0.110814	0.987627	-0.355929	0.899427	dihydrolipoamide S-acetyltransferase
DLD	0.636132	0.985749	1.10371	2.2922e-18	0.0237866	1	-0.440845	0.825158	dihydrolipoamide dehydrogenase
DLG1	-0.246829	1	-0.709462	2.1491e-05	0.125701	0.967636	0.590908	0.468703	discs, large homolog 1 (Drosophila)
DLG2	-0.65143	1	-1.88868	9.1137e-08	0.202933	1	1.45246	0.369333	discs, large homolog 2 (Drosophila)
DLG5	-0.786332	0.828497	-1.80146	3.76721e-25	0.0893582	1	1.11457	0.210805	discs, large homolog 5 (Drosophila)
DLGAP3	-0.12365	1	-4.50251	0.0235467	0.0576177	1	4.23828	0.123447	discs, large (Drosophila) homolog-associated protein 3
DLGAP4	-0.302988	1	-0.927714	7.0943e-09	0.116925	0.992675	0.748109	0.407353	discs, large (Drosophila) homolog-associated protein 4
DLGAP5	-0.918274	0.810269	-1.95439	4.70561e-20	0.140227	1	1.18275	0.272256	discs, large (Drosophila) homolog-associated protein 5
DLK1	0.669302	1	2.61728	8.65297e-06	0.844787	0.700541	-1.09404	0.595123	delta-like 1 homolog (Drosophila)
DLL1	1.23334	0.383242	1.30736	3.33433e-10	0.0901567	1	0.019389	1	delta-like 1 (Drosophila)
DLL4	-0.393899	1	-0.897738	3.55007e-06	-0.0634708	1	0.445539	0.725227	delta-like 4 (Drosophila)
DLST	0.546248	1	0.92007	3.81948e-14	-0.0106105	1	-0.380756	0.857918	dihydrolipoamide S-succinyltransferase (E2 component of 2-oxo-glutarate complex)
DMGDH	7.78378	0.000126785	8.63202	6.88928e-174	-0.747823	0.991218	-1.60968	0.527889	dimethylglycine dehydrogenase
DMRT2	-0.748628	1	-7.9714	7.05399e-20	0.246174	0.921195	7.2693	0.0085535	doublesex and mab-3 related transcription factor 2
DNA2	-0.286929	1	-2.46151	3.17095e-09	0.397091	0.709143	2.57585	0.00268062	DNA replication helicase/nuclease 2
DNAAF1	0.918067	0.814907	1.14774	4.37209e-05	-0.770471	0.173383	-0.989164	0.392036	dynein, axonemal, assembly factor 1
DNAH1	-0.603677	1	-4.39164	2.81385e-11	-0.183825	1	3.57111	0.0151743	dynein, axonemal, heavy chain 1
DNAH10	-2.12337	0.0769774	-1.59213	0.00404328	1.82104	0.0158455	1.31336	0.465668	dynein, axonemal, heavy chain 10
DNAH12	-1.08658	0.834078	-3.15542	2.32397e-07	-0.322859	0.932443	1.71907	0.401449	dynein, axonemal, heavy chain 12
DNAH17	0.327931	1	1.58702	1.09487e-12	-0.184242	0.952522	-1.43613	0.0187883	dynein, axonemal, heavy chain 17
DNAH3	1.09076	0.54685	0.374749	0.364073	-1.64907	0.00029163	-0.926106	0.392491	dynein, axonemal, heavy chain 3
DNAJA2	-0.00541642	1	0.280449	0.0426061	0.104053	0.993632	-0.177174	1	DnaJ (Hsp40) homolog, subfamily A, member 2
DNAJA3	0.772202	0.856509	1.23686	1.08773e-23	0.130869	0.917905	-0.332404	0.924976	DnaJ (Hsp40) homolog, subfamily A, member 3
DNAJB11	0.74931	0.924958	0.576677	0.000141293	0.529914	0.0297605	0.702723	0.574609	DnaJ (Hsp40) homolog, subfamily B, member 11
DNAJB2	1.0404	0.503021	1.28423	1.3081e-18	0.160537	0.875279	-0.0834903	1	DnaJ (Hsp40) homolog, subfamily B, member 2
DNAJB4	-0.379683	1	-0.357513	0.0208527	0.0139853	1	-0.00596334	1	DnaJ (Hsp40) homolog, subfamily B, member 4
DNAJB5	-0.976364	1	-4.41706	3.78368e-32	0.402371	0.649677	3.84247	0.00607704	DnaJ (Hsp40) homolog, subfamily B, member 5
DNAJB9	0.791032	0.842985	1.50601	2.45441e-24	-0.160823	0.834108	-0.874723	0.390703	DnaJ (Hsp40) homolog, subfamily B, member 9
DNAJC1	0.872761	0.590868	1.23901	3.0804e-22	-0.163623	0.847795	-0.527027	0.68109	DnaJ (Hsp40) homolog, subfamily C, member 1
DNAJC11	0.491589	1	0.969561	2.15508e-13	0.14531	0.892773	-0.329936	0.915802	DnaJ (Hsp40) homolog, subfamily C, member 11
DNAJC12	0.50586	1	1.93292	1.94204e-31	-0.774825	0.0185176	-2.2006	2.3143e-05	DnaJ (Hsp40) homolog, subfamily C, member 12
DNAJC13	-0.265784	1	-1.60046	0	-0.272176	0.526254	1.06999	0.18072	DnaJ (Hsp40) homolog, subfamily C, member 13
DNAJC14	-0.000444934	1	-0.453683	0.00960097	-0.171045	0.851368	0.284723	0.869792	DnaJ (Hsp40) homolog, subfamily C, member 14
DNAJC16	0.811213	0.773825	1.75659	8.96407e-38	-0.104257	0.991175	-1.04687	0.243293	DnaJ (Hsp40) homolog, subfamily C, member 16
DNAJC17	-0.0345029	1	-0.455358	0.016062	0.03003	1	0.454252	0.694028	DnaJ (Hsp40) homolog, subfamily C, member 17
DNAJC18	-0.160872	1	-0.353687	0.0378851	0.118772	0.986678	0.314722	0.832088	DnaJ (Hsp40) homolog, subfamily C, member 18
DNAJC19	1.04624	0.452041	1.52904	1.79773e-21	-0.109134	1	-0.591661	0.604969	DnaJ (Hsp40) homolog, subfamily C, member 19
DNAJC2	0.149243	1	0.40251	0.00251772	0.156608	0.860103	-0.0935394	1	DnaJ (Hsp40) homolog, subfamily C, member 2
DNAJC21	2.2011	0.0625632	3.27672	2.047e-90	-0.0336426	1	-1.10964	0.447589	DnaJ (Hsp40) homolog, subfamily C, member 21
DNAJC22	1.2236	0.368835	1.97409	8.15264e-09	0.375735	0.798262	-0.369142	0.926272	DnaJ (Hsp40) homolog, subfamily C, member 22
DNAJC25	0.231503	1	0.742052	3.46006e-07	0.301619	0.522899	-0.207415	0.981	DnaJ (Hsp40) homolog, subfamily C , member 25
DNAJC27	0.313153	1	0.68259	0.000535683	0.153016	0.959107	-0.211807	0.990486	DnaJ (Hsp40) homolog, subfamily C, member 27
DNAJC28	0.752127	0.808229	0.776523	1.86041e-05	0.105688	1	0.0853104	1	DnaJ (Hsp40) homolog, subfamily C, member 28
DNAJC3	0.418589	1	0.348667	0.00577389	-0.000800206	1	0.0710607	1	DnaJ (Hsp40) homolog, subfamily C, member 3
DNAJC5	-0.662063	0.955663	-1.74496	9.62114e-35	-0.243752	0.646097	0.851418	0.272437	DnaJ (Hsp40) homolog, subfamily C, member 5
DNAJC6	3.81661	0.00406719	5.34252	6.55391e-88	0.589604	0.725847	-0.936664	0.643264	DnaJ (Hsp40) homolog, subfamily C, member 6
DNAL1	-0.923684	0.791852	-2.06603	1.48479e-12	0.404462	0.492366	1.53777	0.183385	dynein, axonemal, light chain 1
DNAL4	-0.229911	1	-0.84303	2.52261e-05	-0.366065	0.416982	0.250629	0.963444	dynein, axonemal, light chain 4
DNASE1L3	-0.575625	0.973874	-1.45198	4.17331e-08	-0.0981269	1	0.779305	0.499921	deoxyribonuclease I-like 3
DNASE2B	0.508295	1	0.788027	1.8748e-06	-0.135454	0.968893	-0.414648	0.839745	deoxyribonuclease II beta
DNM1	1.66297	0.12384	3.05834	3.81458e-44	0.950618	0.0299563	-0.446217	0.843102	dynamin 1
DNM1L	0.240628	1	0.464651	0.000436534	-0.0817243	1	-0.3019	0.929639	dynamin 1-like
DNMBP	0.0869384	1	-0.485473	0.00297067	0.0374855	1	0.617581	0.405111	dynamin binding protein
DNMT1	-0.262301	1	-1.11651	2.40112e-07	-0.00254902	1	0.856151	0.256176	DNA (cytosine-5-)-methyltransferase 1
DNTT	-0.443416	1	-0.571031	0.622664	-2.10935	0.0385121	-1.90112	0.297647	DNA nucleotidylexotransferase
DNTTIP1	0.204193	1	0.339282	0.0264953	0.214967	0.715817	0.0802403	1	deoxynucleotidyltransferase, terminal, interacting protein 1
DNTTIP2	0.457943	1	0.387646	0.0021667	-0.00498486	1	0.0675981	1	deoxynucleotidyltransferase, terminal, interacting protein 2
DOC2B	0.00234204	1	-4.77908	0.010177	1.33432	0.163696	5.89957	0.0260861	double C2-like domains, beta
DOCK11	-0.140918	1	-1.42233	1.2595e-11	-0.182109	0.861962	1.10586	0.125652	dedicator of cytokinesis 11
DOCK2	-1.07561	0.486281	-2.35329	4.33133e-22	-0.443323	0.526036	0.842224	0.418954	dedicator of cytokinesis 2
DOCK3	-0.721033	1	-2.75207	0.00539856	1.14039	0.30275	3.10175	0.240399	dedicator of cytokinesis 3
DOCK4	-0.597586	0.962594	-1.96176	5.47002e-18	-0.410331	0.483767	0.958815	0.241401	dedicator of cytokinesis 4
DOCK5	-1.11482	0.79901	-2.92509	1.13435e-16	-0.352323	0.699854	1.47911	0.336145	dedicator of cytokinesis 5
DOCK8	-0.721	0.778598	-1.7112	1.49123e-13	-0.492144	0.335756	0.500579	0.690006	dedicator of cytokinesis 8
DOCK9	0.142605	1	1.19361	1.7024e-09	-0.176362	0.783825	-1.22396	0.0997439	dedicator of cytokinesis 9
DOK1	-0.635873	0.961173	-2.28985	8.59157e-18	-0.470389	0.340418	1.18879	0.214006	docking protein 1, 62kDa (downstream of tyrosine kinase 1)
DOK2	-0.820565	0.94451	-2.91884	1.37131e-12	-0.698868	0.26854	1.40839	0.32728	docking protein 2, 56kDa
DOK3	-1.69217	0.272123	-5.1691	1.95998e-21	-1.15229	0.109023	2.31214	0.119184	docking protein 3
DOK5	-0.3229	1	-1.16941	0.00889332	-0.210251	0.995089	0.658189	0.788755	docking protein 5
DOLK	-0.50021	1	-0.473155	0.0219645	-0.112527	1	-0.126962	1	dolichol kinase
DOLPP1	0.420947	1	0.629954	6.34731e-05	-0.209701	0.786827	-0.413143	0.728499	dolichyldiphosphatase 1
DONSON	0.176537	1	-0.504384	0.0326224	-0.0123928	1	0.670129	0.446713	downstream neighbor of SON
DOPEY1	-0.20385	1	-0.432589	0.00120542	-0.12764	0.932408	0.105172	1	dopey family member 1
DPAGT1	0.505957	1	1.11598	4.17267e-21	-0.101668	0.996583	-0.709919	0.512071	dolichyl-phosphate (UDP-N-acetylglucosamine) N-acetylglucosaminephosphotransferase 1 (GlcNAc-1-P transferase)
DPEP1	-0.962817	1	-6.02148	4.53549e-134	0.196364	0.999291	5.28109	0.00240174	dipeptidase 1 (renal)
DPF3	-0.374626	1	-1.66511	2.78087e-06	0.109082	1	1.39871	0.157992	D4, zinc and double PHD fingers, family 3
DPH3	0.277109	1	0.882604	3.52337e-10	-0.269502	0.511751	-0.872059	0.16519	diphthamide biosynthesis 3
DPH5	0.47463	1	0.830348	5.8821e-06	-0.464664	0.254129	-0.817953	0.276324	diphthamide biosynthesis 5
DPH7	0.437598	1	0.942043	3.96627e-06	-0.851979	0.00223449	-1.35672	0.0134209	diphthamide biosynthesis 7
DPM3	0.592348	0.977578	1.20193	3.63736e-14	-0.327214	0.551369	-0.936143	0.217493	dolichyl-phosphate mannosyltransferase polypeptide 3
DPP6	-0.71661	1	-7.6731	2.50258e-17	0.451161	0.547428	7.21232	0.00946626	dipeptidyl-peptidase 6
DPP7	1.25037	0.297287	2.04483	5.6193e-57	-0.192934	0.759178	-0.987945	0.353059	dipeptidyl-peptidase 7
DPP8	0.675023	0.869109	1.05045	1.26972e-15	0.0263931	1	-0.346404	0.896889	dipeptidyl-peptidase 8
DPT	-0.769044	1	-2.85315	7.42519e-40	0.297337	0.521321	2.39136	0.0394705	dermatopontin
DPY19L1	-0.1837	1	-0.359755	0.0419163	0.0988335	1	0.279894	0.877518	dpy-19-like 1 (C. elegans)
DPY19L4	-0.207161	1	-0.753208	6.77984e-06	-0.13343	0.940703	0.411209	0.714785	dpy-19-like 4 (C. elegans)
DPYS	11.7587	5.79554e-06	11.6736	0	-0.970768	0.981476	-0.902058	0.899341	dihydropyrimidinase
DPYSL4	-1.04551	0.923773	-4.09319	6.99069e-05	-0.609129	0.78152	2.38457	0.453955	dihydropyrimidinase-like 4
DPYSL5	-1.01237	0.988258	-1.95378	0.0875379	1.71295	0.0156109	2.62777	0.397852	dihydropyrimidinase-like 5
DQX1	0.124206	1	-0.531942	0.00218697	-0.486886	0.0700737	0.16842	1	DEAQ box RNA-dependent ATPase 1
DR1	-0.113084	1	-0.364333	0.0126778	-0.210068	0.722655	0.0452596	1	down-regulator of transcription 1, TBP-binding (negative cofactor 2)
DRAM1	0.670266	0.973342	-0.406458	0.0190706	-0.0016292	1	1.07651	0.212881	DNA-damage regulated autophagy modulator 1
DRAM2	0.790007	0.890893	1.64227	8.69838e-43	-0.12378	0.987627	-0.974227	0.330216	DNA-damage regulated autophagy modulator 2
DRC1	2.64661	0.069594	2.37464	6.71771e-09	-0.452079	0.81308	-0.174355	1	dynein regulatory complex subunit 1
DRC7	1.22376	0.875091	3.04245	7.3584e-07	0.14443	1	-1.69393	0.18848	dynein regulatory complex subunit 7
DRD4	-2.23239	0.537535	-10.6947	1.13203e-65	0.818434	0.260906	9.0974	0.00128737	dopamine receptor D4
DRD5	0.0588332	1	-1.83981	0.000157211	-1.64042	0.0115778	0.27277	1	dopamine receptor D5
DRG1	#VALUE!	1	0.317677	0.0256513	0.219664	0.656377	0.0188632	1	developmentally regulated GTP binding protein 1
DSCAM	-1.51464	0.392783	-4.01363	6.75361e-05	-0.739061	0.566357	1.71803	0.726355	Down syndrome cell adhesion molecule
DSCC1	0.197507	1	-1.27706	5.07894e-08	0.159124	0.947529	1.63511	0.0134727	DNA replication and sister chromatid cohesion 1
DSE	-0.299408	1	-0.544842	0.00755264	0.12408	1	0.371663	0.882665	dermatan sulfate epimerase
DSEL	-1.36626	0.864589	-6.40878	1.24639e-143	0.0542083	1	5.11514	0.00127999	dermatan sulfate epimerase-like
DSG2	-0.832727	0.973342	-1.75518	6.59805e-19	-0.286264	0.629567	0.647234	0.715852	desmoglein 2
DSP	-0.694524	1	-4.64269	5.92814e-154	-0.529606	0.108115	3.43027	0.00137405	desmoplakin
DSTN	-0.480752	1	-1.25546	0	0.0048726	1	0.786688	0.532988	destrin (actin depolymerizing factor)
DSTYK	0.936742	0.602778	1.09521	6.65516e-06	0.126868	1	-0.0361813	1	dual serine/threonine and tyrosine protein kinase
DTD1	0.00519907	1	0.691392	0.000166288	0.0754327	1	-0.60699	0.451392	D-tyrosyl-tRNA deacylase 1
DTD2	0.532032	1	1.00363	9.31989e-06	-0.279654	0.758302	-0.755057	0.481241	D-tyrosyl-tRNA deacylase 2 (putative)
DTHD1	-0.614698	1	-8.05351	9.96952e-20	-0.577943	0.417894	6.65571	0.00414658	death domain containing 1
DTL	-0.136486	1	-3.31663	1.35619e-16	0.542002	0.180101	3.73884	4.0336e-05	denticleless E3 ubiquitin protein ligase homolog (Drosophila)
DTNB	-0.112968	1	-0.982919	1.77077e-05	0.0269308	1	0.895152	0.341851	dystrobrevin, beta
DTNBP1	0.240788	1	0.371431	0.00969668	-0.142732	0.907573	-0.268897	0.887356	dystrobrevin binding protein 1
DTX1	-1.05124	0.692787	-2.18887	2.61823e-08	-0.890662	0.264028	0.248649	1	deltex 1, E3 ubiquitin ligase
DTX3L	0.483771	1	-0.530105	0.000272299	-0.0493797	1	0.967099	0.323174	deltex 3 like, E3 ubiquitin ligase
DTX4	1.07826	0.567449	1.82216	2.48702e-51	0.267865	0.459122	-0.475295	0.814186	deltex 4, E3 ubiquitin ligase
DUOX2	-2.1601	0.467283	-7.6119	3.71962e-96	-0.850707	0.121641	4.59186	0.00419622	dual oxidase 2
DUOXA1	-2.18296	0.26335	-8.60324	7.63125e-25	-0.552168	0.589649	5.64701	0.068662	dual oxidase maturation factor 1
DUOXA2	-1.73886	0.787175	-8.44913	2.78387e-157	-0.889045	0.0340195	5.83614	0.000817753	dual oxidase maturation factor 2
DUS4L	0.55491	0.961173	0.397774	0.0235193	-0.220177	0.810812	-0.0618519	1	dihydrouridine synthase 4-like (S. cerevisiae)
DUSP10	-0.679734	0.855731	-1.92427	1.55288e-21	0.254811	0.696961	1.5008	0.0283361	dual specificity phosphatase 10
DUSP15	0.863422	0.707108	1.30646	3.26815e-08	0.033971	1	-0.408014	0.828103	dual specificity phosphatase 15
DUSP16	0.631958	0.961555	0.778427	1.01301e-05	-0.236124	0.733781	-0.380156	0.858819	dual specificity phosphatase 16
DUSP22	0.53581	1	0.488756	0.00104088	-0.430779	0.270831	-0.380818	0.880364	dual specificity phosphatase 22
DUSP23	0.373925	1	0.845689	4.81125e-05	-0.13723	1	-0.610942	0.573141	dual specificity phosphatase 23
DUSP27	-0.877002	0.990131	-2.52336	1.47567e-06	0.064986	1	1.68635	0.46987	dual specificity phosphatase 27 (putative)
DUSP28	2.79919	0.0089703	4.52979	1.17251e-160	0.789915	0.096559	-0.940804	0.564158	dual specificity phosphatase 28
DUSP4	-0.407718	1	-0.851318	0.0154509	-0.164559	1	0.286561	0.974973	dual specificity phosphatase 4
DUSP6	0.117063	1	0.972638	3.95387e-06	0.105758	1	-0.750703	0.318143	dual specificity phosphatase 6
DUSP8	-0.965412	0.871393	-2.84552	1.22538e-24	0.26042	0.775892	2.13569	0.0461591	dual specificity phosphatase 8
DUT	-0.708505	0.876659	-2.21771	6.51899e-21	-0.046424	1	1.46714	0.0478036	deoxyuridine triphosphatase
DVL3	-0.277403	1	-0.442608	0.0220892	0.332126	0.472715	0.50354	0.68595	dishevelled segment polarity protein 3
DYDC1	0.0364673	1	1.73584	0.0464137	0.335144	1	-1.39631	0.462264	DPY30 domain containing 1
DYNC1H1	-0.204846	1	-0.63242	3.93712e-07	0.000423414	1	0.431262	0.824657	dynein, cytoplasmic 1, heavy chain 1
DYNC1I2	-0.224405	1	-0.371683	0.00604345	0.114501	0.976255	0.26603	0.948823	dynein, cytoplasmic 1, intermediate chain 2
DYNC1LI1	-0.147252	1	-0.522361	0.000109528	-0.0683059	1	0.309255	0.892855	dynein, cytoplasmic 1, light intermediate chain 1
DYNC2LI1	0.701651	0.834078	0.16541	0.505933	-0.678669	0.033394	-0.145172	1	dynein, cytoplasmic 2, light intermediate chain 1
DYNLL1	0.389468	1	1.31704	3.95868e-06	0.27343	0.913441	-0.648645	0.56533	dynein, light chain, LC8-type 1
DYNLRB2	1.6178	0.397324	2.16621	2.25952e-18	-1.20721	0.0325758	-1.76103	0.0688758	dynein, light chain, roadblock-type 2
DYNLT1	-0.591789	0.915301	-0.997379	1.22953e-05	0.176922	0.877652	0.585535	0.614189	dynein, light chain, Tctex-type 1
DYNLT3	0.268855	1	0.332369	0.044392	0.0315756	1	-0.027857	1	dynein, light chain, Tctex-type 3
DYRK2	-0.691233	0.956198	-1.35632	3.43294e-23	0.109222	0.990385	0.781678	0.361251	dual-specificity tyrosine-(Y)-phosphorylation regulated kinase 2
DYRK3	-0.320389	1	-0.581219	0.000832936	0.0977177	1	0.363743	0.823921	dual-specificity tyrosine-(Y)-phosphorylation regulated kinase 3
DYX1C1	1.37148	0.668186	1.96593	7.35729e-10	-0.0871481	1	-0.681355	0.788382	dyslexia susceptibility 1 candidate 1
DZIP1	-0.656851	1	-3.59605	1.18793e-108	-0.315358	0.403289	2.6299	0.0042205	DAZ interacting zinc finger protein 1
DZIP1L	-0.621156	1	-2.12714	0.138321	1.72502	0.0473166	3.12464	0.284392	DAZ interacting zinc finger protein 1-like
E2F2	-0.712165	0.912328	-2.56293	2.51088e-24	-0.33037	0.627608	1.54307	0.103323	E2F transcription factor 2
E2F4	-0.164393	1	-0.821002	2.69679e-07	0.0499359	1	0.716134	0.322866	E2F transcription factor 4, p107/p130-binding
E2F5	0.387539	1	0.662455	0.00889447	0.0636965	1	-0.209081	1	E2F transcription factor 5, p130-binding
E2F7	-0.612608	0.962594	-2.63308	4.3609e-15	0.539191	0.172352	2.56999	0.00244148	E2F transcription factor 7
E2F8	-0.433641	1	-2.66295	1.02483e-08	0.311718	0.817873	2.53895	0.00430492	E2F transcription factor 8
EAF1	0.343881	1	0.82129	1.0959e-09	-0.0597229	1	-0.532396	0.566007	ELL associated factor 1
EAF2	1.64725	0.169489	2.65872	5.03342e-60	-0.107323	1	-1.12317	0.255504	ELL associated factor 2
EBF1	-1.23654	0.682541	-3.9486	2.19521e-13	-0.551721	0.452284	2.15419	0.239732	early B-cell factor 1
EBF2	-1.17897	0.818496	-4.02697	2.92541e-05	0.31963	0.978856	3.09929	0.316305	early B-cell factor 2
ECE1	0.958678	0.424154	1.1906	7.3074e-20	0.0703863	1	-0.159451	1	endothelin converting enzyme 1
ECE2	-0.696474	1	-1.81736	0.0233636	1.42179	0.016997	2.53552	0.263579	endothelin converting enzyme 2
ECEL1	0.0797597	1	-3.95634	0.0348355	1.20411	0.408583	5.02072	0.115995	endothelin converting enzyme-like 1
ECH1	0.841721	0.661748	1.73385	1.91913e-35	-0.0638875	1	-0.952351	0.303757	enoyl CoA hydratase 1, peroxisomal
ECHDC2	0.660668	0.961173	1.3102	2.10817e-16	-0.186293	0.810812	-0.833818	0.413267	enoyl CoA hydratase domain containing 2
ECHDC3	1.97531	0.0804397	2.95758	2.25438e-141	0.134088	0.983231	-0.846343	0.587416	enoyl CoA hydratase domain containing 3
ECHS1	1.46676	0.267658	2.55168	3.17936e-168	0.0123563	1	-1.07116	0.336296	enoyl CoA hydratase, short chain, 1, mitochondrial
ECI1	1.36208	0.257278	2.2403	3.59941e-61	-0.00618536	1	-0.883529	0.433523	enoyl-CoA delta isomerase 1
ECI2	1.43961	0.373162	2.58377	2.79678e-53	-0.401962	0.248713	-1.54567	0.136077	enoyl-CoA delta isomerase 2
ECM1	-0.617014	1	-2.10525	5.12024e-42	0.185115	0.816538	1.67194	0.0411667	extracellular matrix protein 1
ECM2	-0.719856	1	-3.98944	6.10188e-109	-0.114347	0.999836	3.18583	0.0121544	extracellular matrix protein 2, female organ and adipocyte specific
ECSCR	-0.861367	0.921424	-2.38928	1.28428e-33	0.00903804	1	1.53703	0.16473	endothelial cell surface expressed chemotaxis and apoptosis regulator
ECT2	-0.732952	0.795472	-2.22557	2.5929e-14	0.0700654	1	1.58323	0.0589085	epithelial cell transforming 2
EDA	0.370608	1	0.482722	0.00437051	0.512917	0.280722	0.403385	0.687012	ectodysplasin A
EDAR	-0.705598	1	-2.68198	2.49866e-17	0.175225	0.956181	2.13278	0.119828	ectodysplasin A receptor
EDARADD	-0.144888	1	-1.56464	9.07778e-10	-0.273885	0.806043	1.14825	0.07575	EDAR-associated death domain
EDC3	-0.18617	1	-0.619523	0.00569264	-0.290341	0.645095	0.145469	1	enhancer of mRNA decapping 3
EDEM3	0.199736	1	0.516074	0.000364182	-0.0981658	1	-0.412228	0.829545	ER degradation enhancer, mannosidase alpha-like 3
EDF1	0.169838	1	0.664265	6.25537e-06	-0.0460804	1	-0.535437	0.710768	endothelial differentiation-related factor 1
EDIL3	-0.283311	1	0.945631	0.0233008	1.43823	0.020922	0.218593	1	EGF-like repeats and discoidin I-like domains 3
EDN1	-0.620182	1	-1.28351	0.0179178	0.733761	0.279489	1.43855	0.47752	endothelin 1
EDN2	-0.969651	1	-6.84848	7.64939e-99	-0.3196	0.700541	5.58173	0.000849415	endothelin 2
EEA1	-0.677839	0.961572	-0.907834	2.76392e-12	0.239592	0.635168	0.476678	0.765422	early endosome antigen 1
EED	-0.338425	1	-0.687713	0.000575207	-0.0317628	1	0.322005	0.878186	embryonic ectoderm development
EEF1A1	-0.0189734	1	0.385622	0.00131769	-0.492364	0.0647803	-0.892396	0.36462	eukaryotic translation elongation factor 1 alpha 1
EEF1B2	-0.0544158	1	0.437798	0.00081454	-0.618575	0.0147793	-1.1065	0.192884	eukaryotic translation elongation factor 1 beta 2
EEF1D	0.0738672	1	0.402658	0.000627544	-0.232661	0.63	-0.558484	0.699717	eukaryotic translation elongation factor 1 delta (guanine nucleotide exchange protein)
EEF1E1	-0.0431188	1	0.601203	5.4562e-05	-0.148205	0.901266	-0.786867	0.202913	eukaryotic translation elongation factor 1 epsilon 1
EEF2	0.328606	1	0.696544	5.61378e-08	-0.50176	0.0324368	-0.866513	0.38748	eukaryotic translation elongation factor 2
EEF2K	-0.28267	1	-0.703598	1.79169e-07	0.0414592	1	0.469983	0.659149	eukaryotic elongation factor 2 kinase
EEPD1	1.54401	0.168093	2.17893	2.1378e-49	0.0501106	1	-0.584268	0.768373	endonuclease/exonuclease/phosphatase family domain containing 1
EFCAB1	-1.04413	0.744329	-1.22053	0.00856692	0.403476	0.682384	0.585801	0.924815	EF-hand calcium binding domain 1
EFCAB14	-0.435223	1	-1.08247	0	-0.279424	0.539201	0.375925	0.875396	EF-hand calcium binding domain 14
EFCC1	-0.729958	1	-2.83774	2.79739e-16	0.566835	0.308959	2.67897	0.0827153	EF-hand and coiled-coil domain containing 1
EFEMP1	-0.60864	1	-4.29986	1.67513e-174	0.29607	0.519856	3.99929	1.61821e-05	EGF containing fibulin-like extracellular matrix protein 1
EFHC1	0.323061	1	1.18862	1.26318e-08	0.0314352	1	-0.830156	0.27846	EF-hand domain (C-terminal) containing 1
EFHD1	-0.50265	1	-1.34803	0	-0.0787269	1	0.775752	0.448345	EF-hand domain family, member D1
EFHD2	-0.851142	0.856509	-2.55169	1.78796e-13	-0.453917	0.528517	1.25367	0.331197	EF-hand domain family, member D2
EFNA5	-0.644264	1	-1.98617	6.69968e-06	0.201166	0.998282	1.53489	0.533067	ephrin-A5
EFNB2	-0.692468	0.961572	-1.82059	3.56316e-19	-0.226665	0.71752	0.903617	0.481372	ephrin-B2
EFR3B	1.14998	0.509673	2.04954	2.57292e-17	0.305641	0.852764	-0.598328	0.703521	EFR3 homolog B (S. cerevisiae)
EGF	0.442975	1	-5.98656	2.55102e-05	-2.14381	0.0301165	4.07866	0.318322	epidermal growth factor
[truncated: 9,398 more rows]
