# Supplementary material for: Differential Transcriptome Responses to Aflatoxin B1 in the Cecal Tonsil of Susceptible and Resistant Turkeys
Source: Toxins (Basel). 2019 Jan 18;11(1):55. doi: 10.3390/toxins11010055 (PMC6357151; doi:10.3390/toxins11010055)
Supplement: Supplementary file 1 [file toxins-11-00055-s001.zip › toxins-413334-supplementary/toxins-413314-supple-final/Table S4 Top 50 DE genes AFB vs Cntl.xlsx]

## Sheet: AFB v Cntl
Table S4. Fifty genes showing the greatest differential expression in each pairwise comparison of treatment groups. Genes highlighted in red are significantly up regulated in the comparison whereas genes highlighted in green are down regulated. Genes in bold font are shared between comparisons.
	Locus	Description	log2FC	Tagwise dispersions FDR p-value
EW (AFB vs CNTL)	LOC104911607	uncharacterized LOC104911607 (ncRNA)	12.6827	3.95951e-05
	LOC104917333	uncharacterized LOC104917333 (ncRNA)	12.2946	5.79554e-06
	LOC100542224	alpha-1-antitrypsin-like	12.2628	5.79554e-06
	ANGPTL3	angiopoietin-like 3	12.1563	5.79554e-06
	DPYS	dihydropyrimidinase	11.7587	5.79554e-06
	LOC100545362	uncharacterized LOC100545362 (ncRNA)	11.4677	6.82284e-06
	LOC100541166	alpha-1-acid glycoprotein 2-like	11.3996	7.27787e-06
	F9	coagulation factor IX	11.389	2.35578e-05
	GATM	glycine amidinotransferase (L-arginine:glycine amidinotransferase)	11.3686	1.59204e-05
	LOC104916292	hemojuvelin-like	11.2833	0.000100232
	LOC100544555	alpha-1-antiproteinase 2-like	11.2769	5.79554e-06
	LOC104911959	beta-microseminoprotein-like	11.2658	5.79554e-06
	HRG	histidine-rich glycoprotein	11.2422	6.15482e-06
	LOC100542070	alpha-1-antitrypsin-like	11.2371	9.78229e-06
	AHSG	alpha-2-HS-glycoprotein	11.2222	5.79554e-06
	LOC100544713	alpha-1-antitrypsin-like	11.204	5.79554e-06
	LOC104910050	uncharacterized LOC104910050 (ncRNA)	11.1764	5.79554e-06
	HPX	hemopexin	11.1342	5.79554e-06
	LOC100546322	hemopexin-like	11.1333	5.79554e-06
	FGB	fibrinogen beta chain	11.1297	5.79554e-06
	FGA	fibrinogen alpha chain	11.0801	5.79554e-06
	LOC104912821	ovostatin homolog	11.0793	5.13475e-05
	C5	complement component 5	11.031	1.74312e-05
	TTR	transthyretin	10.9989	5.79554e-06
	LOC100539535	alpha-2-macroglobulin-like protein 1	10.9988	5.79554e-06
	LOC100545469	sulfotransferase 6B1-like	10.9925	5.79554e-06
	GC	group-specific component (vitamin D binding protein)	10.9513	5.79554e-06
	LOC100539056	inter-alpha-trypsin inhibitor heavy chain H3	10.9248	5.79554e-06
	FGG	fibrinogen gamma chain	10.8934	5.79554e-06
	LOC100540643	diacylglycerol O-acyltransferase 2-like	10.8408	1.46802e-05
	LOC100540670	solute carrier organic anion transporter family member 1C1	10.8352	1.0438e-05
	KNG1	kininogen 1	10.7983	5.79554e-06
	APOH	apolipoprotein H (beta-2-glycoprotein I)	10.7605	5.79554e-06
	ALB	albumin	10.746	5.79554e-06
	LOC100547060	ribonuclease CL2	10.7412	5.79554e-06
	LOC104915491	uncharacterized LOC104915491 (ncRNA)	10.7263	0.000147407
	LOC104913561	solute carrier family 2, facilitated glucose transporter member 11-like	10.7033	0.000105253
	RBP4	retinol binding protein 4, plasma	10.6722	8.86931e-06
	LOC100539684	fatty acid-binding protein, liver	10.6608	6.82284e-06
	NME4	NME/NM23 nucleoside diphosphate kinase 4	10.6125	3.4204e-05
	TAT	tyrosine aminotransferase	10.5594	9.37343e-06
	AMBP	alpha-1-microglobulin/bikunin precursor	10.5551	5.79554e-06
	LOC104910329	uncharacterized LOC104910329 (ncRNA)	10.5549	5.79554e-06
	AGT	angiotensinogen (serpin peptidase inhibitor, clade A, member 8)	10.4932	8.74377e-06
	HPD	4-hydroxyphenylpyruvate dioxygenase	10.4852	8.86931e-06
	LOC100547030	cytochrome P450 2W1-like	10.4623	2.65229e-05
	SPP2	secreted phosphoprotein 2, 24kDa	10.3657	7.42254e-06
	LOC100548534	uncharacterized protein LOC100548534	10.2824	8.67677e-06
	SERPINA10	serpin peptidase inhibitor, clade A (alpha-1 antiproteinase, antitrypsin), member 10	10.2731	8.24525e-06
	C3H8orf22	chromosome 3 open reading frame, human C8orf22	10.273	4.19329e-05
DT (AFB vs CNTL)	INHBC	inhibin, beta C	13.6262	3.66793e-174
	LOC104913410	uncharacterized LOC104913410 (ncRNA)	13.1481	6.52831e-125
	LOC104915491	uncharacterized LOC104915491 (ncRNA)	12.8793	0
	LOC104916492	uncharacterized LOC104916492 (ncRNA)	12.7374	6.51088e-218
	LOC100544298	claudin-19-like	12.561	0
	TTC36	tetratricopeptide repeat domain 36	12.276	3.54148e-222
	TAT	tyrosine aminotransferase	12.2111	0
	TTR	transthyretin	12.1356	0
	TDO2	tryptophan 2,3-dioxygenase	12.1273	0
	LOC100542070	alpha-1-antitrypsin-like	12.1235	0
	LOC100539684	fatty acid-binding protein	12.0535	0
	LOC100544713	alpha-1-antitrypsin-like	12.0458	0
	LOC100542224	alpha-1-antitrypsin-like	12.0265	0
	LOC100548279	cytochrome P450 2K4-like	12.0231	3.26185e-276
	NME4	NME/NM23 nucleoside diphosphate kinase 4	11.9796	0
	FGG	fibrinogen gamma chain	11.9589	0
	HPD	4-hydroxyphenylpyruvate dioxygenase	11.944	0
	ALB	albumin	11.9371	6.30619e-180
	LOC100540670	solute carrier organic anion transporter family member 1C1	11.8886	0
	LOC104911959	beta-microseminoprotein-like	11.8294	0
	C6	complement component 6	11.8278	0
	LOC104911607	uncharacterized LOC104911607 (ncRNA)	11.8153	0
	LOC100545469	sulfotransferase 6B1-like	11.8064	0
	RBP4	retinol binding protein 4, plasma	11.7963	0
	AHSG	alpha-2-HS-glycoprotein	11.7929	3.96957e-278
	CPB2	carboxypeptidase B2 (plasma)	11.7756	0
	LOC100539056	inter-alpha-trypsin inhibitor heavy chain H3	11.7398	0
	HRG	histidine-rich glycoprotein	11.6798	3.07528e-208
	KNG1	kininogen 1	11.6771	0
	DPYS	dihydropyrimidinase	11.6736	0
	LOC100547060	ribonuclease CL2	11.6689	0
	APOH	apolipoprotein H (beta-2-glycoprotein I)	11.6656	0
	LOC100544555	alpha-1-antiproteinase 2-like	11.655	0
	FGB	fibrinogen beta chain	11.6199	1.39387e-286
	LOC104910329	uncharacterized LOC104910329 (ncRNA)	11.6048	0
	LOC104913666	alpha-1-acid glycoprotein 2-like	11.5677	3.85945e-275
	SPP2	secreted phosphoprotein 2, 24kDa	11.5664	4.07521e-254
	GC	group-specific component (vitamin D binding protein)	11.5476	0
	FGA	fibrinogen alpha chain	11.5379	0
	LOC100541166	alpha-1-acid glycoprotein 2-like	11.5263	0
	SERPINA10	serpin peptidase inhibitor, clade A (alpha-1 antiproteinase, antitrypsin), member 10	11.5134	0
	LOC100546322	hemopexin-like	11.5126	0
	LOC104910050	uncharacterized LOC104910050 (ncRNA)	11.5016	0
	LOC100548534	uncharacterized protein LOC100548534	11.4418	0
	HPX	hemopexin	11.4274	0
	LOC100539535	alpha-2-macroglobulin-like protein 1	11.398	1.12968e-171
	LOC100549167	mannose-binding protein A-like	11.3606	0
	LOC100545313	sulfotransferase 6B1-like	11.3363	1.27031e-74
	SLC10A2	solute carrier family 10 (sodium/bile acid cotransporter), member 2	-12.0697	7.21425e-127
	SMIM24	small integral membrane protein 24	-12.4848	2.0351e-191
