# Supplementary material for: Differential Transcriptome Responses to Aflatoxin B1 in the Cecal Tonsil of Susceptible and Resistant Turkeys
Source: Toxins (Basel). 2019 Jan 18;11(1):55. doi: 10.3390/toxins11010055 (PMC6357151; doi:10.3390/toxins11010055)
Supplement: Supplementary file 1 [file toxins-11-00055-s001.zip › toxins-413334-supplementary/toxins-413314-supple-final/Table S5 DAVID clusters.xlsx]

## Sheet: 655 DAVID
Table S5. Functional annotation gene clusters identified in DAVID among the 655 DEGs shared between EW and DT birds in AFB1 versus CNTL comparisons. Genes highlighted in red are up regulated and those in green are down regulated.
		EW (AFB vs CNTL)		DT (AFB vs CNTL)
GENE SYMBOL	Gene Name	log2FC	FDR p-value	log2FC	FDR p-value	Enrichment Score
Gene Group 1						7.40148
AGT	angiotensinogen(AGT)	10.4932	8.74377e-06	11.2735	0
LOC100542070	alpha-1-antitrypsin-like(LOC100542070)	11.2371	9.78229e-06	12.1235	0
LOC100544555	alpha-1-antiproteinase 2-like(LOC100544555)	11.2769	5.79554e-06	11.655	0
LOC100544713	alpha-1-antitrypsin-like(LOC100544713)	11.204	5.79554e-06	12.0458	0
SERPINA10	serpin family A member 10(SERPINA10)	10.2731	8.24525e-06	11.5134	0
SERPINC1	serpin family C member 1(SERPINC1)	9.71196	1.3617e-05	10.6421	0
SERPIND1	serpin family D member 1(SERPIND1)	4.43604	0.0011468	6.1974	0
SERPINF2	serpin family F member 2(SERPINF2)	7.29664	0.000113875	7.88087	0
SERPING1	serpin family G member 1(SERPING1)	4.16398	0.00335195	4.88687	3.26749e-172
Gene Group 2						5.14188
C1R	complement C1r(C1R)	4.66695	0.00261431	5.53944	0
C1S	complement C1s(C1S)	4.68098	0.0032221	5.10133	8.05174e-276
CFI	complement factor I(CFI)	6.32101	0.000205864	8.25722	0
CRELD1	cysteine rich with EGF like domains 1(CRELD1)	3.21932	0.00734069	4.60173	1.39475e-226
F10	coagulation factor X(F10)	3.98046	0.00212038	4.43037	1.88219e-166
F2	coagulation factor II, thrombin(F2)	5.26902	0.000746509	6.84244	1.69659e-259
F7	coagulation factor VII(F7)	6.10988	0.000248916	6.80856	0
F9	coagulation factor IX(F9)	11.389	2.35578e-05	10.7109	0
LOC100549617	coagulation factor XI(LOC100549617)	7.03087	7.76859e-05	7.01301	1.1074e-277
MASP1	mannan binding lectin serine peptidase 1(MASP1)	6.82357	0.000106891	8.41881	0
MASP2	mannan binding lectin serine peptidase 2(MASP2)	3.41394	0.00615246	4.84898	9.31176e-227
NPNT	nephronectin(NPNT)	2.30675	0.0190956	2.80473	7.28245e-69
OIT3	oncoprotein induced transcript 3(OIT3)	4.15808	0.00216278	5.65194	1.6163e-214
PROZ	protein Z, vitamin K dependent plasma glycoprotein(PROZ)	6.43013	6.98521e-05	7.56307	0
TLL2	tolloid like 2(TLL2)	3.28312	0.0135828	2.2308	2.24517e-33
VWCE	von Willebrand factor C and EGF domains(VWCE)	4.86337	0.000498498	6.10821	2.19438e-115
Gene Group 3						4.44867
ACSM3	acyl-CoA synthetase medium-chain family member 3(ACSM3)	9.82476	0.000242225	10.8014	2.33813e-140
ACSS3	acyl-CoA synthetase short-chain family member 3(ACSS3)	3.88523	0.00349331	5.06631	6.98686e-213
LOC100540035	acyl-coenzyme A synthetase ACSM4, mitochondrial(LOC100540035)	4.25774	0.0114318	5.73017	4.72081e-59
LOC100540188	acyl-coenzyme A synthetase ACSM3, mitochondrial-like(LOC100540188)	6.29102	0.00172803	6.89682	3.44327e-190
Gene Group 4						3.25578
CYP1A5	cytochrome P450, family 1, subfamily A, polypeptide 5(CYP1A5)	7.667	1.59204e-05	9.67624	3.54189e-158
LOC100539035	cholesterol 7-alpha-monooxygenase(LOC100539035)	10.0461	2.14132e-05	9.60163	2.75e-58
LOC100542486	cytochrome P450 1A4(LOC100542486)	4.72263	5.79554e-06	7.6575	6.85589e-91
LOC100546803	7-alpha-hydroxycholest-4-en-3-one 12-alpha-hydroxylase(LOC100546803)	8.79116	4.01425e-05	9.8018	0
LOC100548279	cytochrome P450 2K4-like(LOC100548279)	10.1341	3.00137e-05	12.0231	3.26185e-276
LOC100548322	cytochrome P450 2D17(LOC100548322)	5.28774	0.000403803	7.47613	0
LOC100548433	cytochrome P450 2K1-like(LOC100548433)	4.66097	0.012628	8.82963	3.54933e-86
Gene Group 5						3.24903
C6	complement C6(C6)	9.85396	3.00137e-05	11.8278	0
C8A	complement C8 alpha chain(C8A)	7.68432	8.0141e-05	7.14611	2.34522e-123
C8B	complement C8 beta chain(C8B)	9.6634	1.39932e-05	10.1497	0
MAMDC4	MAM domain containing 4(MAMDC4)	4.75808	0.00333318	4.3912	2.1253e-63
Gene Group 6						2.58435
C3	complement C3(C3)	7.86967	9.10726e-05	8.6776	2.42502e-197
C5	complement C5(C5)	11.031	1.74312e-05	11.165	0
LOC100538976	complement C4-like(LOC100538976)	7.64751	9.80956e-05	9.39581	3.1848e-129
LOC100539535	alpha-2-macroglobulin-like protein 1(LOC100539535)	10.9988	5.79554e-06	11.398	1.12968e-171
Gene Group 7						1.22657
ABCA12	ATP binding cassette subfamily A member 12(ABCA12)	4.13585	0.00929847	7.69576	1.0063e-181
ABCB11	ATP binding cassette subfamily B member 11(ABCB11)	7.8479	7.43916e-05	7.95736	1.99748e-54
ABCC2	ATP binding cassette subfamily C member 2(ABCC2)	3.46199	0.014926	4.63291	1.46095e-199
ABCD4	ATP binding cassette subfamily D member 4(ABCD4)	2.50866	0.025898	3.09082	1.74698e-178
ABCG5	ATP binding cassette subfamily G member 5(ABCG5)	2.97999	0.0124008	4.20875	6.48308e-69
ABCG8	ATP binding cassette subfamily G member 8(ABCG8)	3.46663	0.00767884	4.40525	3.23819e-45
LOC100545752	ATP-binding cassette sub-family A member 10(LOC100545752)	2.62297	0.0260603	4.60312	2.47575e-78
TMEM254	transmembrane protein 254(TMEM254)	3.43016	0.00519936	4.3474	1.88005e-141
Gene Group 8						1.05724
ACMSD	aminocarboxymuconate semialdehyde decarboxylase(ACMSD)	4.1856	0.00245485	4.9805	4.24795e-181
AGMO	alkylglycerol monooxygenase(AGMO)	3.29715	0.0122406	4.29331	8.495e-208
AGPAT3	1-acylglycerol-3-phosphate O-acyltransferase 3(AGPAT3)	2.1073	0.0416217	3.45817	5.63234e-156
ANO1	anoctamin 1(ANO1)	3.44962	0.00784112	4.30429	8.26982e-119
AQP9	aquaporin 9(AQP9)	8.19248	7.76859e-05	8.55307	7.83719e-201
ASIC5	acid sensing ion channel subunit family member 5(ASIC5)	6.28681	0.0286455	10.4909	7.11339e-99
DIO2	deiodinase, iodothyronine type II(DIO2)	5.40963	0.000186229	2.66595	0.00511297
EVA1B	eva-1 homolog B(EVA1B)	2.91146	0.0144403	4.29208	8.83979e-216
FADS1	fatty acid desaturase 1(FADS1)	3.50086	0.00911686	4.46225	2.73336e-214
FADS2	fatty acid desaturase 2(FADS2)	4.56889	0.0018059	6.24455	4.62067e-280
FADS6	fatty acid desaturase 6(FADS6)	5.4347	0.000267917	7.25453	9.11625e-214
FAM213A	family with sequence similarity 213 member A(FAM213A)	2.82422	0.0201235	4.66879	3.32171e-251
GJB1	gap junction protein beta 1(GJB1)	3.50925	0.00403456	4.54352	7.4369e-188
GPR146	G protein-coupled receptor 146(GPR146)	2.77645	0.0195939	3.55837	8.97144e-149
GPR182	G protein-coupled receptor 182(GPR182)	3.28218	0.0146227	5.00197	2.04883e-104
IGDCC4	immunoglobulin superfamily DCC subclass member 4(IGDCC4)	3.59168	0.00372389	4.97309	2.33972e-137
IL13RA2	interleukin 13 receptor subunit alpha 2(IL13RA2)	3.02639	0.0382789	2.45214	1.22035e-11
LOC100545427	macrophage mannose receptor 1-like(LOC100545427)	3.51815	0.00586184	4.73095	2.01611e-252
LOC100545752	ATP-binding cassette sub-family A member 10(LOC100545752)	2.62297	0.0260603	4.60312	2.47575e-78
LOC100546469	ectonucleoside triphosphate diphosphohydrolase 8(LOC100546469)	2.94041	0.0032221	4.24504	2.92899e-141
LOC100546484	arylsulfatase D-like(LOC100546484)	3.34539	0.0279139	5.16411	3.265e-242
LOC100548279	cytochrome P450 2K4-like(LOC100548279)	10.1341	3.00137e-05	12.0231	3.26185e-276
LOC100548322	cytochrome P450 2D17(LOC100548322)	5.28774	0.000403803	7.47613	0
LOC100548731	cystine/glutamate transporter-like(LOC100548731)	4.6427	0.002649	7.23818	2.63175e-93
LOC100548843	solute carrier family 22 member 2-like(LOC100548843)	7.3732	0.000148332	8.63729	1.68361e-243
LOC100550455	monocarboxylate transporter 2-like(LOC100550455)	6.44993	5.79554e-06	5.90951	1.27773e-140
MARCO	macrophage receptor with collagenous structure(MARCO)	2.55003	0.0396301	2.97865	1.52824e-54
MC5R	melanocortin 5 receptor(MC5R)	3.69742	0.00319968	5.83853	9.15252e-219
MFSD2B	major facilitator superfamily domain containing 2B(MFSD2B)	3.85648	0.0177426	5.17718	1.5556e-38
MYADML2	myeloid associated differentiation marker like 2(MYADML2)	2.98237	0.0384507	4.05359	2.94865e-12
NIPAL4	NIPA like domain containing 4(NIPAL4)	3.9596	0.0111781	4.81647	2.48484e-38
OTOP1	otopetrin 1(OTOP1)	5.97242	0.00210608	4.28889	4.8017e-12
OTOP3	otopetrin 3(OTOP3)	5.70935	0.000157228	5.31264	5.79776e-49
PLXDC1	plexin domain containing 1(PLXDC1)	2.66099	0.0336763	4.7791	2.27879e-133
SIDT1	SID1 transmembrane family member 1(SIDT1)	2.87289	0.0438927	6.1235	4.8487e-287
SLC16A12	solute carrier family 16 member 12(SLC16A12)	6.50741	0.000298463	8.53124	0
SLC25A1	solute carrier family 25 member 1(SLC25A1)	2.57244	0.0443991	2.74373	1.21989e-66
SLC25A21	solute carrier family 25 member 21(SLC25A21)	3.38163	0.00643117	4.84313	1.18337e-144
SLC25A29	solute carrier family 25 member 29(SLC25A29)	3.34041	0.00576119	4.77127	7.21305e-278
SLC25A47	solute carrier family 25 member 47(SLC25A47)	5.31196	0.000807421	6.55002	9.41557e-120
SLC2A10	solute carrier family 2 member 10(SLC2A10)	2.22108	0.0192357	2.79027	1.56903e-46
SLC2A2	solute carrier family 2 member 2(SLC2A2)	9.68544	5.07503e-05	10.5175	1.70642e-297
SLC34A2	solute carrier family 34 member 2(SLC34A2)	-2.8314	0.0479423	-3.73132	4.37913e-25
SLC38A3	solute carrier family 38 member 3(SLC38A3)	5.47368	0.00024159	7.87566	0
SLC44A5	solute carrier family 44 member 5(SLC44A5)	3.4576	0.00458229	5.60049	1.90841e-169
SLC51A	solute carrier family 51 alpha subunit(SLC51A)	2.76859	0.014536	2.83992	3.45899e-37
SLC6A12	solute carrier family 6 member 12(SLC6A12)	9.9989	4.54998e-05	10.116	1.28537e-226
SLC6A2	solute carrier family 6 (neurotransmitter transporter, noradrenalin), member 2(SLC6A2)	2.79908	0.048992	3.26577	1.61774e-08
SLCO1A2	solute carrier organic anion transporter family member 1A2(SLCO1A2)	10.225	1.59204e-05	9.72532	0
STEAP3	STEAP3 metalloreductase(STEAP3)	3.73933	0.000955108	5.42581	5.48718e-239
TM4SF4	transmembrane 4 L six family member 4(TM4SF4)	4.69179	0.000956668	5.52991	4.24209e-251
TMEM254	transmembrane protein 254(TMEM254)	3.43016	0.00519936	4.3474	1.88005e-141
TMEM86A	transmembrane protein 86A(TMEM86A)	4.87631	0.00138361	6.02548	1.06799e-179
TNFRSF13C	TNF receptor superfamily member 13C(TNFRSF13C)	-2.42335	0.0291803	-6.05714	6.82655e-47
TRPM8	transient receptor potential cation channel subfamily M member 8(TRPM8)	4.69029	0.0041877	5.91478	3.40212e-54
TUSC3	tumor suppressor candidate 3(TUSC3)	2.51228	0.0277371	2.65307	3.55745e-40
UNC93A	unc-93 homolog A (C. elegans)(UNC93A)	5.80419	0.000819475	5.37206	3.7243e-206
Gene Group 9						0.968699
AR	androgen receptor(AR)	2.70119	0.0153241	3.73925	4.08259e-119
ESR1	estrogen receptor 1(ESR1)	3.25101	0.00584133	5.24968	1.89011e-115
ESR2	estrogen receptor 2(ESR2)	2.91445	0.0162095	4.16603	1.49812e-92
RXRG	retinoid X receptor gamma(RXRG)	4.47312	0.000491094	6.39098	3.87908e-84
THRB	thyroid hormone receptor beta(THRB)	2.26876	0.0416217	3.36958	3.56959e-110
Gene Group 10						0.639219
ADRA1B	adrenoceptor alpha 1B(ADRA1B)	4.79366	0.00179781	5.02153	4.06293e-87
CHRM2	cholinergic receptor muscarinic 2(CHRM2)	2.13523	0.014926	4.28939	2.91006e-164
CRHR1	corticotropin releasing hormone receptor 1(CRHR1)	4.1797	0.0128252	6.17494	8.37514e-36
GCGR	glucagon receptor(GCGR)	8.26075	6.34385e-05	8.32107	0
GPR146	G protein-coupled receptor 146(GPR146)	2.77645	0.0195939	3.55837	8.97144e-149
GPR182	G protein-coupled receptor 182(GPR182)	3.28218	0.0146227	5.00197	2.04883e-104
LOC100544563	endothelin B receptor-like(LOC100544563)	5.92932	0.000210939	6.57423	1.66269e-169
MC5R	melanocortin 5 receptor(MC5R)	3.69742	0.00319968	5.83853	9.15252e-219
TMEM254	transmembrane protein 254(TMEM254)	3.43016	0.00519936	4.3474	1.88005e-141
