# Supplementary material for: Differential Transcriptome Responses to Aflatoxin B1 in the Cecal Tonsil of Susceptible and Resistant Turkeys
Source: Toxins (Basel). 2019 Jan 18;11(1):55. doi: 10.3390/toxins11010055 (PMC6357151; doi:10.3390/toxins11010055)
Supplement: Supplementary file 1 [file toxins-11-00055-s001.zip › toxins-413334-supplementary/toxins-413314-supple-final/Table S6 DE genes EW vs DT CNTL.xlsx]

## Sheet: Sheet1
Table S6. Significant differentially expressed genes (FDR p-values < 0.05 and |log2FC| > 2.0) identified in comparison of Eastern wild versus domesticated turkeys in the CNTL groups. Genes highlighted in red are up regulated and those in green are down regulated. Bold text denotes genes also significant in comparison of between genetic groups in AFB1-treated birds.
Locus	Description	log2FC	FDR p-value
CLDN18	claudin 18	6.71529	0.0107614
LOC100545656	fibrinogen-like protein 1	6.20483	0.035603
LOC104913065	ovostatin-like	6.17722	0.00982126
LOC104915513	histone deacetylase 7-like	5.59035	0.0459019
GCM1	glial cells missing homolog 1 (Drosophila)	5.30813	0.00391811
GPR37	G protein-coupled receptor 37 (endothelin receptor type B-like)	4.87239	0.0198274
LOC104911209	uncharacterized LOC104911209 (ncRNA)	4.76752	0.0238029
LOC104913073	ovostatin-like	4.04396	0.000270068
CAMK4	calcium/calmodulin-dependent protein kinase IV	3.74815	3.34305e-15
LOC100548116	erythroblast NAD(P)(+)--arginine ADP-ribosyltransferase-like	3.55899	2.52342e-08
LOC100545863	ovostatin-like	3.25767	0.0140122
LOC104912170	uncharacterized LOC104912170 (ncRNA)	3.00962	2.10737e-06
NME8	NME/NM23 family member 8	3.00565	0.0273988
LOC104916923	uncharacterized LOC104916923 (ncRNA)	2.98933	0.0360118
LOC100548433	cytochrome P450 2K1-like	2.97298	0.0143042
LOC100548321	pendrin	2.66838	0.000633879
NEFM	neurofilament, medium polypeptide	2.65367	0.000157946
PCDH20	protocadherin 20	2.65029	0.00192353
KSR2	kinase suppressor of ras 2	2.60176	0.0242676
LOC104914065	pendrin-like	2.5648	0.000515628
LOC100549340	uncharacterized LOC100549340 (ncRNA)	2.42196	0.0302439
LOC104912171	uncharacterized LOC104912171 (ncRNA)	2.35648	0.0454145
SLC4A9	solute carrier family 4, sodium bicarbonate cotransporter, member 9	2.29445	0.0462142
LOC104916207	kallikrein-8-like	2.19038	0.000850949
PLA1A	phospholipase A1 member A	2.16871	1.27464e-05
LINGO2	leucine rich repeat and Ig domain containing 2	2.16727	0.000317446
LOC100538933	DExD/H-box helicase 60 (DDX60)	2.16114	0.0489689
LOC100539082	myelin and lymphocyte protein-like	2.15314	0.0022978
ST6GAL2	ST6 beta-galactosamide alpha-2,6-sialyltranferase 2	2.15249	0.0465677
NOS1	nitric oxide synthase 1 (neuronal)	2.10023	0.00129406
LOC104910643	uncharacterized LOC104910643 (ncRNA)	2.1001	0.0132187
LOC104913274	uncharacterized LOC104913274 (ncRNA)	2.0675	0.0474024
LOC100539136	protein GREB1	2.06174	0.000498221
ASPDH	aspartate dehydrogenase domain containing	2.04921	0.0324368
MAP6	microtubule-associated protein 6	2.04533	0.00435654
HOXB5	homeobox B5	2.04371	0.0454145
LOC100543177	kinesin-like protein KIF1A	2.01511	0.00045418
NR4A3	nuclear receptor subfamily 4, group A, member 3	-2.04511	0.0241609
LOC104915630	3 beta-hydroxysteroid dehydrogenase/Delta 5-->4-isomerase-like	-2.07559	9.93266e-05
DNTT	DNA nucleotidylexotransferase	-2.10935	0.0385121
LOC104911446	MAM and LDL-receptor class A domain-containing protein 1-like	-2.10979	2.27293e-07
LOC104909502	uncharacterized LOC104909502 (ncRNA)	-2.11575	0.00526911
ELF5	E74-like factor 5 (ets domain transcription factor)	-2.1194	0.0454145
EGF	epidermal growth factor	-2.14381	0.0301165
LOC104909321	E-selectin-like	-2.16942	0.000997363
SLC6A20	solute carrier family 6 (proline IMINO transporter), member 20	-2.1929	0.0217396
CAPN14	calpain 14	-2.20731	8.14579e-05
LOC104911444	MAM and LDL-receptor class A domain-containing protein 1-like	-2.28701	6.96102e-06
LOC104915610	cytochrome P450 2C4-like	-2.3678	1.75881e-07
AQP10	aquaporin 10	-2.37845	0.0188839
LOC104914799	B-cell differentiation antigen CD72-like	-2.39275	0.000227726
LOC100549614	transmembrane protein 68-like	-2.41064	0.0239467
LOC104913197	uncharacterized LOC104913197 (ncRNA)	-2.54686	0.000971576
MC1R	melanocortin 1 receptor (alpha melanocyte stimulating hormone receptor)	-2.88014	0.0166655
LOC104910007	uncharacterized LOC104910007 (ncRNA)	-3.06722	0.0233385
LOC104914289	uncharacterized LOC104914289 (ncRNA)	-3.21807	0.0155016
GKN2	gastrokine 2	-3.40791	0.000146391
NEK5	NIMA-related kinase 5	-3.43829	0.042433
LOC104909501	uncharacterized LOC104909501 (ncRNA)	-3.59146	0.000270068
LOC100549764	solute carrier family 22 member 2-like	-3.70906	3.06827e-09
LOC104914659	uncharacterized LOC104914659 (ncRNA)	-3.8003	2.78434e-13
CPA2	carboxypeptidase A2 (pancreatic)	-3.83157	0.0024239
LOC104909969	uncharacterized LOC104909969 (ncRNA)	-4.14924	3.1071e-05
LOC104910757	uncharacterized LOC104910757 (ncRNA)	-4.50011	0.0495646
LOC104909548	uncharacterized LOC104909548 (ncRNA)	-4.79475	0.0121959
LOC100540418	BPI fold-containing family C protein-like	-4.96443	0.0068767
LOC104917314	14-3-3 protein gamma-B	-7.88234	1.24893e-17
