# Supplementary material for: Differential Transcriptome Responses to Aflatoxin B1 in the Cecal Tonsil of Susceptible and Resistant Turkeys
Source: Toxins (Basel). 2019 Jan 18;11(1):55. doi: 10.3390/toxins11010055 (PMC6357151; doi:10.3390/toxins11010055)
Supplement: Supplementary file 1 [file toxins-11-00055-s001.zip › toxins-413334-supplementary/toxins-413314-supple-final/Table S7 DE genes AFB1 EW v DT.xlsx]

## Sheet: Sheet1
Table S7. Genes showing differential expression that were unique in the comparison of AFB1-treated Eastern wild turkeys versus domesticated turkeys. Genes highlighted in red are significantly up regulated in the comparison whereas genes highlighted in green are down regulated. * DAVID annotation cluster 1 = "Membrane", 2 = "Immunoglobulin-like fold".
Locus	Description	log2FC	FDR p-value	DAVID Annotation cluster*
LOC104912821	ovostatin homolog	11.8407	0.00013971
LOC104915655	alpha-2-macroglobulin-like	11.3999	0.000293673
SMIM24	small integral membrane protein 24	11.2582	0.00013971
SLC10A2	solute carrier family 10 (sodium/bile acid cotransporter), member 2	11.0608	5.51611e-05
MAB21L2	mab-21-like 2 (C. elegans)	10.994	1.69532e-05
LOC104916878	alpha-2-macroglobulin-like protein 1	10.9919	0.000246613
FABP6	fatty acid binding protein 6, ileal	10.2656	1.61993e-05
LOC100541518	deleted in malignant brain tumors 1 protein-like	9.87219	0.000253219
WIF1	WNT inhibitory factor 1	9.83636	0.000273607
FAM3D	family with sequence similarity 3, member D	9.77287	0.000284278	1
LOC104915816	claudin-3	9.37607	0.000300511
LOC100549283	titin-like	9.33091	2.55253e-06
PRUNE2	prune homolog 2 (Drosophila)	9.31239	0.000419596
GPA33	glycoprotein A33 (transmembrane)	9.30108	5.55325e-05	1, 2
GCNT3	glucosaminyl (N-acetyl) transferase 3, mucin type	9.278	0.00153046
KCNE1	potassium voltage-gated channel, Isk-related family, member 1	9.2569	0.000408892	1
LOC100544598	placenta-specific gene 8 protein-like	9.16833	0.000164948
LOC104914628	uncharacterized LOC104914628 (ncRNA)	9.117	0.000332824
CAPN9	calpain 9	9.113	0.00130594
DRD4	dopamine receptor D4	9.0974	0.00128737	1
NTSR1	neurotensin receptor 1 (high affinity)	9.08484	0.000552613	1
CAPN8	calpain 8	9.04373	0.00155762
LOC104912523	zonadhesin-like	8.96777	0.000271064
LOC104917139	germin-like protein subfamily 2 member 2	8.95715	0.0011222
SLC13A1	solute carrier family 13 (sodium/sulfate symporter), member 1	8.95349	0.000677644	1
SMPX	small muscle protein, X-linked	8.90187	0.00156933
LOC100546728	angiopoietin-related protein 1-like	8.88217	0.000241274
LOC100546575	angiopoietin-related protein 1-like	8.87938	0.000164948	1
LOC100551192	group 10 secretory phospholipase A2-like	8.85219	0.000552613
LOC104910832	uncharacterized LOC104910832 (ncRNA)	8.81472	0.00161232
NDNF	neuron-derived neurotrophic factor	8.76754	0.00021366	2
AQP8	aquaporin 8	8.72885	0.000162063	1
LOC100543851	guanylin-like	8.70822	8.01739e-05
LOC104916825	uncharacterized LOC104916825 (ncRNA)	8.67464	0.0010499
HEPACAM2	HEPACAM family member 2	8.64434	0.00145335	1, 2
FUT9	fucosyltransferase 9 (alpha (1,3) fucosyltransferase)	8.63249	0.00191863	1
HAND1	heart and neural crest derivatives expressed 1	8.60913	0.00196838
KY	kyphoscoliosis peptidase	8.60403	0.00147931
LOC104912622	zonadhesin-like	8.597	5.51611e-05
FMOD	fibromodulin	8.56397	0.000162063
LOC104916166	E3 ubiquitin-protein ligase TRIM39-like	8.52225	3.36348e-05
CDX1	caudal type homeobox 1	8.50385	0.00110824
FEV	FEV (ETS oncogene family)	8.48971	0.00226909
LOC100546179	olfactory receptor 51G2-like	8.45835	0.0022589	1
KCNG1	potassium voltage-gated channel, subfamily G, member 1	8.41456	0.00086957	1
LOC100551424	rho-related GTP-binding protein RhoF-like	8.40125	0.00164573
LOC104916197	calponin-1-like	8.38341	5.51611e-05
LOC104909392	glycerophosphodiester phosphodiesterase domain-containing protein 4-like	8.37603	0.00248478
MUC2	mucin 2, oligomeric mucus/gel-forming	8.37439	0.000387743
HSD17B2	hydroxysteroid (17-beta) dehydrogenase 2	8.33058	0.00176685	1
LOC100547584	Krueppel-like factor 5	8.32784	0.000368525
TMC3	transmembrane channel-like 3	8.31803	0.000135729	1
IL22RA1	interleukin 22 receptor, alpha 1	8.28015	0.000217346
TAC1	tachykinin, precursor 1	8.25645	0.00279385
LOC100546426	fibrinogen-like protein 1-like	8.24634	0.000301566
LOC104916172	E3 ubiquitin-protein ligase TRIM39-like	8.23387	0.00190242
LOC100548708	epithelial chloride channel protein-like	8.22111	0.000137867	1
AGR2	anterior gradient 2	8.20575	0.000142908
LOC104916167	butyrophilin subfamily 1 member A1-like	8.19817	0.00128737
SYNPR	synaptoporin	8.18496	0.00104754	1
VIL1	villin 1	8.18045	0.00013971
HOXD10	homeobox D10	8.1735	0.00303238
LOC104915733	claudin 34	8.15882	0.00161232
LOC100550948	interferon alpha-inducible protein 27-like protein 2B	8.15595	0.000137867
LOC100546335	olfactory receptor 51E2-like	8.15043	0.00309759	1
GPX2	glutathione peroxidase 2 (gastrointestinal)	8.14978	8.40716e-05
SI	sucrase-isomaltase (alpha-glucosidase)	8.14938	0.000217346
LOC100551088	actin, gamma-enteric smooth muscle	8.14428	0.00013971
CLIC3	chloride intracellular channel 3	8.12268	0.000942364
FOXF2	forkhead box F2	8.10762	0.00326676
B3GNT3	UDP-GlcNAc:betaGal beta-1,3-N-acetylglucosaminyltransferase 3	8.08056	0.000566441	1
LOC104916173	butyrophilin subfamily 2 member A1-like	8.05629	0.000686764
BEST4	bestrophin 4	8.05575	0.000349755	1
CORT	cortistatin	8.05152	0.00121352
LOC104914439	uncharacterized LOC104914439 (ncRNA)	7.99789	0.00378085
SYT6	synaptotagmin VI	7.99037	0.00184021	1
OSR2	odd-skipped related transciption factor 2	7.98337	0.00388197
LOC104915653	mucin-2-like	7.97155	0.000217346
SLC6A19	solute carrier family 6 (neutral amino acid transporter), member 19	7.95151	0.000187715	1
LOC100547689	zonadhesin-like	7.88777	0.000153441
APOD	apolipoprotein D	7.87622	0.00247871
C5H14orf37	chromosome 5 open reading frame, human C14orf37	7.86043	0.000928783
GPR112	G protein-coupled receptor 112	7.84786	0.000158193
LOC104911711	sodium channel protein type 2 subunit alpha-like	7.83441	0.00443554
LOC104910219	secretagogin	7.81913	0.00213617
FABP2	fatty acid binding protein 2, intestinal	7.76946	0.000417675
RSAD2	radical S-adenosyl methionine domain containing 2	7.76472	0.000325071
LOC100538862	WAP four-disulfide core domain protein 2-like	7.76342	0.000217346
LOC104911633	V-type proton ATPase 116 kDa subunit a isoform 4-like	7.74875	0.00597335
TRPA1	transient receptor potential cation channel, subfamily A, member 1	7.73903	0.00231838	1
MGAT4D	MGAT4 family, member D	7.72925	0.000223288
HOXD11	homeobox D11	7.72103	0.00529788
SLC26A3	solute carrier family 26 (anion exchanger), member 3	7.71942	0.000246613	1
TMIGD1	transmembrane and immunoglobulin domain containing 1	7.68016	0.00021366	2
SLC5A12	solute carrier family 5 (sodium/monocarboxylate cotransporter), member 12	7.66687	0.0347145	1
CCDC68	coiled-coil domain containing 68	7.65896	0.00169532
LOC100541947	cytochrome b561	7.63752	0.00142057
AIM1	absent in melanoma 1	7.62941	0.00320075
LOC100538538	creatine kinase U-type, mitochondrial	7.61823	0.000566441
LOC100547274	protein FAM13C-like	7.61006	0.000284278
LOC104911921	protein FAM13A-like	7.59894	0.00285857
CXCL14	chemokine (C-X-C motif) ligand 14	7.59348	0.00314273
KRT20	keratin 20	7.5863	0.000139298
PCDH7	protocadherin 7	7.57908	0.00611754	1
LOC100548148	IgGFc-binding protein-like	7.5668	0.0022072
MYO1A	myosin IA	7.53638	6.68338e-05
LOC104914556	uncharacterized LOC104914556 (ncRNA)	7.5212	0.00320075
STMN2	stathmin 2	7.52028	0.00105292
MUC13	mucin 13, cell surface associated	7.51055	0.000402811
LAMC2	laminin, gamma 2	7.51011	0.00104083
LOC104911517	uncharacterized LOC104911517 (ncRNA)	7.50547	0.00653741
HOXD8	homeobox D8	7.49978	0.00653741
MOGAT2	monoacylglycerol O-acyltransferase 2	7.49167	0.00160382
TMEM125	transmembrane protein 125	7.47286	0.00172983
CLDN23	claudin 23	7.47247	0.00351705	1
IGSF11	immunoglobulin superfamily, member 11	7.46805	0.00158804	1, 2
HOXA9	homeobox A9	7.46177	0.00703088
LOC104915488	platelet glycoprotein Ib alpha chain-like	7.45603	0.00424844
LOC104913048	uncharacterized LOC104913048 (ncRNA)	7.43874	0.00733554
LOC104917576	caudal type homeobox 2	7.43124	0.00390305
FAM83F	family with sequence similarity 83, member F	7.41882	0.00184021
LOC100539729	group IIE secretory phospholipase A2-like	7.40432	9.81172e-05
LOC104910325	meprin A subunit beta-like	7.40034	0.00229543
FER1L6	fer-1-like family member 6	7.34572	0.0019871	1
GALNT5	polypeptide N-acetylgalactosaminyltransferase 5	7.33719	0.00423819
LOC104916174	butyrophilin-like protein 2	7.3319	0.00116124
HAP1	huntingtin-associated protein 1	7.32482	0.00121462
LOC104911338	GTPase IMAP family member 8-like	7.31386	5.51611e-05
SLC9A2	solute carrier family 9, subfamily A (NHE2, cation proton antiporter 2), member 2	7.31257	0.000143995	1
MEP1A	meprin A, alpha (PABA peptide hydrolase)	7.29954	0.000177032	1
COL20A1	collagen, type XX, alpha 1	7.28579	0.0024184
LOC100545500	fibrinogen-like protein 1	7.28337	0.00947455
LOC100541340	BMX non-receptor tyrosine kinase	7.28154	0.00863011
DMRT2	doublesex and mab-3 related transcription factor 2	7.2693	0.0085535
CA7	carbonic anhydrase VII	7.26692	0.000201044
LOC100545010	meprin A subunit beta	7.2632	0.000354701
LOC104916171	E3 ubiquitin-protein ligase TRIM39-like	7.24571	0.000714243
LOC104909814	proto-oncogene tyrosine-protein kinase ROS-like	7.21336	0.0045643
DPP6	dipeptidyl-peptidase 6	7.21232	0.00946626	1
C4H4orf19	chromosome 4 open reading frame, human C4orf19	7.21068	0.00500793
KNDC1	kinase non-catalytic C-lobe domain (KIND) containing 1	7.20647	0.00428139
TMEM27	transmembrane protein 27	7.20123	0.000142908	1
LOC100549810	high affinity cGMP-specific 3',5'-cyclic phosphodiesterase 9A	7.18654	0.00236449
REG4	regenerating islet-derived family, member 4	7.17143	0.000293673
LOC104914678	uncharacterized LOC104914678 (ncRNA)	7.16277	0.00127999
FRMPD3	FERM and PDZ domain containing 3	7.16059	0.0103602
MUC3A	mucin 3A, cell surface associated	7.15779	0.00969746
LOC104912554	uncharacterized LOC104912554 (ncRNA)	7.15379	0.00485822
IGDCC3	immunoglobulin superfamily, DCC subclass, member 3	7.15262	0.00482373	1, 2
KCNK3	potassium channel, subfamily K, member 3	7.14661	0.010043	1
TMEM213	transmembrane protein 213	7.14221	0.00144828	1
MYRFL	myelin regulatory factor-like	7.14016	0.000217346	1
ITGB6	integrin, beta 6	7.13496	0.00482086	1
AHRR	aryl-hydrocarbon receptor repressor	7.13258	0.0024149
SLC15A1	solute carrier family 15 (oligopeptide transporter), member 1	7.12994	0.000153441	1
TUBAL3	tubulin, alpha-like 3	7.11297	0.0121544
KCNQ1	potassium voltage-gated channel, KQT-like subfamily, member 1	7.10752	0.00248887
ISM1	isthmin 1, angiogenesis inhibitor	7.08471	0.00512095
FGF4	fibroblast growth factor 4	7.06359	0.0250079
LOC100550886	cystathionine beta-synthase-like	7.06037	0.00645071
HOXA13	homeobox A13	7.05743	0.0111051
RYR2	ryanodine receptor 2 (cardiac)	7.05435	0.0024184	1
MAB21L1	mab-21-like 1 (C. elegans)	7.04969	0.0114769
LOC100545470	laminin subunit alpha-2-like	7.04207	0.0111051
FGFBP1	fibroblast growth factor binding protein 1	7.0358	0.00175484
BMP3	bone morphogenetic protein 3	7.03078	0.0114151
C2CD4C	C2 calcium-dependent domain containing 4C	7.00712	0.0120663
LOC104912905	creatine kinase U-type, mitochondrial-like	6.98095	0.000453401
SPDEF	SAM pointed domain containing ETS transcription factor	6.97197	0.00164241
HKDC1	hexokinase domain containing 1	6.96058	2.97218e-13
SPTBN5	spectrin, beta, non-erythrocytic 5	6.94753	0.000143995
LOC100546734	transmembrane protein 45B	6.94158	0.000985887	1
LOC104909393	glycerophosphodiester phosphodiesterase domain-containing protein 4-like	6.93753	0.0132847
LOC104910324	meprin A subunit beta-like	6.93545	0.000233833
SLC38A8	solute carrier family 38, member 8	6.92371	0.012716	1
SLC5A7	solute carrier family 5 (sodium/choline cotransporter), member 7	6.90576	0.0134209	1
COL6A6	collagen, type VI, alpha 6	6.89939	0.000223288
PENK	proenkephalin	6.87998	0.017911
LOC104910194	uncharacterized LOC104910194 (ncRNA)	6.86715	0.019728
LOC104911087	spectrin beta chain, non-erythrocytic 4-like	6.86022	0.000233833
HOXD4	homeobox D4	6.84956	0.0152131
ABCB5	ATP-binding cassette, sub-family B (MDR/TAP), member 5	6.82614	0.000826188	1
LOC104909888	uncharacterized LOC104909888 (ncRNA)	6.81032	0.0188865
LOC104917542	uncharacterized LOC104917542	6.80885	0.0156533
LOC104910372	uncharacterized LOC104910372 (ncRNA)	6.7913	0.0164229
TMEM139	transmembrane protein 139	6.79084	0.000331462
FAM3B	family with sequence similarity 3, member B	6.78131	0.00378795
LOC104910366	uncharacterized LOC104910366 (ncRNA)	6.78031	0.0040411
LOC100548298	zonadhesin-like	6.77323	0.0153496
HOXA10	homeobox A10	6.74896	0.00407568
SST	somatostatin	6.74669	0.00985858
LOC104910133	uncharacterized LOC104910133 (ncRNA)	6.73724	0.0167209
LOC104910514	uncharacterized LOC104910514 (ncRNA)	6.73207	0.0162199
BAG2	BCL2-associated athanogene 2	6.72985	0.000223288
NACAD	NAC alpha domain containing	6.71661	0.00155762
TACR2	tachykinin receptor 2	6.69272	0.0042205	1
FBN3	fibrillin 3	6.68974	0.00452956
PKP3	plakophilin 3	6.67596	0.000397451
LOC104912373	sulfotransferase 6B1-like	6.67312	0.000942364
LOC100545120	ES1 protein homolog, mitochondrial-like	6.67014	0.000454667
LOC100539746	protocadherin Fat 4-like	6.66317	0.000427978
LOC104915951	homeobox protein Hox-A10-like	6.6566	0.017721
DTHD1	death domain containing 1	6.65571	0.00414658
ARHGEF5	Rho guanine nucleotide exchange factor (GEF) 5	6.65293	0.000225734
GPRC6A	G protein-coupled receptor, class C, group 6, member A	6.6477	0.0215949	1
POPDC2	popeye domain containing 2	6.64722	0.00164573	1
GREM1	gremlin 1, DAN family BMP antagonist	6.64462	0.000187715
LOC104911093	carbohydrate sulfotransferase 9-like	6.63732	0.00199832
PCSK1	proprotein convertase subtilisin/kexin type 1	6.62541	0.00509186
KRT23	keratin 23 (histone deacetylase inducible)	6.62416	0.00424844
KLHDC7A	kelch domain containing 7A	6.61716	0.000696401
PACSIN1	protein kinase C and casein kinase substrate in neurons 1	6.60674	5.08644e-05
UCN3	urocortin 3	6.60275	0.0192703
NOG	noggin	6.60217	0.0209036
VIP	vasoactive intestinal peptide	6.58393	0.00900978
COLCA2	colorectal cancer associated 2	6.58215	0.0216128
TCTE1	t-complex-associated-testis-expressed 1	6.57761	0.00955879
SLC16A14	solute carrier family 16, member 14	6.57301	0.00240879	1
LOC104913791	myosin XVB	6.55338	0.00063869
SCEL	sciellin	6.54737	0.0072109
TPM2	tropomyosin 2 (beta)	6.54569	0.000261688
LOC100542678	b(0,+)-type amino acid transporter 1-like	6.53731	0.00127999	1
ISX	intestine-specific homeobox	6.53634	0.00202031
TSPAN1	tetraspanin 1	6.53298	0.000402326	1
LOC104913077	uncharacterized LOC104913077 (ncRNA)	6.52606	0.0206836
LGALS3	lectin, galactoside-binding, soluble, 3	6.51169	0.000233833
LOC100548266	arg8-vasotocin receptor-like	6.51123	0.021437	1
LOC100538447	liprin-alpha-4-like	6.50442	0.00610498
SCD	stearoyl-CoA desaturase (delta-9-desaturase)	6.50228	1.61821e-05	1
LOC104912859	uncharacterized LOC104912859 (ncRNA)	6.4947	0.0184586
CACNA1B	calcium channel, voltage-dependent, N type, alpha 1B subunit	6.48772	0.00338295	1
GPR17	G protein-coupled receptor 17	6.4764	0.0103204	1
LOC104913691	uncharacterized LOC104913691	6.4715	0.00112515
LOC104916757	alpha-2-macroglobulin-like protein 1	6.47046	0.0422174
LOC104916875	uncharacterized LOC104916875 (ncRNA)	6.46036	0.0228534
SPOCK3	sparc/osteonectin, cwcv and kazal-like domains proteoglycan (testican) 3	6.45959	0.0118604
PAK7	p21 protein (Cdc42/Rac)-activated kinase 7	6.42792	0.00206385
MFAP5	microfibrillar associated protein 5	6.41263	0.0113677
LOC104909490	uncharacterized LOC104909490	6.41122	0.000830116
MSTN	myostatin	6.39587	0.024829
LOC100546535	homeobox protein Hox-B6 pseudogene	6.39437	0.0261739
LOC100550580	ROS proto-oncogene 1, receptor tyrosine kinase	6.39286	0.00314273
NMUR1	neuromedin U receptor 1	6.39061	0.0290387	1
LOC100548747	USH1 protein network component harmonin	6.38955	0.00119925
LOC104915204	S-adenosylmethionine synthase-like	6.38953	0.0099935
LOC104910776	PGAP2-interacting protein-like	6.38077	0.0125096
LOC100539913	leucine zipper protein 2-like	6.36701	0.0129983
LOC104916470	potassium channel subfamily K member 1-like	6.3574	0.0133044
LOC104914528	high affinity cGMP-specific 3',5'-cyclic phosphodiesterase 9A-like	6.33945	0.00205621
MC4R	melanocortin 4 receptor	6.33678	0.0143413	1
GRPR	gastrin-releasing peptide receptor	6.33323	0.00314817	1
ACER1	alkaline ceramidase 1	6.31094	0.00320333	1
SATB2	SATB homeobox 2	6.30426	0.00222102
LOC104913470	periplakin-like	6.2962	0.016239
THY1	Thy-1 cell surface antigen	6.28469	0.00113317	2
RFX6	regulatory factor X, 6	6.27965	0.0282357
LOC100544367	alpha-(1,3)-fucosyltransferase 6-like	6.2784	0.000246437	1
SLC5A1	solute carrier family 5 (sodium/glucose cotransporter), member 1	6.2697	0.000343256	1
LOC104911838	von Willebrand factor D and EGF domain-containing protein-like	6.26526	0.0152131
BSND	barttin CLCNK-type chloride channel accessory beta subunit	6.25653	0.0333242
CHL1	cell adhesion molecule L1-like	6.24613	0.00158646	1, 2
PRLH	prolactin releasing hormone	6.24056	0.00110826
HTR1E	5-hydroxytryptamine (serotonin) receptor 1E, G protein-coupled	6.23748	0.0133927	1
LOC104910575	interleukin-8-like	6.23671	0.00106936
LOC104915295	uncharacterized LOC104915295	6.2172	0.00465831
NMNAT2	nicotinamide nucleotide adenylyltransferase 2	6.1937	0.0312883
LOC104912501	tetratricopeptide repeat protein 39A-like	6.19217	0.0179225
LOC100550697	carboxypeptidase Z	6.19137	0.0153496
LOC100542931	alpha-2-macroglobulin-like protein 1	6.18097	0.0412505
LOC100544485	stromelysin-1-like	6.16507	0.0170309
CALB1	calbindin 1, 28kDa	6.16397	0.0022589
LOC104915573	Ig heavy chain V-III region VH26-like	6.15754	0.0053547
LOC104909815	proto-oncogene tyrosine-protein kinase ROS-like	6.15466	0.0331723
HS3ST2	heparan sulfate (glucosamine) 3-O-sulfotransferase 2	6.14023	0.0324508
NMU	neuromedin U	6.13234	0.0364069
EMP1	epithelial membrane protein 1	6.12917	0.000233833	1
SLC1A1	solute carrier family 1 (neuronal/epithelial high affinity glutamate transporter, system Xag), member 1	6.12618	0.000645476	1
ABI3BP	ABI family, member 3 (NESH) binding protein	6.12229	0.000552613	2
ASS1	argininosuccinate synthase 1	6.12204	0.000143414
ATP12A	ATPase, H+/K+ transporting, nongastric, alpha polypeptide	6.12087	0.00285857	1
ADAMTS19	ADAM metallopeptidase with thrombospondin type 1 motif, 19	6.11542	0.00154439
RNF223	ring finger protein 223	6.1104	0.00109696	1
LOC100542789	cytosolic phospholipase A2 epsilon-like	6.09899	0.0184586
HMX3	H6 family homeobox 3	6.09209	0.038624
LOC100540871	keratin, type I cytoskeletal 19-like	6.0911	0.034126
GUCY2C	guanylate cyclase 2C (heat stable enterotoxin receptor)	6.09057	4.35775e-05	1
LOC104914348	zonadhesin-like	6.08598	0.0011979
LOC100542618	uncharacterized LOC100542618 (ncRNA)	6.07371	0.0377398
ANGPTL1	angiopoietin-like 1	6.07217	0.0372533
LOC100546811	uncharacterized LOC100546811	6.06757	0.0162199	1
LOC100540278	synaptotagmin-9-like	6.0612	0.016239
CACNG1	calcium channel, voltage-dependent, gamma subunit 1	6.04801	0.0167884	1
SCX	scleraxis basic helix-loop-helix transcription factor	6.04084	0.0194797
OASL	2'-5'-oligoadenylate synthetase-like	6.03392	0.000826188
KLF5	Kruppel-like factor 5 (intestinal)	6.02297	0.00153325
LOC100546061	BPI fold-containing family B member 3-like	6.00222	0.00908882
STMN3	stathmin-like 3	5.98401	0.0404161
HTR6	5-hydroxytryptamine (serotonin) receptor 6, G protein-coupled	5.97443	0.00420631
ANKRD22	ankyrin repeat domain 22	5.97122	0.000310631	1
CCKAR	cholecystokinin A receptor	5.97077	0.0026944	1
IGLL1	immunoglobulin lambda-like polypeptide 1	5.96824	1.61821e-05	2
ESPN	espin	5.96035	0.000556736
METTL11B	methyltransferase like 11B	5.94738	0.00763048
MYO7B	myosin VIIB	5.9393	0.000142908	1
TERT	telomerase reverse transcriptase	5.93809	0.00306246
TAGLN	transgelin	5.93247	0.000556736
BCAS1	breast carcinoma amplified sequence 1	5.93024	0.00657874
PAPOLG	poly(A) polymerase gamma	5.92558	0.0112589
DEGS2	delta(4)-desaturase, sphingolipid 2	5.92221	0.000821736	1
LOC104914776	ciliary neurotrophic factor receptor subunit alpha	5.92006	0.0427024
SLC18A2	solute carrier family 18 (vesicular monoamine transporter), member 2	5.90993	0.00207309	1
BDKRB2	bradykinin receptor B2	5.90812	0.00137405	1
LOC104909594	uncharacterized LOC104909594 (ncRNA)	5.90736	0.0262283
SPTSSB	serine palmitoyltransferase, small subunit B	5.90368	0.000217346	1
DOC2B	double C2-like domains, beta	5.89957	0.0260861
HMX2	H6 family homeobox 2	5.88588	0.0461856
SLC7A14	solute carrier family 7, member 14	5.87268	0.0117146	1
LOC104910245	cadherin-19-like	5.87071	0.0117665
PTGFR	prostaglandin F receptor (FP)	5.87002	0.017265	1
LOC104909413	serine/threonine-protein kinase PAK 1-like	5.86677	0.00589076
ALDH1A3	aldehyde dehydrogenase 1 family, member A3	5.86128	0.000566441
SERPINB5	serpin peptidase inhibitor, clade B (ovalbumin), member 5	5.84454	0.00378085
GDF9	growth differentiation factor 9	5.8413	0.0100557
SFRP5	secreted frizzled-related protein 5	5.84127	0.010406
LOC104912175	uncharacterized LOC104912175	5.83984	0.000324958
DUOXA2	dual oxidase maturation factor 2	5.83614	0.000817753	1
LOC104909827	uncharacterized LOC104909827 (ncRNA)	5.83596	0.00419622
RIBC2	RIB43A domain with coiled-coils 2	5.82723	0.0486632
ATP6V0A4	ATPase, H+ transporting, lysosomal V0 subunit a4	5.81991	0.00734691	1
LOC104913934	uncharacterized LOC104913934 (ncRNA)	5.80421	0.0331619
CHAT	choline O-acetyltransferase	5.80295	0.0478191
TLX2	T-cell leukemia homeobox 2	5.80295	0.0478191
LOC104916993	filamin-C-like	5.80175	0.0246333
LOC100542475	cytosolic phospholipase A2 epsilon-like	5.7948	0.0488293
LOC100551438	B-cell differentiation antigen CD72	5.79179	0.00226112
LOC100548280	band 4.1-like protein 3	5.79162	0.000436939
LOC104914052	junctophilin-2-like	5.78359	0.000223288
TUBB3	tubulin, beta 3 class III	5.77918	0.00660805
KCTD4	potassium channel tetramerization domain containing 4	5.76681	0.0268443
SLC5A8	solute carrier family 5 (sodium/monocarboxylate cotransporter), member 8	5.76547	0.000289997	1
LOC104916794	maltase-glucoamylase, intestinal-like	5.76069	0.00666976
KCNF1	potassium voltage-gated channel, subfamily F, member 1	5.75757	0.00699381	1
LOC104912101	uncharacterized LOC104912101	5.75482	0.00187979
ACTC1	actin, alpha, cardiac muscle 1	5.75241	0.012726
HOXC6	homeobox C6	5.75043	0.0281455
NPY2R	neuropeptide Y receptor Y2	5.74756	0.0245633	1
CDH17	cadherin 17, LI cadherin (liver-intestine)	5.74199	0.000300511	1
LOC104916827	cadherin EGF LAG seven-pass G-type receptor 2-like	5.74151	0.0280247
ASCL4	achaete-scute family bHLH transcription factor 4	5.73502	0.0128661
LOC100543156	solute carrier family 22 member 13-like	5.73356	0.000177032	1
PLEKHS1	pleckstrin homology domain containing, family S member 1	5.72869	0.00100611
CLMP	CXADR-like membrane protein	5.72539	0.00218794	1, 2
NKX2-3	NK2 homeobox 3	5.72273	0.00646078
NDP	Norrie disease (pseudoglioma)	5.72053	0.0250568
PI3	peptidase inhibitor 3, skin-derived	5.71783	0.00258994
DGKB	diacylglycerol kinase, beta 90kDa	5.71563	0.00678292
SNAP25	synaptosomal-associated protein, 25kDa	5.71285	0.0291946
LOC104910914	catenin alpha-2-like	5.70729	0.0303188
FILIP1	filamin A interacting protein 1	5.70603	0.0207205
ACE2	angiotensin I converting enzyme 2	5.70522	0.000826188	1
LOC104914028	collagen alpha-1(XX) chain-like	5.69882	0.0266291
LOC104915362	tripartite motif containing 36	5.69725	0.0297164
PSD	pleckstrin and Sec7 domain containing	5.69396	0.000597933
LOC104916261	homeobox protein Hox-B7-A-like	5.69186	0.0210761
LOC100546964	cis-aconitate decarboxylase-like	5.68027	0.00860286
LOC104916025	acetylcholinesterase-like	5.67984	0.000491911
COL4A5	collagen, type IV, alpha 5	5.66807	0.000636165
CAMK2A	calcium/calmodulin-dependent protein kinase II alpha	5.66463	0.0201011
CLDN10	claudin 10	5.66154	0.000976239
WNT5A	wingless-type MMTV integration site family, member 5A	5.64913	0.000592045
MYL9	myosin, light chain 9, regulatory	5.64792	0.000736526
LOC104914405	T-lymphocyte surface antigen Ly-9-like	5.618	0.000438947
LOC100545035	C-C motif chemokine 4-like	5.61692	0.00198078
LOC100551442	tenascin-X-like	5.60626	0.00173075
CORO2A	coronin, actin binding protein, 2A	5.59868	0.000714243
HSD11B2	hydroxysteroid (11-beta) dehydrogenase 2	5.59658	0.0010446
FAM132A	family with sequence similarity 132, member A	5.58613	0.00137405
EDN2	endothelin 2	5.58173	0.000849415
TRPM5	transient receptor potential cation channel, subfamily M, member 5	5.57339	0.0180623	1
MME	membrane metallo-endopeptidase	5.57112	0.00164241	1
CBLN1	cerebellin 1 precursor	5.56893	0.0024149
PLB1	phospholipase B1	5.56755	0.00240879	1
PCP4	Purkinje cell protein 4	5.54708	0.00598895
TSPAN15	tetraspanin 15	5.53062	0.000246613	1
PGR	progesterone receptor	5.51332	0.000984314
LOC104913261	pancreatic secretory trypsin inhibitor-like	5.50831	0.00671961
SMAGP	small cell adhesion glycoprotein	5.49763	0.0191123
ACTA1	actin, alpha 1, skeletal muscle	5.49608	0.000826188
LOC104914647	GRAM domain-containing protein 2-like	5.49335	0.000217346
ASPHD2	aspartate beta-hydroxylase domain containing 2	5.4872	0.0195732
CACNA1G	calcium channel, voltage-dependent, T type, alpha 1G subunit	5.47916	0.00207309	1
IGSF3	immunoglobulin superfamily, member 3	5.47846	8.40716e-05	1, 2
ITGB4	integrin, beta 4	5.47549	0.00388434	1, 2
RIMS1	regulating synaptic membrane exocytosis 1	5.47416	0.00698253
CCDC141	coiled-coil domain containing 141	5.47113	0.0207339
LOC104916024	uncharacterized LOC104916024	5.45589	0.0202189
FHL2	four and a half LIM domains 2	5.45491	0.000387743
NTS	neurotensin	5.45229	0.00896715
LOC100543562	cytosolic phospholipase A2 zeta	5.43194	0.00161897
LOC104909828	proto-oncogene tyrosine-protein kinase ROS-like	5.41895	0.0198733
LOC100539773	zinc finger protein 536	5.41248	0.0250005
PLEK2	pleckstrin 2	5.4109	0.0020305
COL6A3	collagen, type VI, alpha 3	5.40984	0.000293339
SOX10	SRY (sex determining region Y)-box 10	5.39026	0.00477008
KCNS2	potassium voltage-gated channel, delayed-rectifier, subfamily S, member 2	5.37091	0.00328901	1
GNAZ	guanine nucleotide binding protein (G protein), alpha z polypeptide	5.35851	0.0440527
PRRX2	paired related homeobox 2	5.34787	0.0324508
ANGPTL4	angiopoietin-like 4	5.34382	0.00145774
DES	desmin	5.33596	0.00054886
LOC104910247	uncharacterized LOC104910247 (ncRNA)	5.33541	0.0486632
LOC104915575	immunoglobulin heavy variable 3-23-like	5.32816	0.00589076
LOC104916387	uncharacterized LOC104916387 (ncRNA)	5.32537	0.0345466
LOC104911027	harmonin-like	5.32217	0.00119925
SCARA5	scavenger receptor class A, member 5	5.31722	0.0114335	1
MALL	mal, T-cell differentiation protein-like	5.31283	0.000368525	1
TMC5	transmembrane channel-like 5	5.30967	0.000769844
SLC6A9	solute carrier family 6 (neurotransmitter transporter, glycine), member 9	5.30918	0.000988624	1
FOXO6	forkhead box O6	5.30269	0.0009125
PROKR1	prokineticin receptor 1	5.29982	0.0199394	1
LOC723980	avidin	5.29711	0.000217346
KLHDC8A	kelch domain containing 8A	5.29567	0.00272024
LOC100546225	cytosolic carboxypeptidase 1	5.29087	0.00394118
DPEP1	dipeptidase 1 (renal)	5.28109	0.00240174
EHF	ets homologous factor	5.27542	0.00657874
LOC100550739	band 4.1-like protein 3	5.27168	0.00128737
ANKRD33B	ankyrin repeat domain 33B	5.26266	0.0368641
STK32B	serine/threonine kinase 32B	5.24153	0.0158344
RHPN1	rhophilin, Rho GTPase binding protein 1	5.23223	0.000826188
LOC104915357	adenylate cyclase type 10-like	5.22414	0.0133927
PDPN	podoplanin	5.22377	0.00243262
LOC104917253	uncharacterized LOC104917253 (ncRNA)	5.21967	0.04707
GPR133	G protein-coupled receptor 133	5.21685	0.00550559
LOC104913622	HLA class II histocompatibility antigen, DM beta chain-like	5.21501	0.00151183	1, 2
LOC104911036	potassium voltage-gated channel subfamily KQT member 1-like	5.21488	0.0125287
HOXA11	homeobox A11	5.20696	0.0234971
WNK2	WNK lysine deficient protein kinase 2	5.19929	0.0266291
C8H10orf71	chromosome 8 open reading frame, human C10orf71	5.19545	0.0340837
GPM6B	glycoprotein M6B	5.19451	0.0059181	1
LOC104911457	adseverin-like	5.19119	0.000222679
LOC100550587	T-cell surface glycoprotein CD8 alpha chain-like	5.18794	0.0271024
B3GNT7	UDP-GlcNAc:betaGal beta-1,3-N-acetylglucosaminyltransferase 7	5.18551	0.000233833	1
LOC104912907	cadherin-11-like	5.17718	0.00127999
TP53TG5	TP53 target 5	5.16898	0.0424134
LOC100543828	adseverin-like	5.16221	0.000233833
PTCH2	patched 2	5.15283	0.00252628	1
LOC100543299	desmocollin-2	5.15193	0.0215663	1
LOC100543342	cell adhesion molecule 3	5.15048	0.0101478
LOC104916085	maltase-glucoamylase, intestinal-like	5.14517	0.0064084
CILP	cartilage intermediate layer protein, nucleotide pyrophosphohydrolase	5.13301	0.00112515	2
LOC100540786	fibrinogen-like protein 1	5.12372	0.0104102
LOC100545816	microtubule-associated protein 1B	5.11772	0.0366313
PRPH	peripherin	5.11575	0.0461591
DSEL	dermatan sulfate epimerase-like	5.11514	0.00127999	1
LOC104912808	WD repeat-containing protein 72-like	5.10426	0.0283708
GLOD5	glyoxalase domain containing 5	5.097	0.00246386
WNT2B	wingless-type MMTV integration site family, member 2B	5.08877	0.00193654
LOC104914994	uncharacterized LOC104914994 (ncRNA)	5.08491	0.0291946
LOC100543242	serine/threonine-protein kinase PAK 1-like	5.0821	0.00302925
ASPN	asporin	5.07452	0.00352033
CDH11	cadherin 11, type 2, OB-cadherin (osteoblast)	5.0647	0.000387743	1
PHYHIPL	phytanoyl-CoA 2-hydroxylase interacting protein-like	5.0586	0.0279479	2
LOC100547425	protein FAM13C-like	5.05583	0.0234971
GAP43	growth associated protein 43	5.05564	0.0310178
LTBP2	latent transforming growth factor beta binding protein 2	5.0419	0.00207767
LOC100545322	keratin, type II cytoskeletal cochleal	5.04188	0.00158646
LOC104914587	potassium voltage-gated channel subfamily H member 2 pseudogene	5.03041	0.0443895
STK32C	serine/threonine kinase 32C	5.01697	0.0170876
LRRC75B	leucine rich repeat containing 75B	5.01375	0.0167536
LOC104913492	voltage-dependent T-type calcium channel subunit alpha-1H-like	5.01224	0.0398988
LIPG	lipase, endothelial	5.00748	8.96127e-05
MCTP2	multiple C2 domains, transmembrane 2	5.00578	0.00531401	1
LOC100540856	intestinal-type alkaline phosphatase-like	4.99264	0.00137405
CTXN1	cortexin 1	4.98477	0.025881
KIAA1211L	KIAA1211-like ortholog	4.9838	0.00236946
CAP2	CAP, adenylate cyclase-associated protein, 2 (yeast)	4.98158	0.000907654
LOC100549516	fatty acid desaturase 1-like	4.9808	0.0100557	1
FABP3	fatty acid binding protein 3, muscle and heart	4.97159	0.00042822
LOC104909395	serine/threonine-protein kinase PAK 1	4.96528	0.0002646
ENTPD2	ectonucleoside triphosphate diphosphohydrolase 2	4.96276	0.000381262	1
LOC104912462	uncharacterized LOC104912462	4.9612	0.0111809
NIPAL2	NIPA-like domain containing 2	4.9569	0.00243527	1
FRMPD2	FERM and PDZ domain containing 2	4.95344	0.000256292
ENPEP	glutamyl aminopeptidase (aminopeptidase A)	4.9386	0.000354317	1
NTN4	netrin 4	4.93087	0.0032301
LOC100543401	glycerophosphodiester phosphodiesterase domain-containing protein 5-like	4.93032	0.0360258
LOC100548173	galactosylgalactosylxylosylprotein 3-beta-glucuronosyltransferase 1-like	4.92594	0.0282357
MBOAT1	membrane bound O-acyltransferase domain containing 1	4.92456	0.00141746	1
LOC104914481	complement receptor type 2-like	4.92276	0.00858964
SLC16A9	solute carrier family 16, member 9	4.91562	0.00069055	1
ARAP2	ArfGAP with RhoGAP domain, ankyrin repeat and PH domain 2	4.91457	0.00107673
LOC104914995	phosphoglucomutase-like protein 5	4.90594	0.00216515
LOC104909816	uncharacterized LOC104909816 (ncRNA)	4.9033	0.0191035
LOC104913391	uncharacterized LOC104913391 (ncRNA)	4.8981	0.0344169
LOC104910542	uncharacterized LOC104910542 (ncRNA)	4.88866	0.0452276
ASIC1	acid-sensing (proton-gated) ion channel 1	4.88165	0.0195816	1
MAP1LC3C	microtubule-associated protein 1 light chain 3 gamma	4.8715	0.005843
CMPK2	cytidine monophosphate (UMP-CMP) kinase 2, mitochondrial	4.86682	0.00176685
ANXA2	annexin A2	4.86295	0.000826188
B3GAT1	beta-1,3-glucuronyltransferase 1	4.8626	0.0129536	1
CHRNA3	cholinergic receptor, nicotinic, alpha 3 (neuronal)	4.85579	0.00569219	1
PAQR5	progestin and adipoQ receptor family member V	4.85314	0.0024184
LOC100545932	dystrobrevin alpha	4.85084	0.00764241
SYT8	synaptotagmin VIII	4.84679	0.0195036	1
LOC100549869	p53 apoptosis effector related to PMP-22-like	4.83843	0.00158646
LRRC19	leucine rich repeat containing 19	4.83455	0.00557791
LOC100539124	solute carrier family 23 member 1-like	4.83143	0.00029146	1
LOC104910765	uncharacterized LOC104910765	4.82772	0.000918106
CNTNAP2	contactin associated protein-like 2	4.82678	0.0400024	1
IL22RA2	interleukin 22 receptor, alpha 2	4.82465	0.00226909	2
JPH2	junctophilin 2	4.81904	0.0162199	1
SYT12	synaptotagmin XII	4.79618	0.0317683
DHRS11	dehydrogenase/reductase (SDR family) member 11	4.7897	0.000436939	1
SMTN	smoothelin	4.78935	0.00110826
LOC104915485	collagen alpha-5(IV) chain-like	4.78662	0.0269443
LOC100549370	E-selectin-like	4.77579	0.0232385
HEY2	hes-related family bHLH transcription factor with YRPW motif 2	4.77548	0.00272024
LOC104913469	periplakin-like	4.77396	0.0321155
TPPP3	tubulin polymerization-promoting protein family member 3	4.77324	0.00231838
TMEM132B	transmembrane protein 132B	4.76987	0.0445404
OSTN	osteocrin	4.75777	0.035067
ITGB8	integrin, beta 8	4.75568	0.00274548	1
PDLIM4	PDZ and LIM domain 4	4.75504	0.00127205
LOC104916168	butyrophilin subfamily 3 member A2-like	4.72224	0.0352532
HTRA3	HtrA serine peptidase 3	4.72176	0.00500793
CCDC60	coiled-coil domain containing 60	4.71339	0.012925
RASEF	RAS and EF-hand domain containing	4.7119	0.00779386
LOC100550363	alpha-1,3-mannosyl-glycoprotein 4-beta-N-acetylglucosaminyltransferase C	4.71061	0.000714243
LOC104912934	uncharacterized LOC104912934 (ncRNA)	4.70584	0.0051762
MMD2	monocyte to macrophage differentiation-associated 2	4.70508	0.0465958	1
LOC104916113	acetylcholinesterase-like	4.69259	0.00380592
PGM5	phosphoglucomutase 5	4.66896	0.00293546
CLRN3	clarin 3	4.65828	0.000816474	1
LOC104917559	serine/threonine-protein kinase DCLK1-like	4.65714	0.00365679
LOC104911416	uncharacterized LOC104911416	4.6553	0.00516713
GLP2R	glucagon-like peptide 2 receptor	4.65508	0.00730008	1
LOC104914507	apoptosis facilitator Bcl-2-like protein 14	4.64634	0.00213617
HRH3	histamine receptor H3	4.63867	0.0357656	1
PDZK1IP1	PDZK1 interacting protein 1	4.62226	0.0013895	1
CFAP58	cilia and flagella associated protein 58	4.6124	0.0221568
LOC104914367	NF-kappa-B inhibitor zeta-like	4.61176	0.00645071
FST	follistatin	4.60361	0.04229
DUOX2	dual oxidase 2	4.59186	0.00419622	1
LOC104909859	crystallin beta-gamma domain containing 1	4.58746	0.00721759
LOC104911958	beta-microseminoprotein-like	4.57992	0.000246613
LOC104910573	probable E3 ubiquitin-protein ligase HERC4	4.5764	0.000300511
LOC104910189	uncharacterized LOC104910189 (ncRNA)	4.57269	0.0345847
CNGA4	cyclic nucleotide gated channel alpha 4	4.56187	0.0361449
KBTBD11	kelch repeat and BTB (POZ) domain containing 11	4.55163	0.000438947
FAM155B	family with sequence similarity 155, member B	4.54313	0.0143766
CHST9	carbohydrate (N-acetylgalactosamine 4-0) sulfotransferase 9	4.54053	0.0102589
MX1	MX dynamin-like GTPase 1	4.53318	0.000233833
AICDA	activation-induced cytidine deaminase	4.53191	0.0465958
SLC37A2	solute carrier family 37 (glucose-6-phosphate transporter), member 2	4.5284	0.000920898	1
SLC22A3	solute carrier family 22 (organic cation transporter), member 3	4.52656	0.00229543	1
TPM1	tropomyosin 1 (alpha)	4.52337	0.00194122
ATP10B	ATPase, class V, type 10B	4.52154	0.00158804	1
IL20RA	interleukin 20 receptor, alpha	4.51827	0.00110826	1, 2
PAX5	paired box 5	4.51744	0.00591367
LOC104911864	uncharacterized LOC104911864 (ncRNA)	4.51013	0.00184021
CADPS	Ca++-dependent secretion activator	4.50835	0.0221568
TPH1	tryptophan hydroxylase 1	4.50753	0.0157134
LOC100549411	tomoregulin-1-like	4.50742	0.0133927
LOC104913632	class II histocompatibility antigen, B-L beta chain-like	4.49915	0.000686764
MYOC	myocilin, trabecular meshwork inducible glucocorticoid response	4.49686	0.0190193
LCK	LCK proto-oncogene, Src family tyrosine kinase	4.49158	0.00082655
LOC100543573	zona pellucida sperm-binding protein 3	4.48205	0.029916	1
TACR1	tachykinin receptor 1	4.47691	0.0331723	1
CD9	CD9 molecule	4.47683	0.0114769	1
LOC104914583	GTPase IMAP family member 1-like	4.47229	0.000556952
LYZ	lysozyme	4.46473	0.0282954
FOXI1	forkhead box I1	4.4629	0.00360048
CX3CL1	chemokine (C-X3-C motif) ligand 1	4.45658	0.000251829	1
LOC104916165	uncharacterized LOC104916165	4.4498	0.00159718
COL2A1	collagen, type II, alpha 1	4.44884	0.0317797
SCNN1A	sodium channel, non-voltage-gated 1 alpha subunit	4.44495	0.00100682	1
LOC104916932	NAD-dependent malic enzyme, mitochondrial-like	4.44114	0.0159364
LOC100539623	dihydropyrimidinase-related protein 3	4.43978	0.00117088
NCS1	neuronal calcium sensor 1	4.43617	0.0250116
GSN	gelsolin	4.42719	0.00187181
LOC100549696	peroxidasin homolog	4.42141	0.0116093
MACC1	metastasis associated in colon cancer 1	4.4124	0.0229218
LGALS2	lectin, galactoside-binding, soluble, 2	4.40628	0.000474561
SEMA3C	sema domain, immunoglobulin domain (Ig), short basic domain, secreted, (semaphorin) 3C	4.40532	0.00258994	2
AHNAK2	AHNAK nucleoprotein 2	4.39827	0.00232944
CDCP1	CUB domain containing protein 1	4.39579	0.00198078	1
HSPB1	heat shock 27kDa protein 1	4.39244	0.00226112
BCL11A	B-cell CLL/lymphoma 11A (zinc finger protein)	4.37883	0.00637589
ELAVL4	ELAV like neuron-specific RNA binding protein 4	4.37564	0.0152131
CEND1	cell cycle exit and neuronal differentiation 1	4.36318	0.0227259	1
LOC100544297	ras-related protein Rab-3B-like	4.35176	0.00736846
LOC104911020	serum amyloid A protein-like	4.35006	0.0134209
FGF10	fibroblast growth factor 10	4.33899	0.0437515
KIF26B	kinesin family member 26B	4.32531	0.00769077
KIF25	kinesin family member 25	4.31712	0.00256219
KLHDC8B	kelch domain containing 8B	4.31021	0.0214425
GALNT3	polypeptide N-acetylgalactosaminyltransferase 3	4.30664	0.0213684	1
ELF3	E74-like factor 3 (ets domain transcription factor, epithelial-specific )	4.30032	8.66361e-05
PPL	periplakin	4.3003	0.00356917
LOC104912152	protein FAM162B-like	4.29873	0.000904977	1
KCNK1	potassium channel, subfamily K, member 1	4.29705	0.00107894
MFAP3L	microfibrillar-associated protein 3-like	4.29629	0.00190242	1, 2
ACSL6	acyl-CoA synthetase long-chain family member 6	4.29378	0.00640796
CCL20	chemokine (C-C motif) ligand 20	4.29087	0.000920898
LOC100541081	protein S100-A6	4.28905	0.00247728
LINGO1	leucine rich repeat and Ig domain containing 1	4.28701	0.00400745	1, 2
NECAB1	N-terminal EF-hand calcium binding protein 1	4.28093	0.012318
LOC104913328	dihydropyrimidinase-related protein 3-like	4.27946	0.00818071
LOC104914425	cell adhesion molecule 3-like	4.27937	0.0103572
ADAMTS8	ADAM metallopeptidase with thrombospondin type 1 motif, 8	4.27922	0.0021087
LOC100542525	aquaporin-5	4.27366	0.00653497
LOC100551343	deleted in malignant brain tumors 1 protein pseudogene	4.26959	0.0216821
PTPRZ1	protein tyrosine phosphatase, receptor-type, Z polypeptide 1	4.25301	0.0261823	1, 2
NOX1	NADPH oxidase 1	4.25165	0.00112515	1
LOC104916533	IgGFc-binding protein-like	4.24941	0.0206968
PKIB	protein kinase (cAMP-dependent, catalytic) inhibitor beta	4.24687	0.00648643
ADIPOQ	adiponectin, C1Q and collagen domain containing	4.24435	0.00303238
PDCD1	programmed cell death 1	4.2353	0.00576662
PHLDA3	pleckstrin homology-like domain, family A, member 3	4.23031	0.000937402
PDGFRA	platelet-derived growth factor receptor, alpha polypeptide	4.22931	0.00671714
LOC104915361	tripartite motif containing 36	4.21375	0.0305005
DCLK1	doublecortin-like kinase 1	4.21342	0.0459887
LOC104917043	uncharacterized LOC104917043 (ncRNA)	4.21241	0.0153118
LOC100547592	ectonucleoside triphosphate diphosphohydrolase 8-like	4.20422	0.00453886
COL4A6	collagen, type IV, alpha 6	4.20272	0.00407815
TESPA1	thymocyte expressed, positive selection associated 1	4.20093	0.00548962
C12H15orf48	chromosome 12 open reading frame, human C15orf48	4.19839	0.000802351	1
CKB	creatine kinase, brain	4.19528	0.00121462
LOC100547979	junctophilin-1	4.18674	0.0134727
ACE	angiotensin I converting enzyme	4.18653	0.00263241	1
KCNJ15	potassium inwardly-rectifying channel, subfamily J, member 15	4.17635	0.0022589	1
PARM1	prostate androgen-regulated mucin-like protein 1	4.17148	0.000920898	1
FGF13	fibroblast growth factor 13	4.16695	0.0113677
GALNT6	polypeptide N-acetylgalactosaminyltransferase 6	4.15738	0.00680405
GIMAP8	GTPase, IMAP family member 8	4.1514	0.031441
CNTNAP1	contactin associated protein 1	4.14617	0.00653741	1
LOC100549668	serine/threonine-protein phosphatase 2A 55 kDa regulatory subunit B gamma isoform	4.14325	0.0478036
LOC104913254	uncharacterized LOC104913254 (ncRNA)	4.13211	0.0045643
LOC104910213	polypeptide N-acetylgalactosaminyltransferase 12-like	4.11638	0.000686764
ERMN	ermin, ERM-like protein	4.10396	0.029071
NDRG4	NDRG family member 4	4.10344	0.00335993
LOC100539032	N-acetyllactosaminide beta-1,6-N-acetylglucosaminyl-transferase, isoform C-like	4.0991	0.00135101
CDH6	cadherin 6, type 2, K-cadherin (fetal kidney)	4.09169	0.00341223	1
RHOV	ras homolog family member V	4.09058	0.00154439
COL15A1	collagen, type XV, alpha 1	4.08763	0.000487512
SHISA4	shisa family member 4	4.08518	0.0459023
CCDC177	coiled-coil domain containing 177	4.08341	0.00862687
LOC104915916	sialoadhesin-like	4.07967	0.0155373
LOC104912484	nexilin-like	4.07816	0.0051762
LMO3	LIM domain only 3 (rhombotin-like 2)	4.0704	0.0333242
LGALS1	lectin, galactoside-binding, soluble, 1	4.06887	0.00121352
MYBPC1	myosin binding protein C, slow type	4.0553	0.00225467	2
SYTL5	synaptotagmin-like 5	4.05501	0.0355595
RNF157	ring finger protein 157	4.05074	0.0430509
COL6A2	collagen, type VI, alpha 2	4.04778	0.00322558
CLCA2	chloride channel accessory 2	4.04775	0.000985887	1
RGS5	regulator of G-protein signaling 5	4.03995	0.0024185
CAV1	caveolin 1, caveolae protein, 22kDa	4.03338	0.0024149	1
LOC100546493	teneurin-3-like	4.03165	0.0363915
ASTN2	astrotactin 2	4.03111	0.0198508
DGKG	diacylglycerol kinase, gamma 90kDa	4.02399	0.019728
RBM44	RNA binding motif protein 44	4.02284	0.0157174
LOC100549350	gap junction beta-6 protein	4.02109	0.000836086	1
IL21R	interleukin 21 receptor	4.0085	0.00335993	1, 2
EXO1	exonuclease 1	4.00299	0.00364623
NEURL1	neuralized E3 ubiquitin protein ligase 1	4.00177	0.000212878
NCAM1	neural cell adhesion molecule 1	4.00097	0.0256232	1, 2
EFEMP1	EGF containing fibulin-like extracellular matrix protein 1	3.99929	1.61821e-05
MPZL3	myelin protein zero-like 3	3.99888	0.00247728	1, 2
COL7A1	collagen, type VII, alpha 1	3.99824	0.0153445	2
PCDH11X	protocadherin 11 X-linked	3.99657	0.0223673
SDCBP2	syndecan binding protein (syntenin) 2	3.99487	0.0170876
CHRDL1	chordin-like 1	3.99207	0.00942224
PDLIM3	PDZ and LIM domain 3	3.98434	0.00168822
LOC104910666	uncharacterized LOC104910666 (ncRNA)	3.98182	0.0227586
EPS8L3	EPS8-like 3	3.98119	0.0329074
B4GALNT4	beta-1,4-N-acetyl-galactosaminyl transferase 4	3.97738	0.000225474
SYNPO2	synaptopodin 2	3.97492	0.00268062
MMP13	matrix metallopeptidase 13 (collagenase 3)	3.96668	0.00728777
IRF4	interferon regulatory factor 4	3.96118	0.00104809
COL6A1	collagen, type VI, alpha 1	3.95616	0.00397277
LOC104913830	uncharacterized LOC104913830 (ncRNA)	3.94742	0.000217346
PDLIM7	PDZ and LIM domain 7 (enigma)	3.94625	0.00154439
MYH11	myosin, heavy chain 11, smooth muscle	3.94265	0.00476595
LMOD1	leiomodin 1 (smooth muscle)	3.93348	0.00279385
LOC100544547	extracellular sulfatase Sulf-1-like	3.9328	0.000758732
FIBIN	fin bud initiation factor homolog (zebrafish)	3.92155	0.00384516
NEDD9	neural precursor cell expressed, developmentally down-regulated 9	3.91217	0.00130594
SCARA3	scavenger receptor class A, member 3	3.90725	0.0172841	1
CHGA	chromogranin A (parathyroid secretory protein 1)	3.90395	0.00150083
LOC100541941	somatomedin-B and thrombospondin type-1 domain-containing protein-like	3.90387	0.00550399
LOC100547876	polypeptide N-acetylgalactosaminyltransferase 12-like	3.89487	0.0145496
LOC100551216	interferon-induced protein with tetratricopeptide repeats 5-like	3.88815	0.0103572
SNCG	synuclein, gamma (breast cancer-specific protein 1)	3.88799	0.0347866
CCNJL	cyclin J-like	3.88712	0.0194797
KLF4	Kruppel-like factor 4 (gut)	3.87857	0.00153325
LOC104916874	uncharacterized LOC104916874 (ncRNA)	3.87644	0.0248127
SPON2	spondin 2, extracellular matrix protein	3.87612	0.0212091
SYNM	synemin, intermediate filament protein	3.87086	0.00330312
LOC100540766	E3 ubiquitin-protein ligase TRIM39-like	3.86501	0.00127999
LOC100550062	versican	3.85859	0.00645071
LOC104912588	lysophosphatidic acid receptor 6-like	3.8567	0.0185253	1
MYLK	myosin light chain kinase	3.85184	0.00158646	2
LOC104910639	teneurin-3-like	3.85069	0.00412908
MRC2	mannose receptor, C type 2	3.84738	0.00247871	1
LOC100550526	poly(U)-specific endoribonuclease-like	3.84708	0.00158804
LOC104915833	GTPase IMAP family member 1-like	3.84326	0.0218987
DNAJB5	DnaJ (Hsp40) homolog, subfamily B, member 5	3.84247	0.00607704
CACNA1E	calcium channel, voltage-dependent, R type, alpha 1E subunit	3.84043	0.0486632	1
LOC104912381	myomegalin-like	3.84024	0.00420631
FHDC1	FH2 domain containing 1	3.83965	0.00858964
CRIP1	cysteine-rich protein 1 (intestinal)	3.83855	0.00482741
CD274	CD274 molecule	3.83469	0.000233833	1, 2
SDC3	syndecan 3	3.83258	0.030836	1
SLIT1	slit homolog 1 (Drosophila)	3.81976	0.0120985
NPAS2	neuronal PAS domain protein 2	3.80987	0.000142908
CNTN1	contactin 1	3.80015	0.0069772	2
LOC104915830	chromosome unknown open reading frame, human C1orf106	3.79761	0.0422174
RUNX3	runt-related transcription factor 3	3.7773	0.000769844
PLS1	plastin 1	3.77087	0.00168007
LOC100546087	dystrobrevin alpha-like	3.76465	0.00405697
LOC100547373	opsin-VA-like	3.76324	0.0153118	1
MAP1A	microtubule-associated protein 1A	3.75895	0.00116173
MZB1	marginal zone B and B1 cell-specific protein	3.75478	0.0064084
S100B	S100 calcium binding protein B	3.75431	0.0165877
HHIPL1	HHIP-like 1	3.75374	0.0100082
B3GNT5	UDP-GlcNAc:betaGal beta-1,3-N-acetylglucosaminyltransferase 5	3.7469	0.00158739	1
KIT	v-kit Hardy-Zuckerman 4 feline sarcoma viral oncogene homolog	3.74682	0.0104102	1, 2
LOC104910019	sterile alpha motif domain-containing protein 12-like	3.74576	0.00717899
LOC100543893	TOX high mobility group box family member 2-like	3.74001	0.0191123
DTL	denticleless E3 ubiquitin protein ligase homolog (Drosophila)	3.73884	4.0336e-05
SHROOM3	shroom family member 3	3.73868	0.00128737
LOC100540894	lymphocyte antigen 6E	3.72402	0.00414658
LIM2	lens intrinsic membrane protein 2, 19kDa	3.72346	0.0325188
LOC100543474	glutathione S-transferase omega-1-like	3.72062	0.00262529
MAP2	microtubule-associated protein 2	3.71725	0.0218224
CENPL	centromere protein L	3.71296	0.00772043
LOC104915412	uncharacterized LOC104915412 (ncRNA)	3.70725	0.000907654
LOC104910763	platelet-derived growth factor receptor alpha-like	3.70284	0.00561133
CD4	CD4 molecule	3.70243	0.000725067	1
SLCO4A1	solute carrier organic anion transporter family, member 4A1	3.69944	0.00443554	1
NHSL1	NHS-like 1	3.69745	0.00226909
LOC104912142	interferon alpha/beta receptor 2-like	3.68636	0.00957871
DFNA5	deafness, autosomal dominant 5	3.68239	0.0202189
IL17REL	interleukin 17 receptor E-like	3.67736	0.0426906
ATP2B2	ATPase, Ca++ transporting, plasma membrane 2	3.66852	0.0107741
CSRP1	cysteine and glycine-rich protein 1	3.66444	0.0051762
PHLDA2	pleckstrin homology-like domain, family A, member 2	3.66321	0.00240465
LOC100541650	microtubule-associated tumor suppressor candidate 2	3.65602	0.0364069
PI15	peptidase inhibitor 15	3.6539	0.00164241
LOC104912806	unconventional myosin-Vc-like	3.65189	0.0252772
LRP11	low density lipoprotein receptor-related protein 11	3.65031	0.0125025	1
GJA1	gap junction protein, alpha 1, 43kDa	3.64962	0.000836537
GLI2	GLI family zinc finger 2	3.63644	0.0141508
GPR55	G protein-coupled receptor 55	3.6357	0.00671714	1
ANKS4B	ankyrin repeat and sterile alpha motif domain containing 4B	3.63372	0.0114769
FMN1	formin 1	3.61098	0.0117699
APCDD1L	adenomatosis polyposis coli down-regulated 1-like	3.60996	0.0284609
LOC100545931	leukocyte elastase inhibitor-like	3.60735	0.00158804
ITPR3	inositol 1,4,5-trisphosphate receptor, type 3	3.60673	0.00145774	1
TP53I3	tumor protein p53 inducible protein 3	3.60427	0.00302604
G0S2	G0/G1 switch 2	3.59975	0.00997102
RBPMS2	RNA binding protein with multiple splicing 2	3.58931	0.00184021
NT5E	5'-nucleotidase, ecto (CD73)	3.58497	0.00142057
ENDOD1	endonuclease domain containing 1	3.58422	0.00130594
CLIC5	chloride intracellular channel 5	3.57581	0.0127663
SEMA5A	sema domain, seven thrombospondin repeats (type 1 and type 1-like), transmembrane domain (TM) and short cytoplasmic domain, (semaphorin) 5A	3.57576	0.00596413
AQP4	aquaporin 4	3.57326	0.0309452	1
DNAH1	dynein, axonemal, heavy chain 1	3.57111	0.0151743
LOC100550216	versican core protein-like	3.56524	0.0237599
CACNA1D	calcium channel, voltage-dependent, L type, alpha 1D subunit	3.56383	0.0415689	1
LOC104911561	uncharacterized LOC104911561 (ncRNA)	3.56115	0.000403987
MUC	mucin protein	3.55887	0.00589076
PODXL2	podocalyxin-like 2	3.55749	0.025881	1
HOPX	HOP homeobox	3.55613	0.000830116
LOC104915058	MAM domain-containing protein 2-like	3.55527	0.00313404
LAMA3	laminin, alpha 3	3.55174	0.0339894
TNIK	TRAF2 and NCK interacting kinase	3.55141	0.000817819
LOC100539819	cytochrome b reductase 1	3.54297	0.00360048
MMP11	matrix metallopeptidase 11 (stromelysin 3)	3.54057	0.0336618
KIAA1211	KIAA1211 ortholog	3.53849	0.0112462
SNAI2	snail family zinc finger 2	3.53371	0.00521227
LOC104909768	uncharacterized LOC104909768 (ncRNA)	3.53105	0.00471166
LOC104910652	rho guanine nucleotide exchange factor 38-like	3.53071	0.00588258
LOC104910107	N-acetyllactosaminide beta-1,6-N-acetylglucosaminyl-transferase, isoform C pseudogene	3.53054	0.0202189
EMILIN2	elastin microfibril interfacer 2	3.52566	0.00304261
LOC104914134	uncharacterized LOC104914134 (ncRNA)	3.52246	0.00400038
HSPB8	heat shock 22kDa protein 8	3.52072	0.00095025
FHOD3	formin homology 2 domain containing 3	3.51419	0.00865634
LOC104911064	uncharacterized LOC104911064 (ncRNA)	3.51126	0.00889173
LAMA4	laminin, alpha 4	3.50648	0.00359888
CCDC69	coiled-coil domain containing 69	3.50518	0.00598628
EZR	ezrin	3.50469	0.00268579
LOC104910610	uncharacterized LOC104910610 (ncRNA)	3.50253	0.0285532
PRKAR2B	protein kinase, cAMP-dependent, regulatory, type II, beta	3.49958	0.0250079
FANCA	Fanconi anemia, complementation group A	3.49609	0.000985887
MURC	muscle-related coiled-coil protein	3.48499	0.00872996
BCL11B	B-cell CLL/lymphoma 11B (zinc finger protein)	3.48423	0.0165807
CORO6	coronin 6	3.48027	0.00549068
ATP2A3	ATPase, Ca++ transporting, ubiquitous	3.46959	0.00245293	1
MYB	v-myb avian myeloblastosis viral oncogene homolog	3.46699	0.0228083
LOC100126556	T-cell surface glycoprotein CD8 alpha chain	3.46428	0.00202031	1, 2
TSPAN7	tetraspanin 7	3.45796	0.01966	1
OTOP2	otopetrin 2	3.45754	2.8187e-05	1
CD109	CD109 molecule	3.45692	0.00482373
TSPAN8	tetraspanin 8	3.45403	0.00646078	1
LOC104912361	cell division cycle 7-related protein kinase-like	3.45395	0.000702226
CHST11	carbohydrate (chondroitin 4) sulfotransferase 11	3.44778	0.0134209
LOC104914657	granzyme G-like	3.4467	0.0198645
DDR2	discoidin domain receptor tyrosine kinase 2	3.44458	0.0167021	1
CCL21	chemokine (C-C motif) ligand 21	3.4417	0.00184021
ADAMTS5	ADAM metallopeptidase with thrombospondin type 1 motif, 5	3.44155	0.0232423
DSP	desmoplakin	3.43027	0.00137405
LOC104910693	teneurin-3	3.42952	0.00236946
LOC100549832	rho GTPase-activating protein 20-like	3.42511	0.00653741
LOC104917508	uncharacterized LOC104917508 (ncRNA)	3.42509	0.0125306
PATL2	protein associated with topoisomerase II homolog 2 (yeast)	3.42477	3.36348e-05
PAMR1	peptidase domain containing associated with muscle regeneration 1	3.41868	0.0039173
SYBU	syntabulin (syntaxin-interacting)	3.41835	0.00654866
PIP5K1B	phosphatidylinositol-4-phosphate 5-kinase, type I, beta	3.41685	0.00587958
LRRC1	leucine rich repeat containing 1	3.40788	0.00874817
ACSBG2	acyl-CoA synthetase bubblegum family member 2	3.40759	0.00711317
LOC100547762	aquaporin-7-like	3.4071	0.0465321
MEF2B	myocyte enhancer factor 2B	3.40707	0.0125988
CRISPLD2	cysteine-rich secretory protein LCCL domain containing 2	3.39097	0.0297164
LOC104910145	tubulin beta chain	3.38751	0.00865634
PLCE1	phospholipase C, epsilon 1	3.38136	0.0118424
NIPAL1	NIPA-like domain containing 1	3.37408	0.0386937	1
LOC104912359	uncharacterized LOC104912359 (ncRNA)	3.36956	0.0346873
HAS2	hyaluronan synthase 2	3.36731	0.0184586	1
MYBL1	v-myb avian myeloblastosis viral oncogene homolog-like 1	3.36469	0.00207767
SLC7A4	solute carrier family 7, member 4	3.36027	0.0200037	1
LOC104913498	protein sidekick-1-like	3.35959	0.035067
LOC104913068	DNA replication factor Cdt1-like	3.3578	0.000225734
MISP	mitotic spindle positioning	3.35621	0.00210877
RNF186	ring finger protein 186	3.33962	0.0119694	1
LOC104917509	epithelial-stromal interaction protein 1-like	3.33621	0.00466205
MYOF	myoferlin	3.31909	0.00240879	1
LOC104915408	deleted in malignant brain tumors 1 protein pseudogene	3.31679	0.0457598
LOC104913829	CMRF35-like molecule 5	3.3118	0.0237599
SGCD	sarcoglycan, delta (35kDa dystrophin-associated glycoprotein)	3.30109	0.00434071
EMP2	epithelial membrane protein 2	3.29612	0.000719994	1
LOC104916232	tripartite motif-containing protein 7-like	3.29384	0.0457898
ANGPT2	angiopoietin 2	3.28432	0.0118424
NOV	nephroblastoma overexpressed	3.27894	0.00807363
CAB39L	calcium binding protein 39-like	3.27855	0.0422174
MEOX2	mesenchyme homeobox 2	3.27687	0.0198733
MYOCD	myocardin	3.2753	0.00127999
LOC100540000	tropomyosin beta chain	3.27114	0.00415451
LOC104911880	uncharacterized LOC104911880 (ncRNA)	3.26672	0.0478036
LOC100540049	anoctamin-6	3.26247	0.0430367
RBPMS	RNA binding protein with multiple splicing	3.26147	0.00661022
LOC100546979	solute carrier family 17 member 9-like	3.25994	0.0164229
ST6GALNAC6	ST6 (alpha-N-acetyl-neuraminyl-2,3-beta-galactosyl-1,3)-N-acetylgalactosaminide alpha-2,6-sialyltransferase 6	3.25484	0.00371415	1
TMEM47	transmembrane protein 47	3.2537	0.00378085	1
LOC100540799	phosphatidylinositol 3,4,5-trisphosphate 5-phosphatase 2-like	3.25351	0.00712686
SSPN	sarcospan	3.25034	0.0148459	1
LOC104912621	rho guanine nucleotide exchange factor 4-like	3.24756	0.0401658
ANPEP	alanyl (membrane) aminopeptidase	3.24501	0.00709662
S100A4	S100 calcium binding protein A4	3.2427	0.00473113
CDHR5	cadherin-related family member 5	3.2422	0.00494571
LOC104910590	uncharacterized LOC104910590 (ncRNA)	3.23698	0.000332824
CSPG4	chondroitin sulfate proteoglycan 4	3.23291	0.00500793	1
SLC17A9	solute carrier family 17 (vesicular nucleotide transporter), member 9	3.23266	0.0045643	1
TTC39C	tetratricopeptide repeat domain 39C	3.23225	0.00571377
P2RX1	purinergic receptor P2X, ligand-gated ion channel, 1	3.23134	0.00372473	1
LOC104916661	proprotein convertase subtilisin/kexin type 5-like	3.22444	0.00269895
PTGER4	prostaglandin E receptor 4 (subtype EP4)	3.2234	0.00831647	1
ANO9	anoctamin 9	3.21994	0.00947455	1
NHS	Nance-Horan syndrome (congenital cataracts and dental anomalies)	3.21737	0.00416557
MAMDC2	MAM domain containing 2	3.21467	0.00947455
LAMA1	laminin, alpha 1	3.21326	0.0167619
UPP1	uridine phosphorylase 1	3.21294	0.0206375
OVOL2	ovo-like zinc finger 2	3.21166	0.00664448
LOC104910825	uncharacterized LOC104910825	3.2075	0.00346321
LAG3	lymphocyte-activation gene 3	3.20586	0.025953
LOC100538693	protein C19orf12 homolog pseudogene	3.20164	0.00159275
BOK	BCL2-related ovarian killer	3.19552	0.00209857
LOC104910381	uncharacterized LOC104910381 (ncRNA)	3.19379	0.00306246
RPS6KA1	ribosomal protein S6 kinase, 90kDa, polypeptide 1	3.19317	0.00287828
LOC100549545	granzyme A-like	3.19235	0.00607582
GPR114	G protein-coupled receptor 114	3.1921	0.0395515
PLCD1	phospholipase C, delta 1	3.19161	0.00262529
LOC104910574	E3 ISG15--protein ligase HERC5-like	3.19	0.00198096
LOC100546840	motor neuron and pancreas homeobox protein 1-like	3.18703	0.0245284
LOC100542816	annexin A1	3.18667	0.0246333
ECM2	extracellular matrix protein 2, female organ and adipocyte specific	3.18583	0.0121544
LOC104911012	transient receptor potential cation channel subfamily M member 5-like	3.18224	0.0387194
RUFY4	RUN and FYVE domain containing 4	3.17737	0.0254912
LOC100541789	transcription factor HIVEP3-like	3.17216	0.0419094
OXCT1	3-oxoacid CoA transferase 1	3.16849	0.00945469
SLC45A3	solute carrier family 45, member 3	3.16394	0.00315323	1
PLCL1	phospholipase C-like 1	3.16256	0.0194797
HHAT	hedgehog acyltransferase	3.15927	0.0439599	1
RGS2	regulator of G-protein signaling 2	3.15867	0.000306632
LOC100541366	origin recognition complex subunit 1	3.15737	0.00748842
FIGF	c-fos induced growth factor (vascular endothelial growth factor D)	3.14011	0.0329534
KCNG3	potassium voltage-gated channel, subfamily G, member 3	3.13998	0.0174499	1
LPAR5	lysophosphatidic acid receptor 5	3.13764	0.0048419	1
SKAP1	src kinase associated phosphoprotein 1	3.13133	0.03883
LOC104910812	NACHT, LRR and PYD domains-containing protein 1-like	3.13103	0.0156608
WFDC1	WAP four-disulfide core domain 1	3.1289	0.0064084
OPRM1	opioid receptor, mu 1	3.12644	0.0220494	1
CAV2	caveolin 2	3.12301	0.0251281
GRAP	GRB2-related adaptor protein	3.12284	0.00709662
LGI1	leucine-rich, glioma inactivated 1	3.12042	0.0249378
BVES	blood vessel epicardial substance	3.1181	0.00257392	1
LGR5	leucine-rich repeat containing G protein-coupled receptor 5	3.11601	0.000225474
GPC1	glypican 1	3.113	0.0121326	1
GSTA3	glutathione S-transferase	3.11237	1.42177e-05
LOC100539660	sterile alpha motif domain-containing protein 9-like	3.11126	0.0093247
LOC104913906	uncharacterized LOC104913906 (ncRNA)	3.11032	0.0358166
ARHGAP18	Rho GTPase activating protein 18	3.10924	0.0176941
CR1	complement component (3b/4b) receptor 1 (Knops blood group)	3.10814	0.0082969
USP18	ubiquitin specific peptidase 18	3.10086	0.00184021
CD6	CD6 molecule	3.09829	0.0121237
LOC104910827	serine/threonine-protein phosphatase 2A 55 kDa regulatory subunit B gamma isoform-like	3.09788	0.0185372
COMP	cartilage oligomeric matrix protein	3.09751	0.0117217
ARHGAP20	Rho GTPase activating protein 20	3.09266	0.00867305
LOC100538712	fibrillin-3	3.09151	0.0167884
KCNE4	potassium voltage-gated channel, Isk-related family, member 4	3.08927	0.0304648	1
LOC100548053	proline dehydrogenase 1, mitochondrial-like	3.08582	0.00272024
LOC104909476	uncharacterized LOC104909476 (ncRNA)	3.08542	0.0385654
METRNL	meteorin, glial cell differentiation regulator-like	3.08234	0.00233101
WNT4	wingless-type MMTV integration site family, member 4	3.08228	0.0387435
FANCB	Fanconi anemia, complementation group B	3.07961	0.00712686
MGP	matrix Gla protein	3.0795	0.00653497
FOSL2	FOS-like antigen 2	3.07801	0.00657874
SLC35G1	solute carrier family 35, member G1	3.07224	0.00432328	1
LOC104916302	uncharacterized LOC104916302 (ncRNA)	3.06518	0.0255483
LOC100539112	neuroblastoma suppressor of tumorigenicity 1	3.0607	0.00355803
DACT1	dishevelled-binding antagonist of beta-catenin 1	3.06009	0.0194797
FAT4	FAT atypical cadherin 4	3.05833	0.00529214	1
LOC104911985	uncharacterized LOC104911985 (ncRNA)	3.05827	0.0366313
LOC104917120	neuroblast differentiation-associated protein AHNAK-like	3.05673	0.0412505
LOC104916138	granulocyte-macrophage colony-stimulating factor receptor subunit alpha-like	3.05365	0.00531401
C7H2orf88	chromosome 7 open reading frame, human C2orf88	3.04298	0.0118424
LOC104914452	protein phosphatase 1 regulatory subunit 12B	3.03773	0.00428139
ZP4	zona pellucida glycoprotein 4	3.01961	0.0108196	1
PRKG1	protein kinase, cGMP-dependent, type I	3.01788	0.0215949
IKZF3	IKAROS family zinc finger 3 (Aiolos)	3.01643	0.00155935
LRRC15	leucine rich repeat containing 15	3.01524	0.00310276
SEMA3B	sema domain, immunoglobulin domain (Ig), short basic domain, secreted, (semaphorin) 3B	3.01507	0.00448903
ACRV1	acrosomal vesicle protein 1	3.01109	0.0305157
ANXA13	annexin A13	3.00605	0.0114335
GDF10	growth differentiation factor 10	3.00339	0.00793457
LYPD6B	LY6/PLAUR domain containing 6B	3.00032	0.044468
LOC100543419	immunoglobulin superfamily containing leucine-rich repeat protein 2-like	2.99612	0.00158804
LOC104909410	uncharacterized LOC104909410 (ncRNA)	2.99578	0.0362885
LOC104917522	epithelial-stromal interaction protein 1-like	2.98905	0.0111051
RTN1	reticulon 1	2.98329	0.0306159	1
SHH	sonic hedgehog	2.97228	0.0247241
ARHGAP8	Rho GTPase activating protein 8	2.97119	0.0134209
MEIS1	Meis homeobox 1	2.97044	0.00249302
LOC104914815	SH2 domain-containing protein 2A-like	2.96932	0.0111051
SSX2IP	synovial sarcoma, X breakpoint 2 interacting protein	2.96709	0.0243308
LOC104909775	uncharacterized LOC104909775 (ncRNA)	2.96687	0.00352033
LOC100546408	glycerol-3-phosphate dehydrogenase, mitochondrial	2.96679	0.00589076
TRAF1	TNF receptor-associated factor 1	2.96517	0.0372233
BATF3	basic leucine zipper transcription factor, ATF-like 3	2.96121	0.00154439
LOC104909776	rho GTPase-activating protein 18-like	2.94676	0.0455688
LOC100542877	tyrosine-protein kinase ZAP-70	2.94548	0.00258994
ATP6V1G3	ATPase, H+ transporting, lysosomal 13kDa, V1 subunit G3	2.94331	0.00874817
CNTN4	contactin 4	2.93803	0.0152131	2
MFAP2	microfibrillar-associated protein 2	2.93667	0.0419012
LOC104909916	uncharacterized LOC104909916 (ncRNA)	2.92441	0.0370001
TEAD3	TEA domain family member 3	2.92133	0.0243977
CD34	CD34 molecule	2.92078	0.00673865	1
FLRT3	fibronectin leucine rich transmembrane protein 3	2.91672	0.00471435	1
CD28	CD28 molecule	2.91384	0.0305005	1, 2
LOC104914713	splicing factor, proline- and glutamine-rich-like	2.91271	0.00764241
SLC13A2	solute carrier family 13 (sodium-dependent dicarboxylate transporter), member 2	2.91172	0.0085535	1
LOC104914677	uncharacterized LOC104914677 (ncRNA)	2.90548	0.00472869
ZNF831	zinc finger protein 831	2.90358	0.00334052
RGMB	repulsive guidance molecule family member b	2.9005	0.0217384
LOC100543119	T-cell surface glycoprotein CD3 delta chain-like	2.89332	0.000984314
PLCD4	phospholipase C, delta 4	2.8924	0.0101911
BDH1	3-hydroxybutyrate dehydrogenase, type 1	2.89168	0.00262529
LOC104915953	uncharacterized LOC104915953 (ncRNA)	2.89124	0.0145496
LAMP3	lysosomal-associated membrane protein 3	2.884	0.00349412	1
LOC104911865	voltage-dependent L-type calcium channel subunit alpha-1C-like	2.88014	0.00226909
FHL1	four and a half LIM domains 1	2.87954	0.00198661
ERI2	ERI1 exoribonuclease family member 2	2.87917	0.0238237
LOC100542970	annexin A1	2.87089	0.0051762
RASGEF1B	RasGEF domain family, member 1B	2.86948	0.0229777
FAM129B	family with sequence similarity 129, member B	2.86184	0.0051762
ACSS1	acyl-CoA synthetase short-chain family member 1	2.86053	0.00779689
LOC104916886	tubulin alpha chain-like	2.8595	0.0286131
CDS1	CDP-diacylglycerol synthase (phosphatidate cytidylyltransferase) 1	2.85186	0.00202973	1
GFI1	growth factor independent 1 transcription repressor	2.8497	0.0229777
LOC104914260	uncharacterized LOC104914260 (ncRNA)	2.84967	0.0107188
LGI2	leucine-rich repeat LGI family, member 2	2.84468	0.0161711
ROR2	receptor tyrosine kinase-like orphan receptor 2	2.83995	0.035335
LOC100547156	glycogen phosphorylase, brain form	2.83773	0.00491897
CDT1	chromatin licensing and DNA replication factor 1	2.83118	0.000463717
KITLG	KIT ligand	2.82897	0.0303209	1
ALDOC	aldolase C, fructose-bisphosphate	2.82797	0.0103602
LOC104916358	arf-GAP with coiled-coil, ANK repeat and PH domain-containing protein 1-like	2.82594	0.0103133
NTNG2	netrin G2	2.82523	0.00138933
SLITRK3	SLIT and NTRK-like family, member 3	2.82471	0.0451868
KIAA1644	KIAA1644 ortholog	2.82082	0.0360619	1
ZNFX1	zinc finger, NFX1-type containing 1	2.8191	0.00889173
GATA3	GATA binding protein 3	2.81261	0.0325188
LOC100541485	mast cell protease 1A-like	2.80317	0.0223403
CCDC80	coiled-coil domain containing 80	2.80315	0.00653741
LOC100545254	sodium-dependent proline transporter-like	2.80203	0.0146089
NLRC3	NLR family, CARD domain containing 3	2.80176	0.0062356
TSPAN2	tetraspanin 2	2.79689	0.00485645	1
GRHL2	grainyhead-like 2 (Drosophila)	2.79651	0.0306159
LOC104914288	uncharacterized LOC104914288 (ncRNA)	2.79523	0.0227933
LOC104914482	complement component receptor 1-like protein	2.79261	0.0252772
ARHGAP32	Rho GTPase activating protein 32	2.7913	0.0125607
LOC100544929	extracellular fatty acid-binding protein	2.78662	1.61821e-05
LOC104913063	Fanconi anemia group A protein-like	2.78386	0.00151183
SCN3B	sodium channel, voltage-gated, type III, beta subunit	2.7829	0.000101484	1, 2
GRAP2	GRB2-related adaptor protein 2	2.77767	0.0100557
HTR4	5-hydroxytryptamine (serotonin) receptor 4, G protein-coupled	2.77501	0.0165877	1
IRF7	interferon regulatory factor 7	2.77358	0.00555248
LOC100544973	G-protein coupled receptor 35-like	2.76941	0.0361457
LOC104917005	microfibril-associated glycoprotein 4-like	2.76912	0.032322
FSTL3	follistatin-like 3 (secreted glycoprotein)	2.76858	0.0291946
LOC104910032	nuclear GTPase SLIP-GC-like	2.7636	0.00434071
EVPL	envoplakin	2.7606	0.00308284
CYTIP	cytohesin 1 interacting protein	2.75663	0.00718479
PTPRN2	protein tyrosine phosphatase, receptor type, N polypeptide 2	2.75569	0.0229675
SLC12A8	solute carrier family 12, member 8	2.74602	0.0223728	1
MCM3	minichromosome maintenance complex component 3	2.74302	0.000143995
CAPG	capping protein (actin filament), gelsolin-like	2.74276	0.0390014
RRM2	ribonucleotide reductase M2	2.73751	2.20469e-05
LAMB2	laminin, beta 2 (laminin S)	2.73538	0.0153118
DBNDD2	dysbindin (dystrobrevin binding protein 1) domain containing 2	2.73311	0.00653497
FBXO4	F-box protein 4	2.7303	0.00900978
TMEM119	transmembrane protein 119	2.72995	0.0209142	1
SHC4	SHC (Src homology 2 domain containing) family, member 4	2.72813	0.021626
SCN4B	sodium channel, voltage-gated, type IV, beta subunit	2.72792	0.0437515	1, 2
ICOS	inducible T-cell co-stimulator	2.72607	0.00240174	1, 2
LOC100547338	proton-coupled amino acid transporter 1	2.72296	0.00370035	1
FOXP4	forkhead box P4	2.72016	0.0175553
CHKA	choline kinase alpha	2.71022	0.000338094
LOC104914883	granzyme K-like	2.70392	0.00274548
LOC104914173	transmembrane protein 269	2.7015	0.00646078	1
LOC100548269	arf-GAP with dual PH domain-containing protein 1-like	2.70117	0.0185494
TLDC2	TBC/LysM-associated domain containing 2	2.69943	0.0371571
TUB	tubby bipartite transcription factor	2.69866	0.0361663
LOC100542756	neuron-specific protein family member 2	2.69824	0.0291684	1
STAT1	signal transducer and activator of transcription 1, 91kDa	2.69459	0.00720516
CALD1	caldesmon 1	2.69205	0.00908689
LOC100545973	aldo-keto reductase family 1 member B	2.688	0.00512095
LOC104916336	EH domain-containing protein 3 pseudogene	2.68764	0.0361754
PLCG1	phospholipase C, gamma 1	2.68258	0.0117217
PKM	pyruvate kinase, muscle	2.68056	0.0115654
GPR82	G protein-coupled receptor 82	2.67979	0.0304826
PRICKLE2	prickle homolog 2 (Drosophila)	2.67774	0.0483217
GMDS	GDP-mannose 4,6-dehydratase	2.67699	0.00306246
FCHO1	FCH domain only 1	2.67434	0.0103602
CD5	CD5 molecule	2.67434	0.00902167	1
LOC100541400	Y+L amino acid transporter 2-like	2.66877	0.0314707	1
INSL5	insulin-like 5	2.66076	0.0336207
LOC100550740	putative fatty acid-binding protein 5-like protein 3	2.65975	0.0146089
PDE4D	phosphodiesterase 4D, cAMP-specific	2.65502	0.021437
LOC100540154	carbonic anhydrase 9-like	2.65419	0.0131027
CCNE2	cyclin E2	2.65061	0.00618801
LOC100542534	inactive phospholipase C-like protein 2	2.64982	0.0235762
DIP2C	DIP2 disco-interacting protein 2 homolog C (Drosophila)	2.64667	0.00274115
SH3RF3	SH3 domain containing ring finger 3	2.64491	0.0257758
GOLPH3L	golgi phosphoprotein 3-like	2.64163	0.0428445
LOC104913385	transmembrane channel-like protein 7	2.63539	0.00415451
LOC100540064	V-type proton ATPase subunit d 2	2.63021	0.00195657
DZIP1	DAZ interacting zinc finger protein 1	2.6299	0.0042205
LOC100543749	osteocalcin-like	2.6286	0.0334081
LOC104915972	AP-1 complex subunit mu-2-like	2.62721	0.0314871
LOC100546791	synaptotagmin-like protein 3	2.62604	0.0286034
LOC104913112	uncharacterized LOC104913112 (ncRNA)	2.62583	0.0363915
FSD1L	fibronectin type III and SPRY domain containing 1-like	2.62268	0.0156608	2
LOC104909644	spectrin beta chain, non-erythrocytic 5-like	2.62176	0.00617433
IGJ	immunoglobulin J polypeptide, linker protein for immunoglobulin alpha and mu polypeptides	2.62163	0.00476595
CCR7	chemokine (C-C motif) receptor 7	2.62085	0.00607704	1
HK2	hexokinase 2	2.61832	0.00203697
LOC104910786	suppressor of cytokine signaling 1-like	2.61728	0.00985955
TAGLN2	transgelin 2	2.61681	0.0181912
LOC100545741	UAP56-interacting factor-like	2.613	0.0150401
LOC104910609	uncharacterized LOC104910609 (ncRNA)	2.61246	0.00624307
ETV1	ets variant 1	2.60003	0.0336912
PDE5A	phosphodiesterase 5A, cGMP-specific	2.58672	0.00482373
DNA2	DNA replication helicase/nuclease 2	2.57585	0.00268062
E2F7	E2F transcription factor 7	2.56999	0.00244148
LOC100546539	aldose reductase-related protein 2-like	2.56645	0.00678506
RAD54B	RAD54 homolog B (S. cerevisiae)	2.56483	0.0362717
CSF3R	colony stimulating factor 3 receptor (granulocyte)	2.56269	0.00308906	1, 2
LOC104914582	GTPase IMAP family member 1-like	2.56227	0.017276
LOC100541072	formin-I-like	2.55952	0.00767005
P2RX5	purinergic receptor P2X, ligand-gated ion channel, 5	2.55924	0.019419	1
VIM	vimentin	2.55732	0.0132537
TSHZ1	teashirt zinc finger homeobox 1	2.55041	0.0440527
MATN2	matrilin 2	2.54884	0.0156608
TXK	TXK tyrosine kinase	2.54629	0.0258786
ADA	adenosine deaminase	2.54499	0.00172983
ITK	IL2-inducible T-cell kinase	2.54276	0.0167021
DGAT2	diacylglycerol O-acyltransferase 2	2.54101	0.0114335
FAR2	fatty acyl CoA reductase 2	2.54036	0.0012498	1
E2F8	E2F transcription factor 8	2.53895	0.00430492
LOC100544253	E3 ubiquitin/ISG15 ligase TRIM25-like	2.53853	0.0164603
LOC104914218	dedicator of cytokinesis protein 5-like	2.52828	0.00698253
STOML1	stomatin (EPB72)-like 1	2.52808	0.0172841	1
LOC104909772	uncharacterized LOC104909772	2.52025	0.0111809
VLDLR	very low density lipoprotein receptor	2.52008	0.00875762
LOC100546578	zinc finger protein castor homolog 1-like	2.51786	0.0258892
HOXA3	homeobox A3	2.51712	0.0239267
CD3E	CD3e molecule, epsilon (CD3-TCR complex)	2.51397	0.00223928	1, 2
LOC104912761	protein PML-like	2.51237	0.00245411
ZNF367	zinc finger protein 367	2.50792	3.36348e-05
ATP10A	ATPase, class V, type 10A	2.50606	0.00518442	1
PPARD	peroxisome proliferator-activated receptor delta	2.50386	0.000566441
RNF19B	ring finger protein 19B	2.50315	0.0199689	1
GPR132	G protein-coupled receptor 132	2.50018	0.0127001	1
ADAMTS17	ADAM metallopeptidase with thrombospondin type 1 motif, 17	2.4984	0.0272112
CERCAM	cerebral endothelial cell adhesion molecule	2.49814	0.00805919
BLK	BLK proto-oncogene, Src family tyrosine kinase	2.49231	0.0179443
ITPR1	inositol 1,4,5-trisphosphate receptor, type 1	2.49124	0.00289293
LOC100543444	uncharacterized LOC100543444	2.49016	0.0176239
LOC104912467	cyclin-dependent kinase inhibitor 1-like	2.48709	0.0222675
TMEM164	transmembrane protein 164	2.48409	0.0067826	1
PALLD	palladin, cytoskeletal associated protein	2.48384	0.0147157	2
LOC100542776	cell cycle control protein 50C-like	2.4832	0.00116124	1
NMRK2	nicotinamide riboside kinase 2	2.48096	0.0111809
TRAIP	TRAF interacting protein	2.48064	0.0111252
NMI	N-myc (and STAT) interactor	2.48051	0.00252628
MADCAM1	mucosal vascular addressin cell adhesion molecule 1	2.47966	0.00589076
GADD45A	growth arrest and DNA-damage-inducible, alpha	2.47814	0.0291691
SMPDL3B	sphingomyelin phosphodiesterase, acid-like 3B	2.47812	0.0331619
FNDC1	fibronectin type III domain containing 1	2.47793	0.0275924	2
LOC100547769	interleukin-15 receptor subunit alpha-like	2.46684	0.0125964
LOC104916558	patched domain-containing protein 3-like	2.46007	0.0453459
PPM1H	protein phosphatase, Mg2+/Mn2+ dependent, 1H	2.45983	0.0153931
LOC104914136	uncharacterized LOC104914136	2.45854	0.0114725
STAT4	signal transducer and activator of transcription 4	2.45289	0.00646078
LOC100545386	transmembrane channel-like protein 7	2.45229	0.00617337
FHL3	four and a half LIM domains 3	2.44748	0.0169095
LOC104912402	uncharacterized LOC104912402 (ncRNA)	2.44569	0.0411702
ACTA2	actin, alpha 2, smooth muscle, aorta	2.4405	0.0329534
CYGB	cytoglobin	2.44032	0.0258827
CFTR	cystic fibrosis transmembrane conductance regulator (ATP-binding cassette sub-family C, member 7)	2.43618	0.0305005	1
PALM	paralemmin	2.43617	0.0272112
CREB3L1	cAMP responsive element binding protein 3-like 1	2.43064	0.0258786
SLC9A1	solute carrier family 9, subfamily A (NHE1, cation proton antiporter 1), member 1	2.42235	0.00678608
LOC104910975	uncharacterized LOC104910975 (ncRNA)	2.41336	0.0212091
LOC100539461	putative P2Y purinoceptor 10	2.41305	0.00309654
CAST	calpastatin	2.41197	0.00514654
LOC104917048	rho GTPase-activating protein 27	2.40875	0.0113106
LOC104913156	uncharacterized LOC104913156 (ncRNA)	2.40802	0.0390879
IFIH1	interferon induced with helicase C domain 1	2.40336	0.00863011
LOC104915835	NAD-dependent malic enzyme, mitochondrial-like	2.40217	0.0156608
NOL4L	nucleolar protein 4-like	2.39467	0.0108776
RAI2	retinoic acid induced 2	2.39425	0.0176416
DPT	dermatopontin	2.39136	0.0394705
RBM24	RNA binding motif protein 24	2.38513	0.0390879
CD55	CD55 molecule, decay accelerating factor for complement (Cromer blood group)	2.38294	0.0133927
FGFR1	fibroblast growth factor receptor 1	2.38282	0.00808988	1, 2
LOC104912963	72 kDa type IV collagenase-like	2.36128	0.0326778
A4GALT	alpha 1,4-galactosyltransferase	2.35922	0.0453459	1
GALNT7	polypeptide N-acetylgalactosaminyltransferase 7	2.35886	0.0333242	1
TNS1	tensin 1	2.35768	0.00611012
GDPD1	glycerophosphodiester phosphodiesterase domain containing 1	2.35701	0.00907409
LOC100546355	prominin-1-A-like	2.35694	0.0064084
LOC104910451	interferon-induced guanylate-binding protein 1-like	2.35496	0.00671412
LOC100548946	collagen alpha-1(XII) chain	2.35437	0.0273347
TNFSF11	tumor necrosis factor (ligand) superfamily, member 11	2.35395	0.0414828
CDC42SE2	CDC42 small effector 2	2.35045	0.00648277
LOC104917220	zinc finger protein OZF-like	2.3485	0.0196412
TSHZ2	teashirt zinc finger homeobox 2	2.34769	0.0234971
SLC7A9	solute carrier family 7 (amino acid transporter light chain, bo,+ system), member 9	2.34573	0.0125988	1
JAK3	Janus kinase 3	2.34277	0.0143628
COL9A3	collagen, type IX, alpha 3	2.34172	0.0147641
LOC104916787	neutral and basic amino acid transport protein rBAT-like	2.3399	0.00209929
S100A11	S100 calcium binding protein A11	2.33623	0.00789538
HSPG2	heparan sulfate proteoglycan 2	2.33095	0.00807363	2
PLCL2	phospholipase C-like 2	2.32954	0.030836
SLBP	stem-loop binding protein	2.3294	0.000566441
BAK1	BCL2-antagonist/killer 1	2.32494	0.0207709
CDKL2	cyclin-dependent kinase-like 2 (CDC2-related kinase)	2.3234	0.0387194
CBFA2T2	core-binding factor, runt domain, alpha subunit 2; translocated to, 2	2.32207	0.040483
LOC104910121	tubulin beta-2 chain	2.32105	0.00678926
VDR	vitamin D (1,25- dihydroxyvitamin D3) receptor	2.31758	0.0039082
SAMSN1	SAM domain, SH3 domain and nuclear localization signals 1	2.31085	0.0181602
IFITM5	interferon induced transmembrane protein 5	2.30713	0.00624307	1
LOC104913814	immunoglobulin superfamily member 3-like	2.30385	0.0445404
MTSS1L	metastasis suppressor 1-like	2.3	0.0168986
RHOH	ras homolog family member H	2.29347	0.0400024
MCM2	minichromosome maintenance complex component 2	2.29136	4.35775e-05
WDR90	WD repeat domain 90	2.28972	0.00630594
MID1IP1	MID1 interacting protein 1	2.28818	0.0033789
ST6GALNAC1	ST6 (alpha-N-acetyl-neuraminyl-2,3-beta-galactosyl-1,3)-N-acetylgalactosaminide alpha-2,6-sialyltransferase 1	2.28442	0.0260356	1
PLEKHF1	pleckstrin homology domain containing, family F (with FYVE domain) member 1	2.28092	1.61821e-05
MAP3K6	mitogen-activated protein kinase kinase kinase 6	2.27963	0.00653497
LOC104911754	epidermal growth factor receptor kinase substrate 8-like	2.27949	0.0024149
JUP	junction plakoglobin	2.2789	0.0443451
HAUS1	HAUS augmin-like complex, subunit 1	2.27839	0.0013895
MCM6	minichromosome maintenance complex component 6	2.27777	4.88079e-05
LOC100538825	protein MMS22-like	2.26134	0.0469544
LOC104913944	cytospin-B-like	2.26125	0.023506
RBBP7	retinoblastoma binding protein 7	2.26108	0.00900023
TRIP13	thyroid hormone receptor interactor 13	2.25476	0.0248776
FAM109A	family with sequence similarity 109, member A	2.25474	0.0326554
OSBPL3	oxysterol binding protein-like 3	2.25378	0.0395327
TRPV2	transient receptor potential cation channel, subfamily V, member 2	2.25047	0.00800959	1
PLAC8	placenta-specific 8	2.24876	0.0440527
GJC2	gap junction protein, gamma 2, 47kDa	2.24487	0.0394705
KIAA1324L	KIAA1324-like ortholog	2.24259	0.0408863	1
LOC104911690	striated muscle-specific serine/threonine-protein kinase-like	2.23977	0.0449844
XYLT1	xylosyltransferase I	2.23962	0.0354978
LOC104911801	poly [ADP-ribose] polymerase 14-like	2.23468	0.00908335
UACA	uveal autoantigen with coiled-coil domains and ankyrin repeats	2.22989	0.0172841
LOC100543118	interferon-induced guanylate-binding protein 1-like	2.22841	0.00425003
CDC6	cell division cycle 6	2.22783	0.0119038
POPDC3	popeye domain containing 3	2.2276	0.0143822
LOC104910023	uncharacterized LOC104910023	2.22317	0.0271024
NFKBIE	nuclear factor of kappa light polypeptide gene enhancer in B-cells inhibitor, epsilon	2.22181	0.00530939
FAM129A	family with sequence similarity 129, member A	2.2164	0.00665305
KIFC3	kinesin family member C3	2.21287	0.017456
PFKP	phosphofructokinase, platelet	2.21269	0.0127663
FABP1	fatty acid binding protein 1, liver	2.21093	0.0135289
CNP	2',3'-cyclic nucleotide 3' phosphodiesterase	2.20755	0.00142057
CCL19	chemokine (C-C motif) ligand 19	2.20706	0.00607825
TMPRSS2	transmembrane protease, serine 2	2.20702	0.0254239	1
PAQR8	progestin and adipoQ receptor family member VIII	2.20449	0.0194797	1
LOC104917167	neuroblast differentiation-associated protein AHNAK-like	2.20345	0.030836
CDC42EP3	CDC42 effector protein (Rho GTPase binding) 3	2.20332	0.0206375
LOC104915152	acyl-coenzyme A thioesterase 9, mitochondrial-like	2.19669	0.012207
MXRA5	matrix-remodelling associated 5	2.19582	0.0153118	2
FUT4	fucosyltransferase 4 (alpha (1,3) fucosyltransferase, myeloid-specific)	2.19265	0.0424134	1
AACS	acetoacetyl-CoA synthetase	2.18095	0.00733931
SH3BGRL	SH3 domain binding glutamate-rich protein like	2.17603	0.0232076
LOC104911464	collagen alpha-2(I) chain-like	2.17279	0.0091052
MCM10	minichromosome maintenance complex component 10	2.17148	0.00308906
ACTN1	actinin, alpha 1	2.168	0.0125988
RNF213	ring finger protein 213	2.16575	0.0412246
ITGA4	integrin, alpha 4 (antigen CD49D, alpha 4 subunit of VLA-4 receptor)	2.16414	0.00579773	1, 2
NCAPG	non-SMC condensin I complex, subunit G	2.16265	0.00218794
MYADM	myeloid-associated differentiation marker	2.15742	0.0100737	1
LOC104911398	ATP-dependent 6-phosphofructokinase, platelet type-like	2.156	0.00844257
SLC3A1	solute carrier family 3 (amino acid transporter heavy chain), member 1	2.1549	0.00832339	1
SLC26A1	solute carrier family 26 (anion exchanger), member 1	2.15236	0.0197615	1
ATP6V1C2	ATPase, H+ transporting, lysosomal 42kDa, V1 subunit C2	2.1506	0.0331723
PARP15	poly (ADP-ribose) polymerase family, member 15	2.14927	0.0145496
RAB44	RAB44, member RAS oncogene family	2.14606	0.0465958
LOC104914707	uncharacterized LOC104914707 (ncRNA)	2.14424	0.00726246
ITPK1	inositol-tetrakisphosphate 1-kinase	2.14096	0.0437515
ANGPTL2	angiopoietin-like 2	2.13734	0.0202189
DUSP8	dual specificity phosphatase 8	2.13569	0.0461591
COLEC12	collectin sub-family member 12	2.13469	0.0243977	1
ATP2B4	ATPase, Ca++ transporting, plasma membrane 4	2.1168	0.0390979	1
PLEKHG5	pleckstrin homology domain containing, family G (with RhoGef domain) member 5	2.11486	0.0389272
TMED3	transmembrane emp24 protein transport domain containing 3	2.10492	0.0072795	1
LOC104911926	ciliary associated calcium binding coiled-coil 1	2.10187	0.0440047
MRVI1	murine retrovirus integration site 1 homolog	2.09874	0.0283745	1
TMEM100	transmembrane protein 100	2.09796	0.0364003	1
MB21D1	Mab-21 domain containing 1	2.09673	0.00240879
SDK2	sidekick cell adhesion molecule 2	2.09423	0.0406019	1, 2
TMEM156	transmembrane protein 156	2.09421	0.0245284
TYMS	thymidylate synthetase	2.09404	0.00784203
ABTB2	ankyrin repeat and BTB (POZ) domain containing 2	2.093	0.0129798
PITPNM2	phosphatidylinositol transfer protein, membrane-associated 2	2.09285	0.00734297
ABCC3	ATP-binding cassette, sub-family C (CFTR/MRP), member 3	2.09243	0.0112589	1
LOC100543744	proprotein convertase subtilisin/kexin type 5-like	2.08685	0.0364069
SYT11	synaptotagmin XI	2.08681	0.0203691	1
ACRC	acidic repeat containing	2.08527	0.0415394
TMCC3	transmembrane and coiled-coil domain family 3	2.08347	0.0143766	1
IKBKE	inhibitor of kappa light polypeptide gene enhancer in B-cells, kinase epsilon	2.08156	0.00262529
GINS2	GINS complex subunit 2 (Psf2 homolog)	2.08113	0.00195657
LOC100551250	mitogen-activated protein kinase kinase kinase 5	2.081	0.01979
RGS9	regulator of G-protein signaling 9	2.08016	0.0187883
SGCE	sarcoglycan, epsilon	2.07654	0.00246386	1
MECOM	MDS1 and EVI1 complex locus	2.07203	0.0239267
LAMB3	laminin, beta 3	2.06976	0.0127764
LOC104915519	myelin-oligodendrocyte glycoprotein-like	2.06748	0.0419094
LOC100541290	cytosolic 5'-nucleotidase 1B-like	2.06296	0.0227362
LOC104913340	cyclin-F-like	2.06275	0.0479834
CDCA7	cell division cycle associated 7	2.06106	0.000233833
LOC100544745	epidermal growth factor receptor kinase substrate 8	2.05922	0.00116124
POLE	polymerase (DNA directed), epsilon, catalytic subunit	2.05776	0.00562516
HNF4G	hepatocyte nuclear factor 4, gamma	2.05739	0.0170469
ARHGAP6	Rho GTPase activating protein 6	2.05724	0.0451868
MICAL1	microtubule associated monooxygenase, calponin and LIM domain containing 1	2.05588	0.0134209
BARD1	BRCA1 associated RING domain 1	2.04176	0.0159709
MCU	mitochondrial calcium uniporter	2.04051	0.0252772	1
KIRREL	kin of IRRE like (Drosophila)	2.03257	0.0156693	1, 2
PTRF	polymerase I and transcript release factor	2.03167	0.0394085
IRF1	interferon regulatory factor 1	2.03009	0.00903874
C8H10orf128	chromosome 8 open reading frame, human C10orf128	2.02979	0.030141
C15H5orf58	chromosome 15 open reading frame, human C5orf58	2.02104	0.0390979
SLC37A1	solute carrier family 37 (glucose-6-phosphate transporter), member 1	2.01831	0.0062356	1
DENND2D	DENN/MADD domain containing 2D	2.01806	0.00761277
MGAT3	mannosyl (beta-1,4-)-glycoprotein beta-1,4-N-acetylglucosaminyltransferase	2.01782	0.0324508
LOC104912176	connector enhancer of kinase suppressor of ras 2-like	2.01613	0.048914
SLC2A1	solute carrier family 2 (facilitated glucose transporter), member 1	2.01328	0.0284427	1
SLMO1	slowmo homolog 1 (Drosophila)	2.01006	0.0141161
C9H8orf48	chromosome 9 open reading frame, human C8orf48	2.00967	0.0406019
ST6GALNAC4	ST6 (alpha-N-acetyl-neuraminyl-2,3-beta-galactosyl-1,3)-N-acetylgalactosaminide alpha-2,6-sialyltransferase 4	2.00953	0.0346739	1
TOP2A	topoisomerase (DNA) II alpha 170kDa	2.00612	0.00240465
LOC100548608	arylamine N-acetyltransferase, pineal gland isozyme NAT-3	2.0058	0.0111809
MAPK12	mitogen-activated protein kinase 12	2.00448	0.0448959
SLCO3A1	solute carrier organic anion transporter family, member 3A1	2.00024	0.0437515	1
RAB36	RAB36, member RAS oncogene family	-2.00654	0.0253299
LOC104910382	uncharacterized LOC104910382 (ncRNA)	-2.02045	0.0167021
MYCN	v-myc avian myelocytomatosis viral oncogene neuroblastoma derived homolog	-2.02052	0.0125988
LOC104914886	chondroitin sulfate proteoglycan 4-like	-2.0242	0.0045643
LOC100545207	uncharacterized LOC100545207 (ncRNA)	-2.02874	0.0226789
LOC100542779	glutamate receptor 4-like	-2.08467	0.0283708
HMGCS1	3-hydroxy-3-methylglutaryl-CoA synthase 1 (soluble)	-2.11161	0.039809
LOC100543837	NADH-cytochrome b5 reductase-like	-2.12069	0.00205844
NIM1K	NIM1 serine/threonine protein kinase	-2.12123	0.0341052
CYP3A37	cytochrome P450 3A37	-2.13844	0.0203691	1
NCALD	neurocalcin delta	-2.16862	0.00252628
KIN	Kin17 DNA and RNA binding protein	-2.17027	0.00922553
VSNL1	visinin-like 1	-2.17487	0.00500793
COQ10B	coenzyme Q10 homolog B (S. cerevisiae)	-2.1787	0.00020608
AIFM2	apoptosis-inducing factor, mitochondrion-associated, 2	-2.19279	0.00306246
LOC104914496	Krueppel-like factor 15	-2.19902	0.00658325
DNAJC12	DnaJ (Hsp40) homolog, subfamily C, member 12	-2.2006	2.3143e-05
NMRK1	nicotinamide riboside kinase 1	-2.20196	0.040856
HERPUD1	homocysteine-inducible, endoplasmic reticulum stress-inducible, ubiquitin-like domain member 1	-2.20406	0.00669758	1
STBD1	starch binding domain 1	-2.20851	0.021313
LOC104916813	3 beta-hydroxysteroid dehydrogenase/Delta 5-->4-isomerase-like	-2.22864	0.029916
LOC104910473	thyroglobulin-like	-2.23253	0.0395327
PRRT3	proline-rich transmembrane protein 3	-2.23685	0.00899358
LOC104909463	uncharacterized LOC104909463 (ncRNA)	-2.25401	0.0145496
LOC100548429	high affinity choline transporter 1-like	-2.27007	0.0291946	1
LOC100550655	vitamin D3 hydroxylase-associated protein-like	-2.28079	0.00407815
LOC100541147	actin, alpha skeletal muscle B-like	-2.28302	0.0348377
LOC104914146	C-factor-like	-2.28764	0.0040411
LOC104911190	uncharacterized LOC104911190	-2.30932	0.0430367
MPC1	mitochondrial pyruvate carrier 1	-2.32111	0.00994139	1
LOC104911351	phosphoribosyltransferase domain-containing protein 1-like	-2.32577	0.0200719
CHRM5	cholinergic receptor, muscarinic 5	-2.38628	0.0135969	1
CISH	cytokine inducible SH2-containing protein	-2.39179	0.00104809
SLC6A11	solute carrier family 6 (neurotransmitter transporter), member 11	-2.40072	0.0483214	1
LOC104912851	uncharacterized LOC104912851 (ncRNA)	-2.42904	0.0117217
SYPL1	synaptophysin-like 1	-2.43935	0.0331723	1
LOC104914307	uncharacterized LOC104914307 (ncRNA)	-2.44262	2.3143e-05
XDH	xanthine dehydrogenase	-2.47222	0.0450485
GHRHR	growth hormone releasing hormone receptor	-2.49558	0.0339894	1
LOC104910563	SH2 domain-containing protein 4A-like	-2.52179	0.000354701
LOC104910328	uncharacterized LOC104910328 (ncRNA)	-2.54498	0.0024185
SH2D4A	SH2 domain containing 4A	-2.56629	0.000463717
LOC100547603	acidic mammalian chitinase-like	-2.57075	0.0430367
PDE8B	phosphodiesterase 8B	-2.57391	0.000143995
B3GALT5	UDP-Gal:betaGlcNAc beta 1,3-galactosyltransferase, polypeptide 5	-2.60489	0.000817753	1
LOC104910565	uncharacterized LOC104910565 (ncRNA)	-2.62191	0.0391391
AKR1D1	aldo-keto reductase family 1, member D1	-2.63673	0.00589076
LOC104909967	uncharacterized LOC104909967 (ncRNA)	-2.63866	0.00653741
SHC3	SHC (Src homology 2 domain containing) transforming protein 3	-2.64611	0.00397277
LOC104910731	uncharacterized LOC104910731 (ncRNA)	-2.68585	0.0232087
LOC104917590	uncharacterized LOC104917590 (ncRNA)	-2.69569	0.00284394
ABCA12	ATP-binding cassette, sub-family A (ABC1), member 12	-2.75045	0.0336207	1
LOC104914200	uncharacterized LOC104914200 (ncRNA)	-2.78443	0.0220328
LOC100541906	uncharacterized LOC100541906	-2.79446	0.0365523
LOC104910540	uncharacterized LOC104910540 (ncRNA)	-2.81696	0.037342
LOC104914368	uncharacterized LOC104914368	-2.85154	0.000419596
HORMAD2	HORMA domain containing 2	-2.89949	0.00184021
SCG3	secretogranin III	-2.90426	0.00489393
LOC104911579	uncharacterized LOC104911579 (ncRNA)	-2.93432	0.0127764
UPP2	uridine phosphorylase 2	-2.93881	4.28289e-08
MUSK	muscle, skeletal, receptor tyrosine kinase	-2.95279	2.3143e-05	1, 2
LOC104910046	uncharacterized LOC104910046	-2.98056	0.0251238
LAMC3	laminin, gamma 3	-2.985	0.00434712
ATIC	5-aminoimidazole-4-carboxamide ribonucleotide formyltransferase/IMP cyclohydrolase	-3.04703	0.0329534
LOC104912338	uncharacterized LOC104912338 (ncRNA)	-3.09106	0.0406019
LOC104910642	uncharacterized LOC104910642 (ncRNA)	-3.1369	0.00598885
LOC104916973	transcription factor Sp5	-3.14505	0.0102589
LAPTM4B	lysosomal protein transmembrane 4 beta	-3.15475	3.2209e-05	1
LOC104915183	uncharacterized LOC104915183 (ncRNA)	-3.15558	0.044468
LOC104911284	uncharacterized LOC104911284 (ncRNA)	-3.18687	0.0160683
LOC104917615	glutamate receptor 4-like	-3.2203	0.00366542
ALDOB	aldolase B, fructose-bisphosphate	-3.25722	0.00265946
LOC104913850	uncharacterized LOC104913850 (ncRNA)	-3.32457	0.00726178
LOC104913928	uncharacterized LOC104913928 (ncRNA)	-3.33489	0.0111809
LOC104911240	uncharacterized LOC104911240 (ncRNA)	-3.41976	0.00320333
VRTN	vertebrae development associated	-3.42174	0.0182493
LOC100538424	tetratricopeptide repeat protein 6	-3.46403	0.0049739
TMEM207	transmembrane protein 207	-3.61598	0.00302925	1
HMGCL	3-hydroxymethyl-3-methylglutaryl-CoA lyase	-3.67293	2.3143e-05
PARD6A	par-6 family cell polarity regulator alpha	-3.7093	0.0423397
LOC104912290	uncharacterized LOC104912290 (ncRNA)	-3.91756	0.00400013
LOC104914254	uncharacterized LOC104914254 (ncRNA)	-3.95082	1.03062e-07
MYPN	myopalladin	-3.9613	0.0296799	2
LOC100543038	sodium- and chloride-dependent GABA transporter 1-like	-4.06685	0.00213617	1
LOC100548118	cathepsin E-A-like	-4.2021	0.00122158
LOC104914398	nucleoporin-like protein 2	-4.27817	1.82275e-05
LOC104917593	uncharacterized LOC104917593 (ncRNA)	-4.62542	0.0156608
ASIC5	acid-sensing (proton-gated) ion channel family member 5	-4.71522	1.35497e-06	1
LOC104909507	uncharacterized LOC104909507 (ncRNA)	-4.8811	0.0395515
LOC104910187	uncharacterized LOC104910187 (ncRNA)	-4.93549	0.00191863
LOC104911140	uncharacterized LOC104911140 (ncRNA)	-5.27419	0.0469544
LOC104910357	uncharacterized LOC104910357 (ncRNA)	-5.29633	0.0172841
LOC104916581	7-dehydrocholesterol reductase-like	-5.56647	0.0141161
IQCD	IQ motif containing D	-7.01406	0.0415689
GYG2	glycogenin 2	-7.19416	0.00607704
C6H7orf31	chromosome 6 open reading frame, human C7orf31	-7.32732	1.42177e-05
